# Supplementary material for: Interleukin 8 and Pentaxin (C-Reactive Protein) as Potential New Biomarkers of Bovine Tuberculosis
Source: J Clin Microbiol. 2019 Sep 24;57(10):e00274-19. doi: 10.1128/JCM.00274-19 (PMC6760949; doi:10.1128/JCM.00274-19)
Supplement: Supplemental file 2 [file JCM.00274-19-s0002.xlsx]

## Sheet: Proteins
Name	N	Unused	Accession	Name	SameSets	Species	Protein Mass	Protein Length	%Cov(95)	#of Peptides	#of Unique Peptides	Unique Pep. Seq.	#of Spectra	#of Unique Spectra	Unique Spectra	#of quant. Spectra 113:115	113:115	PVal 113:115	#of quant. Spectra 113:116	113:116	PVal 113:116	#of quant. Spectra 113:117	113:117	PVal 113:117	#of quant. Spectra 113:118	113:118	PVal 113:118	#of quant. Spectra 114:115	114:115	PVal 114:115	#of quant. Spectra 114:116	114:116	PVal 114:116	#of quant. Spectra 114:117	114:117	PVal 114:117	#of quant. Spectra 114:118	114:118	PVal 114:118	#of quant. Spectra 115:117	115:117	PVal 115:117	#of quant. Spectra 115:118	115:118	PVal 115:118	#of quant. Spectra 116:117	116:117	PVal 116:117	#of quant. Spectra 116:118
Complement C3 OS=Bos taurus GN=C3 PE=1 SV=2	1	558.63	sp|Q2UVX4|CO3_BOVIN	Complement C3 OS=Bos taurus GN=C3 PE=1 SV=2		BOVIN	187252	1661	87.24	334	332	ELNLDVSIQLPSR;LDKACEPGVDYVYK;TGIPIVTSPYQIHFTKTPK;TITSDFIPSFR;SSVAVPYVIVPLK;LARKDYDTTPPVVR;GPVIHQEMIGGFR;YYTYMIMNKG;CAEENCFMHHTEK;RPYTVAIAAY;YNVEATSYALLALLAR;QYREPGQDLVVLPLTITSDFIPSFR;SQFPESWLWTVIEDLKQADKNGISTK;VIAVHYLDSTDQWEK;REVVADSVWVDVK;GHKFVTVVATFGNVQVEK;LMNVFLK;LIQTPSGCGEQNMIGMTPTVIAVHYLDSTDQWEK;VGLIQPGAVK;LKHLIQTPSGCGE;YYGGGYGSTQATF;GQGTLSVVTVYHAK;QADKNGISTK;ITPNILR;PEHLGQGGVQREEVPAADLSDQVP…	18193	18078	12.1.1.1239.3;9.1.1.1404.26;3.1.1.2171.22;9.1.1.1557.5;8.1.1.2141.25;9.1.1.1517.27;5.1.1.1309.20;11.1.1.2060.20;8.1.1.2252.20;13.1.1.1218.7;1.1.1.1439.9;3.1.1.1597.21;9.1.1.1511.26;2.1.1.1596.25;8.1.1.2224.23;5.1.1.1345.21;6.1.1.1824.6;10.1.1.1408.31;11.1.1.1169.3;14.1.1.1501.14;12.1.1.1392.29;7.1.1.1305.7;9.1.1.1296.14;3.1.1.1707.8;8.1.1.2141.11;4.1.1.787.13;11.1.1.2310.9;9.1.1.1844.19;3.1.1.173…	7419	0.990832	0.311462	6798	0.972747	7.66e-07	7543	1.03753	2.53e-14	7619	0.946237	2.96e-12	7400	1.01859	9.63e-09	6770	0.990832	0.668876	7522	1.0666	0	7577	0.972747	0.00787369	7754	1.03753	8.87e-12	7808	0.946237	2.89e-15	7232	1.05682	0	7305
Uncharacterized protein OS=Bos taurus GN=LOC617696 PE=1 SV=2	2	483.24	tr|E1BH06|E1BH06_BOVIN	Uncharacterized protein OS=Bos taurus GN=LOC617696 PE=1 SV=2		BOVIN	192763	1741	83.74	338	64	RPATDILTVTVENSQGFR;VQQPACRKPFLSCCQFAESLR;QDFEQNTDGSGQVIVSIGVPR;RGHLFLQTDQPVYNPGQRVR;LLLPDSLTTWEIHGMSLSK;QARICFLHLR;GHLFLQTDQPVYNPGQR;FSDSLDSNSSTQFEVKK;FMSSPFSLDLSK;LIPDISEPGTWK;RIGVPLSVAVK;IGVPLSVAVKLQDAPSGQVVR;EVFAPFSIFQDSF;PATDILTVTVENSQGFR;SSGFLSIEWQNPRPLKVGETLK;IGVPLSVAVK;SIFQDSFLIPDISEPGTWK;RGHLFLQTDQPVYNPGQR;MRPATDILTVTVEN;VFALDQKMRPATDILTVTVENSQGFR;TPCAQLNSFLQEYGTQGCQV;LLLPDSLTTWEIH;VGETLK…	17107	2871	1.1.1.1078.10;14.1.1.1728.14;8.1.1.1435.17;8.1.1.2035.10;6.1.1.1392.21;14.1.1.2032.15;7.1.1.2076.7;3.1.1.1890.23;9.1.1.2129.27;5.1.1.1413.22;3.1.1.2173.20;9.1.1.1695.7;7.1.1.1506.9;4.1.1.1348.6;9.1.1.1099.24;13.1.1.2291.31;6.1.1.1472.31;16.1.1.1545.21;3.1.1.1892.3;16.1.1.1460.15;9.1.1.2310.10;7.1.1.2015.16;8.1.1.1169.2;2.1.1.1396.9;1.1.1.1938.10;7.1.1.2258.27;4.1.1.1196.19;10.1.1.1177.23;12.1.1.1…	1382	0.981748	0.902731	1290	0.92045	2.76e-06	1400	1.04713	0.00310512	1381	1.03753	0.0127882	1383	0.990832	0.0781481	1307	0.928966	0.000849228	1404	1.05682	1.08e-05	1374	1.04713	2.69e-05	1422	1.05682	0.00522222	1406	1.03753	0.013728	1377	1.1272	6.39e-10	1357
Uncharacterized protein OS=Bos taurus GN=APOB PE=1 SV=2	3	310.74	tr|E1BNR0|E1BNR0_BOVIN	Uncharacterized protein OS=Bos taurus GN=APOB PE=1 SV=2		BOVIN	515754	4567	46.95	186	185	FDMAVSLEGYLR;TEHESEVLWVGNAIEGK;SLQDIFQEIESELKR;LNTNIAGLASTVDIR;ITELSTSAQEVIK;SEQPSLVIQK;SLQEYLSILANAEGR;INFLGQEVSLNVNTENQK;TQLNQNEYSQDFSAYNTK;TMEQLTPK;LTLESLTSYFSIESSTK;IVVSTYLENLK;VVVIGALETVQK;SISLPSLDLVSAK;ADGLWDLK;LSQLQTYVI;TLQELQK;NKGDHVETFLDSTCSSTIQFLEYDLNVVGTHK;TSDCTLKEVDGLNPEGK;INCKVELEVPQLCNFILK;LQEFSDQLSDYCEK;YDGDKIEFEWNTGTNVDTK;ELSELSLPEFK;QARDEVLENVSPSCPK;AQSVYQELLAQEDR;NFVASHIANILNSED…	1311	1307	2.1.1.2037.30;12.1.1.1629.2;7.1.1.1319.12;14.1.1.1519.23;2.1.1.1230.21;2.1.1.1266.3;14.1.1.1280.24;6.1.1.1429.6;9.1.1.1270.7;9.1.1.2090.19;2.1.1.1606.15;14.1.1.1216.2;5.1.1.1268.2;1.1.1.1129.30;8.1.1.1225.24;6.1.1.1748.2;1.1.1.1998.2;11.1.1.1172.23;4.1.1.1200.10;12.1.1.1468.30;4.1.1.1834.15;5.1.1.1288.6;5.1.1.1959.22;4.1.1.1434.24;7.1.1.1155.29;15.1.1.1264.29;7.1.1.1842.10;6.1.1.1695.20;14.1.1.14…	1090	0.954993	1.67e-11	1088	0.903649	0	1091	1.0666	0	1091	0.963829	1.19e-11	1090	1	0.0980194	1086	0.946237	1.99e-10	1091	1.11686	0	1091	1.00925	0.110568	1090	1.10662	0	1092	1	0.952536	1088	1.1695	0	1089
Complement factor H OS=Bos taurus GN=CFH PE=1 SV=3	4	255.87	sp|Q28085|CFAH_BOVIN	Complement factor H OS=Bos taurus GN=CFH PE=1 SV=3		BOVIN	140373	1236	83.41	158	52	EDCKEPPPRKETEILSGSWTEQTYQEGTQATYK;GFFPEIR;SGYMLDGPK;SGWTPAPTCIEITCD;YRGQDKITYECK;IYSKTEDTIEFMCQHGYR;GQDKITYECK;IFSDALEPDQEYTYGQVVQFECNSGYMLDGPK;RVRCYEGYSLQNDQNTMTCTESGWSPPPR;QCIFNYLENGHTPYREEK;DRYQYGEEVTYDCDEGFGTDGPASIR;HLAEGTQFEYGAK;WSSPPQCVGLPCGLPPYVQNGVVSHKK;QCIFNYLENGHTPYR;CAAGFEYGQR;CAAGFEYGQRGDTICTK;LYYSYR;KDRYQYGEEVTYDCDEGFGTDGPASIR;ETEILSGSWTEQTYQEGTQATYK;KETEILSGSWTEQTYQEGTQATYK;VRCYEGYS…	7073	1736	16.1.1.1237.10;14.1.1.1701.31;11.1.1.1390.25;5.1.1.1103.7;13.1.1.1047.18;4.1.1.1482.31;6.1.1.1640.17;11.1.1.1711.17;11.1.1.1743.15;16.1.1.1610.4;6.1.1.1181.6;12.1.1.1649.29;15.1.1.1496.18;11.1.1.1370.31;16.1.1.1155.31;10.1.1.1401.22;16.1.1.1192.9;11.1.1.1710.24;11.1.1.2299.16;1.1.1.1079.11;2.1.1.1349.7;16.1.1.2173.23;2.1.1.1326.12;16.1.1.2351.8;11.1.1.1679.29;5.1.1.1662.9;16.1.1.1371.9;15.1.1.172…	488	0.619441	0.400369	482	0.390841	5.45e-06	331	2.0893	0.30013	509	0.529663	0.109103	536	1.01859	0.272011	544	0.559758	0.00149126	385	3.22107	0.00460834	562	0.801678	0.749647	398	3.16228	0.106723	584	0.77983	0.431986	409	5.49541	2.42e-07	585
Embryo-specific fibronectin 1 transcript variant OS=Bos taurus GN=FN1 PE=1 SV=1	5	246.85	tr|B8Y9S9|B8Y9S9_BOVIN	Embryo-specific fibronectin 1 transcript variant OS=Bos taurus GN=FN1 PE=1 SV=1		BOVIN	262425	2387	70.09	146	9	IAWESPQGQVSR;TPFITNPGYDTGNGIQLPGTSGQQPSLGQQMIFEEHGFR;TTPPTTATPVR;PYPPNVNEEIQIGHVPR;KKTDELPQLVTLPHPNLHGPEILDVPSTVQK;TDELPQLVTLPHPNLHGPEILDVPSTVQK;ESVPISDTIIPAVPPPTDLR;TPFITNPGYDTGNGIQLPGTSGQQPSLGQQMIFEEHGFRR;DDKESVPISDTIIPAVPPPTDLR	3030	87	2.1.1.1803.25;4.1.1.1668.27;3.1.1.1753.30;14.1.1.1588.5;15.1.1.1580.19;3.1.1.1667.17;3.1.1.1883.26;14.1.1.1585.25;2.1.1.1777.20;16.1.1.1839.5;1.1.1.1701.30;14.1.1.1595.6;4.1.1.1634.31;14.1.1.1599.21;1.1.1.1705.30;5.1.1.1782.31;4.1.1.1651.29;14.1.1.1266.15;15.1.1.1579.7;1.1.1.1781.30;15.1.1.1572.22;16.1.1.1835.30;3.1.1.1671.21;3.1.1.1899.28;14.1.1.1271.14;16.1.1.1690.4;16.1.1.1685.26;2.1.1.1489.7;…	38	1.00925	0.814448	33	4.05509	0.036059	38	1.33045	0.116629	38	0.870964	0.655346	37	0.529663	0.0875209	32	2.29087	0.195371	37	0.679204	0.515383	37	0.452898	0.506892	38	1.30617	0.101619	38	0.855067	0.54502	33	0.296483	0.51041	33
Prothrombin OS=Bos taurus GN=F2 PE=1 SV=2	6	239.56	sp|P00735|THRB_BOVIN	Prothrombin OS=Bos taurus GN=F2 PE=1 SV=2		BOVIN	70504.9	625	73.6	162	159	YCEEPVDGDLGDR;STTSQSPLLETCVPDR;DQDFNPAVPLAENFCR;ENLDRDIAL;WYQMGIVSWGEGCDR;ALSKDQDFNPAVPLAEN;EECSVPVCGQDRVTVEVIPR;IVEGQDAEVGLSPWQVM;TFGAGEADCGLRPLF;RKSPQELLCGASLISDR;ELFESYIEG;IVEGQDAEVGLSPW;NPDGSITGPW;LKRPIELSDYIHPVCLPDKQTAAK;VEGQDAEVGLSPWQVMLFR;REECSVPVCGQDR;GRIVEGQDAEVGLSPWQVMLFR;GIVSWGEGCDRDGK;EKLNECLEGNCAEGVGMN;DQDFNPAVPLAEN;RETWTTSVAEVQPSVLQVVNLPLVERPVCK;SQSPLLETCVPDR;NPDGSITGPWCYTTSPTLR;EEC…	7571	7545	5.1.1.1381.31;1.1.1.1666.5;13.1.1.1224.16;11.1.1.1239.30;14.1.1.988.30;5.1.1.1035.31;2.1.1.2209.28;13.1.1.2256.23;6.1.1.1164.24;14.1.1.1172.17;15.1.1.1561.27;16.1.1.2361.14;10.1.1.1092.20;16.1.1.1655.16;1.1.1.1343.3;5.1.1.1282.7;14.1.1.1845.23;5.1.1.1381.25;6.1.1.1671.26;16.1.1.1482.4;8.1.1.1887.21;8.1.1.2103.10;12.1.1.1894.21;2.1.1.1445.31;8.1.1.2088.16;5.1.1.1061.31;10.1.1.1445.31;8.1.1.2067.7;…	3396	0.981748	0.0133923	3176	0.928966	0	3419	1.02802	5.17e-10	3351	1.02802	9.65e-11	3415	1.00925	0.00132983	3195	0.954993	1.13e-08	3444	1.05682	0	3367	1.05682	0	3513	1.03753	2.22e-16	3473	1.03753	0	3354	1.09648	0	3253
Complement component 5 OS=Bos taurus GN=C5 PE=2 SV=1	7	233.3	tr|A0A0F6QMJ3|A0A0F6QMJ3_BOVIN	Complement component 5 OS=Bos taurus GN=C5 PE=2 SV=1		BOVIN	188809	1677	77.46	133	9	AIVSALK;ADIFLHENALSSQSAF;TLAIAAYALSLGDK;YVDQNQNSICNSLLWLIEK;AIVSALKR;LWLIEK;SICNSLLWLIEK;AFDICPLEK;KAFDICPLEK	2827	38	2.1.1.1688.24;10.1.1.2103.27;15.1.1.1162.17;1.1.1.1139.16;10.1.1.2098.4;15.1.1.1166.2;2.1.1.1684.23;15.1.1.1362.17;8.1.1.1817.14;2.1.1.1157.17;16.1.1.1469.20;16.1.1.1465.20;10.1.1.2102.4;9.1.1.2084.3;1.1.1.1144.16;10.1.1.2106.3;2.1.1.1684.24;16.1.1.1266.31;15.1.1.1172.16;15.1.1.1168.13;15.1.1.1366.18;1.1.1.1146.19;2.1.1.1680.25;16.1.1.1266.12;5.1.1.1067.3;15.1.1.1370.18;15.1.1.1358.21;14.1.1.1355…	31	0.801678	0.591147	31	0.394457	0.0640124	31	0.870964	0.548244	31	0.717794	0.257039	31	1.47231	0.369024	31	0.717794	0.310713	31	1.61436	0.399607	31	1.33045	0.813185	31	1.09648	0.944771	31	0.903649	0.483819	31	2.22844	0.115594	31
Apolipoprotein A-I preproprotein OS=Bos taurus GN=APOA1 PE=3 SV=1	8	221.73	tr|V6F9A2|V6F9A2_BOVIN	Apolipoprotein A-I preproprotein OS=Bos taurus GN=APOA1 PE=3 SV=1	sp|P15497|APOA1_BOVIN	BOVIN	30276.1	265	90.94	152	151	KDFATVYVEAIKDSGR;VKDFATVYVEAIKDSGRDYVAQFEASALGK;QKVQELQDKLSPLAQELRDR;LLDNWDTLASTLSKV;PYLDEFQKK;VQPYLDEFQKK;AKPVLEDLRQGLLPVLESLK;QQLAPYSDDLR;GLLPVLESLK;VSILAAIDEASKK;QKVAPLGEEFR;DTLASTLSKVREQLGPVTQEFWDNLEKETASLR;QKVQPYLDEFQKK;LLDNWDTLASTLSKVR;QGLLPVLESLKVSILAAIDEASK;VSILAAIDEASK;EQLGPVTQEFWDN;LLDNWDTLASTLSK;VREQLGPVTQEFWDNLEK;KVSILAAIDEASK;EQLGPVTQEFWDNLEKETASLRQEMHKDLEEVKQK;DDPQSSWDR;EALKEGGGSLAE…	16576	16543	1.1.1.1908.5;16.1.1.2043.8;15.1.1.2086.3;12.1.1.1072.6;11.1.1.2248.20;16.1.1.2187.3;12.1.1.2287.14;5.1.1.2242.9;15.1.1.1980.18;7.1.1.2210.15;2.1.1.1491.30;3.1.1.1907.14;11.1.1.2257.2;7.1.1.1210.9;7.1.1.2273.7;4.1.1.854.15;14.1.1.1956.18;10.1.1.1180.12;10.1.1.1369.9;6.1.1.1091.21;8.1.1.2304.7;5.1.1.2191.9;12.1.1.1813.12;16.1.1.1377.2;10.1.1.1855.18;8.1.1.974.12;2.1.1.1463.6;15.1.1.1673.19;10.1.1.1…	8807	1	0.540419	8358	0.954993	5.11e-15	9015	1	0.0869234	8936	0.972747	0.0794647	8877	1.04713	2e-15	8433	1	0.265937	9058	1.04713	1.64e-12	8964	1.01859	9.99e-12	9096	0.990832	0.102044	9050	0.963829	0.129881	8851	1.03753	1.71e-14	8760
Serum albumin OS=Bos taurus GN=ALB PE=3 SV=1	9	212.12	tr|A0A140T897|A0A140T897_BOVIN	Serum albumin OS=Bos taurus GN=ALB PE=3 SV=1	sp|P02769|ALBU_BOVIN	BOVIN	69322.7	607	85.01	134	31	TVMENFVAFVDK;ENFVAFVDK;PHACYSTVFDK;LAKEYEATLEECCAKDDPHACYSTVFDK;LGEYGFQNAL;CTEDYLSLILNR;LAKEYEATLEECCAKDDPHACYSTVFDKLK;GDMADCCEK;DDPHACYSTVFDK;ETYGDMADCCEKQEPERNECFLSHK;LIKQNCDQFEKLGEYGFQNALIVR;RCCTKPESERMPCTEDYLSLILNR;EYEATLEECCAKDDPHACYSTVFDK;CCTKPESERMPCTEDYLSLILNR;ETYGDMADCCEKQEPERNEC;TVMENFVAFVDKCCAADDKEACFAVEGPK;LGEYGFQNALIVR;ETYGDMADCCEKQEPERN;ETYGDMADCCEK;EYEATLEECCAKDDPHACYSTVFDKLK;FVAFV…	5695	1574	2.1.1.943.15;4.1.1.1689.7;4.1.1.1389.27;4.1.1.1756.3;3.1.1.2221.29;5.1.1.1806.15;10.1.1.1915.27;6.1.1.1673.12;6.1.1.1095.16;9.1.1.1498.15;11.1.1.1625.10;16.1.1.2190.11;3.1.1.1638.12;2.1.1.966.25;3.1.1.1860.20;5.1.1.1633.20;8.1.1.1252.24;8.1.1.1540.11;7.1.1.1213.24;10.1.1.1413.6;5.1.1.2124.12;5.1.1.1694.16;4.1.1.1720.17;14.1.1.1417.15;5.1.1.1559.3;2.1.1.938.21;11.1.1.1482.26;7.1.1.1759.12;7.1.1.19…	619	0.972747	0.0308439	556	0.895365	0.000507589	639	0.903649	0.000205915	639	0.816582	0.000110894	596	0.937562	0.104434	544	0.870964	3.23e-06	630	0.879022	5.23e-05	635	0.794328	0.000563645	657	0.92045	0.00842736	654	0.831764	0.00590753	608	1	0.375607	614
Uncharacterized protein OS=Bos taurus GN=TLN1 PE=1 SV=2	10	200.99	tr|F1MDH3|F1MDH3_BOVIN	Uncharacterized protein OS=Bos taurus GN=TLN1 PE=1 SV=2		BOVIN	270813	2550	54.98	105	105	VSHVLAALQAGNR;FFYSDQNVDSR;AAAFEEQENETVVVKE;GVGAAATAVTQALNELLQHVR;TKEVIQEWNLTNIKR;QVAASTAQLLVACK;AIADMLR;IPEALSGPPSDFGLFLSDDDPKK;GIWLEAGK;AAMEPIVISAK;RVAGSVTELIQAAEAMK;LLSDSLPPSTGTFQEAQSR;AQEACGPLEMDSALSVVQNLER;ECDNALRELETVR;TMLESAGGLIQTAR;GLAGAVSELLR;DDILNGSHPVSFDK;VQELGHGCAALVTK;AVAEQIPLLVQGVR;IPEALSGPPSDFGLFLSDDDPK;GTEWVDPEDPTVIAENELLGAAAAIEAAAK;ALDGAFTEENR;SSVPAQISPEGR;LKPLPGETMEK;ERIPEALSGPPS…	1058	1057	4.1.1.1756.11;7.1.1.2090.7;5.1.1.2045.27;15.1.1.1191.22;2.1.1.1532.30;3.1.1.1386.6;10.1.1.1512.16;4.1.1.1326.22;16.1.1.2131.19;3.1.1.1343.27;14.1.1.1354.3;6.1.1.1660.21;5.1.1.1874.5;12.1.1.1491.8;1.1.1.1365.5;7.1.1.2069.30;13.1.1.1316.20;16.1.1.1795.12;13.1.1.1349.29;6.1.1.2104.30;2.1.1.1974.3;7.1.1.1768.7;5.1.1.1866.9;1.1.1.1455.30;2.1.1.2065.22;16.1.1.1348.26;2.1.1.1985.30;5.1.1.1616.16;4.1.1.1…	762	0.990832	0.198592	746	1.00925	0.0184744	766	0.887156	0	765	0.895365	0	763	0.990832	0.274799	743	1.00925	2.91e-09	766	0.887156	0	765	0.895365	0	766	0.887156	0	766	0.895365	0	761	0.870964	0	761
Alpha-2-macroglobulin OS=Bos taurus GN=A2M PE=1 SV=2	11	173.45	sp|Q7SIH1|A2MG_BOVIN	Alpha-2-macroglobulin OS=Bos taurus GN=A2M PE=1 SV=2		BOVIN	167575	1510	68.74	107	24	GNSEGNTWLTAFVLK;GNSEGNTWLTAF;HFDGSYSTFGEHR;EGSQGSHVYTKALLAYAFALAGNQER;DTIIKPLLVEPEGLEK;ASFSVLGDILGSAMR;LPPNVVEESAR;LLTEDIYQPR;VTASPQSLCALR;VSESLSLKLPPNVVEESAR;SKAILYLNTGYQR;AILYLNTGYQR;NALFCLDSAWK;HFPPAAATDTAADAHDPARPGAK;KDTIIKPLLVEPEGLEK;GYIFIDEAHITEALTWLAQK;SEGNTWLTAFVLK;NTQNLLQMPYGCGE;EGNTWLTAFVLK;VSESLSLK;FSGELNNEGCFSQQVNTK;YEIEHCLANK;STGTLLNNAIK;NSEGNTWLTAFVLK	1804	517	3.1.1.1120.28;8.1.1.1423.21;10.1.1.2021.8;10.1.1.1473.18;12.1.1.977.11;9.1.1.994.24;4.1.1.1710.3;4.1.1.1437.25;8.1.1.1847.7;11.1.1.1171.12;12.1.1.1158.21;2.1.1.1643.20;9.1.1.2003.21;13.1.1.2038.26;12.1.1.2073.24;1.1.1.1504.24;12.1.1.1019.22;7.1.1.1674.25;4.1.1.1026.28;10.1.1.1046.22;9.1.1.2128.6;12.1.1.2018.8;11.1.1.1163.9;10.1.1.2042.23;10.1.1.2079.19;8.1.1.1951.13;14.1.1.932.30;10.1.1.1203.3;9.…	256	0.316228	0.00212965	240	0.660694	0.0188881	246	0.334195	0.000292575	253	0.201372	4.19e-06	262	0.405508	0.0690553	248	0.83946	0.388895	255	0.405508	0.0100883	262	0.244343	9.44e-05	283	0.972747	0.340698	290	0.580764	0.00475286	260	0.49204	0.0577227	267
Coagulation factor V OS=Bos taurus GN=F5 PE=1 SV=1	12	164.51	sp|Q28107|FA5_BOVIN	Coagulation factor V OS=Bos taurus GN=F5 PE=1 SV=1		BOVIN	248981	2211	43.33	95	95	DLASGLIGLLLICK;ILESDEPTENDAQCLTRPYYSNVDITR;VVYKQYQDDSFTK;EFVLLFMVFDEK;WNILESDEPTENDAQCLTRPYYSNVDITR;SLHLDNFSNR;EVLLTGIQTQGAK;TVNKLPNSPQNDSR;ITAIVTQGCK;AGMQTPFLIVDR;PGWWLLDTEVGEIQR;LLDTEVGEIQR;ASKPGWWLLDTEVGEIQR;NSHEFHAINGMIYNLPGLR;LELQGCEVNGCSTPLGMESGK;LSTEFNPEPWIQVDMQK;SLLPFGTGFK;YLDSTFTK;NVMYFGGNSDASTIKENQIDPPVVAR;KEEKPAYHVPLSPR;ISPTGSYNKPALR;FVQSDDVDYVPEDTVYK;NSALNPPMAEHSSPYSEDPREDHPLSDVTGVSLL…	1619	1597	1.1.1.1181.17;1.1.1.1215.21;1.1.1.1421.21;9.1.1.1923.14;1.1.1.1959.10;7.1.1.1432.30;7.1.1.1060.22;15.1.1.1909.7;6.1.1.1430.14;12.1.1.1431.31;11.1.1.1523.23;11.1.1.1288.18;14.1.1.1394.25;11.1.1.1891.8;16.1.1.1431.8;4.1.1.977.25;16.1.1.1350.31;12.1.1.1859.29;9.1.1.1905.18;6.1.1.1048.22;4.1.1.872.2;1.1.1.1980.10;4.1.1.1195.5;9.1.1.1914.15;8.1.1.1146.25;16.1.1.1270.24;2.1.1.1724.3;1.1.1.1176.26;2.1.1…	719	1.35519	0.0277267	801	0.30479	1.8e-14	417	6.85488	3.58e-08	779	0.613762	0.000146845	766	2.70396	5.14e-10	849	0.591562	2.35e-05	469	12.942	0	837	1.22462	0.415774	404	5.34564	0.000281396	753	0.457088	1.92e-08	482	18.197	0	848
Uncharacterized protein OS=Bos taurus GN=FLNA PE=1 SV=2	13	161.8	tr|F1N169|F1N169_BOVIN	Uncharacterized protein OS=Bos taurus GN=FLNA PE=1 SV=2		BOVIN	281110	2648	50.45	89	70	ENGIYLIDVK;HTAMVSWGGVSIPNSPFR;DAGEGLLAVQITDPEGKPK;QMQLENVSVALEFLDRESIK;THIQDNHDGTYTVAYVPDVTGR;GKLDVQFSGPAK;YGGQPVPNFPSK;SEAGLPAEVHIQDHGDGTHTITYIPLCPGAYTVTIK;LPQLPITNFSR;IINIKF;LLGWIQNK;KTHIQDNHDGTYTVAYVPDVTGR;VGSAADIPINISETDLSLLTATVVPPSGREEPCLLKR;LQVEPAVDTSGIQCYGPGIEGQGVFR;SPFEVYVDK;CSGPGLSPGMVR;TFSVWYVPEVTGTHK;YGGDEIPFSPYR;SAEFTVDAK;AHVVPCFDPSK;YAPSEAGLHEMDIR;EGPYSISVLYGDEEVPR;VHGPGIQSGTTNKPNKFT…	516	438	6.1.1.1112.20;16.1.1.1342.30;5.1.1.1470.11;16.1.1.1136.24;5.1.1.1072.26;11.1.1.1646.20;1.1.1.1223.28;15.1.1.1563.27;4.1.1.792.5;1.1.1.1696.30;7.1.1.1110.19;5.1.1.1076.23;10.1.1.1139.15;5.1.1.1474.10;9.1.1.1669.15;12.1.1.1367.9;5.1.1.1045.29;9.1.1.1777.15;9.1.1.1698.17;2.1.1.1593.10;16.1.1.1481.14;16.1.1.1606.25;7.1.1.1557.22;4.1.1.1411.27;7.1.1.1300.14;7.1.1.1295.22;9.1.1.1778.2;14.1.1.1368.23;4.…	296	1.80302	0.0163453	237	3.56451	0.00205506	328	0.226986	1.32e-07	335	0.207014	0	257	0.946237	0.765804	218	2.01372	0.32872	293	0.127057	5.8e-05	297	0.119124	1.99e-07	303	0.130617	0.00021305	305	0.121339	1.01e-05	234	0.0824138	1.19e-05	238
Uncharacterized protein OS=Bos taurus PE=1 SV=1	14	160.16	tr|G5E5T5|G5E5T5_BOVIN	Uncharacterized protein OS=Bos taurus PE=1 SV=1		BOVIN	42415.4	389	74.55	116	54	DGLWSASSQVVLPSSSAFQ;TFPEVLR;VSSPSDESTVALGCLAR;DFVPNSVSFSWK;RFWTFPEVLR;VFPLVSCVSSPSDESTVALG;DGLWSASSQVVLPSSSAFQGPDDYLVCEVQHPK;AFQGPDDYLVCEVQHPK;TITERDWLSQNVYTCQVEHNK;AYSMLTITER;RAYSMLTITER;VFPLVSCVSSPSDESTVALGCLARDFVPNSVSFSWKFNNSTVSSERFWTFPEVLR;DFVPNSVSF;VSCVSSPSDESTVALGCLAR;SSSAFQGPDDYLVCEVQHPK;WTFPEVLR;GKTVGTVRVIATKAEVLSPVVSVFVPPR;STVALGCLAR;CVSSPSDESTVALGCLAR;AYSMLTITERDWLSQNVYTCQVEHNK;AYSMLTIT…	6895	3749	6.1.1.1889.23;10.1.1.1812.17;13.1.1.2027.19;8.1.1.1761.14;6.1.1.1869.26;8.1.1.1715.6;3.1.1.1555.2;4.1.1.1632.24;14.1.1.1981.22;11.1.1.2185.9;3.1.1.1591.22;11.1.1.2041.24;10.1.1.1967.13;13.1.1.1426.24;6.1.1.1783.5;9.1.1.1918.20;11.1.1.2243.24;5.1.1.1118.22;8.1.1.1759.17;16.1.1.1741.31;9.1.1.1724.12;8.1.1.1765.10;11.1.1.1927.23;10.1.1.2047.23;9.1.1.1694.7;7.1.1.1949.13;4.1.1.1753.26;3.1.1.2225.30;2…	1611	0.972747	0.165234	1443	0.954993	0.00786156	1663	0.972747	0.0402727	1636	0.963829	0.0323567	1611	1	0.491623	1459	0.981748	0.296984	1664	1	0.888138	1635	0.990832	0.790926	1723	0.990832	0.410893	1709	0.990832	0.347298	1590	1.00925	0.361609	1565
Thrombospondin-1 OS=Bos taurus GN=THBS1 PE=4 SV=1	15	157.01	tr|F1N3A1|F1N3A1_BOVIN	Thrombospondin-1 OS=Bos taurus GN=THBS1 PE=4 SV=1		BOVIN	129391	1170	64.19	89	3	LCNNPTPQFGGK;DCIGDVTENQICNK;LCNNPTPQFGGKDCIGDVTENQICNK	1667	58	5.1.1.1137.25;5.1.1.1092.31;15.1.1.1346.28;15.1.1.1088.12;7.1.1.1207.30;8.1.1.1201.29;15.1.1.1078.15;15.1.1.1093.31;9.1.1.1241.13;15.1.1.1085.30;15.1.1.1088.30;16.1.1.1194.13;1.1.1.1067.30;2.1.1.1075.31;8.1.1.1213.28;7.1.1.1194.16;16.1.1.1196.30;15.1.1.1081.31;15.1.1.1089.30;8.1.1.1199.15;7.1.1.1186.31;7.1.1.1198.16;14.1.1.1128.28;1.1.1.1067.29;1.1.1.1063.31;13.1.1.1017.29;9.1.1.1245.17;14.1.1.13…	43	1.95885	0.342124	43	1.57036	0.635941	43	1.72187	0.514719	43	1.14815	0.990062	43	1.72187	0.37347	43	1.38038	0.694169	43	1.52757	0.56336	43	1.01859	0.940384	43	0.870964	0.69651	43	0.580764	0.346401	43	1.09648	0.838037	43
Uncharacterized protein OS=Bos taurus PE=4 SV=2	16	129.15	tr|F1MI18|F1MI18_BOVIN	Uncharacterized protein OS=Bos taurus PE=4 SV=2		BOVIN	165758	1478	55.28	81	73	YGAATFIK;NLLTDLEAK;NELLESLHK;EAVKEEDSIHWQRPR;AYDYYETEEFTIEEYSVPCSAESEHGND;ATVFNYLSHCIR;FEVQVK;MVSGFIPVK;APSVDVEMTSYCLLAHLTAQPAPSSEDLSVATQIVK;CINAEDITHNGIIYIPK;ATVFNYLSH;VETLPKNCDGVSTHR;YLQYSSSCNGKYPK;ITAAPYSLCGLR;KYLQYSSSCNGKYPK;KISFLEDEFEVSVCSLYTYGKPVR;VREEGTGLELTGHGSSEITNTLSK;TSKPQYLVLVPSQLYAGVPEK;RLLLQEVALPEIPGK;LPSNVVEGSAR;QEVNELYSPHR;SAGTFSEEFQVDEAK;AISYLISGYQR;VPHFPEIGQK;KPQEVNELYSPHR;RIEHS…	1260	1184	13.1.1.1053.14;8.1.1.1702.25;10.1.1.1623.3;4.1.1.1134.9;5.1.1.1865.3;12.1.1.1911.27;12.1.1.1796.29;15.1.1.1480.6;8.1.1.1857.16;7.1.1.1288.23;15.1.1.1269.4;2.1.1.1354.3;9.1.1.1534.2;14.1.1.1746.24;3.1.1.1135.8;9.1.1.1084.2;5.1.1.2211.14;11.1.1.1693.3;1.1.1.1351.16;9.1.1.2026.7;16.1.1.1201.25;13.1.1.1102.16;4.1.1.1028.22;3.1.1.1412.23;15.1.1.1609.23;4.1.1.1425.21;10.1.1.1714.12;3.1.1.1198.14;16.1.1…	756	0.879022	4.27e-10	744	0.903649	1.47e-07	762	0.972747	0.0197985	757	0.83946	1.4e-14	756	0.946237	0.0486977	741	0.981748	0.663825	759	1.04713	0.00221632	757	0.903649	9.54e-06	764	1.09648	2.9e-06	762	0.946237	0.00573838	757	1.05682	0.000594427	754
Complement component C9 OS=Bos taurus GN=C9 PE=2 SV=1	17	128.53	sp|Q3MHN2|CO9_BOVIN	Complement component C9 OS=Bos taurus GN=C9 PE=2 SV=1		BOVIN	61997.8	548	82.12	85	85	YTPVEAIEK;LLCNEDNDCGDYSDEDNCEQDPRPPCR;CLGFDLDLSLK;EDNDCGDYSDEDNCEQDPRPPCR;KYATELKEK;GEYFAFLETYGTHYSSSGSLGGLYELIYVLDKK;LLCNEDNDCGDYSDEDNCEQDPRPPCRNR;SIEIFGQFNGR;QQCVPTEACEDPE;AIEDYINEFSVRK;CEDPEEGCGNDFQCGTGR;NVASLTYDTK;FNAGLSVK;KCVDAVGDRQQCVPTEACEDPEEGCGNDFQCGTGR;PWNVASLTYDTK;KLVPIYDLIPVK;PEEGCGNDFQCGTGR;AASLNHAPVLISQK;VVEESELAR;WNVASLTYDTK;EDPEEGCGNDFQCGTGR;RTENHEESIQILR;HAPVLISQK;RNRVVEESELAR;GV…	3162	3149	3.1.1.2161.7;3.1.1.1308.16;14.1.1.1928.12;1.1.1.1835.14;1.1.1.939.15;4.1.1.1705.10;6.1.1.1828.10;9.1.1.2134.9;16.1.1.2208.8;14.1.1.1821.14;13.1.1.1075.28;7.1.1.1737.9;5.1.1.1803.29;5.1.1.1845.9;8.1.1.2213.28;4.1.1.1686.11;5.1.1.1281.14;5.1.1.1066.29;3.1.1.1926.11;4.1.1.1715.14;7.1.1.1923.10;2.1.1.2138.21;2.1.1.2180.18;7.1.1.1915.25;9.1.1.2299.3;6.1.1.1573.19;7.1.1.1960.17;7.1.1.1040.6;10.1.1.2051…	1618	0.963829	0.0005206	1459	0.937562	1.83e-12	1658	0.990832	0.260024	1650	0.972747	0.0958043	1624	0.990832	0.990083	1462	0.963829	5.54e-07	1659	1.00925	0.0247658	1642	1	0.109702	1709	1.00925	0.0240107	1700	1	0.106973	1609	1.03753	1.88e-10	1584
Uncharacterized protein OS=Bos taurus GN=MYH9 PE=1 SV=2	18	126.04	tr|F1MQ37|F1MQ37_BOVIN	Uncharacterized protein OS=Bos taurus GN=MYH9 PE=1 SV=2		BOVIN	227101	1964	41.24	69	55	YEILTPNSIPK;SMMQDREDQSILCTGESGAGK;KLEGDSTDLNDQIAELQAQIAELK;HSQAVEELAEQLEQTKR;EEELQAALAR;IMGIPEEEQMGLLR;INNPLAQADWAAK;ELESQISELQEDLESER;RKLEGDSTDLNDQIAELQAQIAELK;NMDPLNDNIATLLHQSSDK;ALELDSNLYR;SDLLLESYNK;ITDVIIGFQACCR;VISGVLQLGNIVFKK;NSDQASMPDNTAAQK;IAEFTTNLMEEEEKSK;TFHIFYYLLSGAGEHLK;EQEVNILK;ILEQEEYQR;KEEELQAALAR;HSQAVEELAEQLEQTK;LSEMETLQSQLLAEK;DFSALESQLQDTQELLQEENR;SGFEPASLKEEMGEEAIVELVENGKK;QA…	250	219	2.1.1.2022.17;4.1.1.1403.2;16.1.1.1849.13;9.1.1.1252.27;4.1.1.1630.14;4.1.1.1618.13;12.1.1.2113.21;2.1.1.1209.7;10.1.1.1264.2;7.1.1.1904.10;3.1.1.1118.14;6.1.1.1129.17;10.1.1.1255.28;7.1.1.1955.27;16.1.1.1935.30;8.1.1.2002.30;7.1.1.1521.3;11.1.1.1983.21;7.1.1.1987.29;16.1.1.1939.6;9.1.1.1729.4;2.1.1.1720.10;15.1.1.1290.13;7.1.1.1900.31;8.1.1.1930.29;15.1.1.1302.12;12.1.1.1566.3;4.1.1.1399.2;14.1.…	163	0.903649	0.291113	145	1.45881	0.0711119	166	0.343558	1.3e-07	168	0.301995	3.82e-09	166	0.946237	0.509019	149	1.52757	0.0705057	169	0.356451	1.46e-10	171	0.316228	3.04e-12	170	0.369828	1.89e-09	171	0.328095	2.25e-12	154	0.242103	2.62e-12	154
Complement component C7 OS=Bos taurus GN=C7 PE=4 SV=1	19	124.73	tr|F1N045|F1N045_BOVIN	Complement component C7 OS=Bos taurus GN=C7 PE=4 SV=1		BOVIN	92989.4	843	72.36	72	3	QCEDGELEHLR;SCIGETSETRQCEDGELEHLR;GLSISVTGIRPCAAEAA	1486	66	3.1.1.1173.23;3.1.1.1045.14;2.1.1.1042.17;4.1.1.1268.29;3.1.1.1177.23;4.1.1.1095.24;2.1.1.984.3;4.1.1.1268.30;3.1.1.1354.26;5.1.1.1356.30;5.1.1.1049.21;5.1.1.1048.14;7.1.1.1455.31;4.1.1.918.20;3.1.1.1330.31;3.1.1.1338.30;3.1.1.1032.17;4.1.1.839.10;3.1.1.1344.26;4.1.1.906.20;5.1.1.1384.30;3.1.1.1358.30;3.1.1.1346.3;2.1.1.980.2;4.1.1.829.10;1.1.1.1367.24;4.1.1.843.5;4.1.1.1240.30;2.1.1.1046.23;4.1.…	33	0.580764	0.240824	32	0.787046	0.36192	26	10.8643	0.103948	33	1.13763	0.59774	34	0.862979	0.735943	33	1.15878	0.936236	27	15.2757	0.0542491	34	1.6293	0.200293	27	17.378	0.0459277	34	1.90546	0.151149	26	12.5892	0.0565065	33
Vitamin D binding protein OS=Bos taurus PE=2 SV=1	20	116.94	tr|I7CT57|I7CT57_BOVIN	Vitamin D binding protein OS=Bos taurus PE=2 SV=1	tr|F1N5M2|F1N5M2_BOVIN	BOVIN	53327.4	474	78.48	64	6	DLASLGRDDFTSL;VCKDLASLGRDDFTSLSMVLYSR;DDFTSLSMVLY;TRIPEVFLTK;DDFTSLSMVLYSR;DLASLGRDDFTSLSMVLYSR	2456	190	5.1.1.1264.4;6.1.1.1944.4;4.1.1.1643.17;5.1.1.1992.8;1.1.1.1234.3;5.1.1.1662.18;8.1.1.2026.12;5.1.1.1741.20;6.1.1.1865.2;1.1.1.1218.5;8.1.1.1405.9;7.1.1.1793.16;8.1.1.1869.20;3.1.1.1638.15;7.1.1.1820.20;7.1.1.2006.7;4.1.1.1657.17;4.1.1.1662.12;16.1.1.2009.5;5.1.1.1670.22;4.1.1.1392.7;4.1.1.1549.25;1.1.1.1230.3;5.1.1.1869.20;6.1.1.2056.8;1.1.1.1768.16;7.1.1.1837.7;6.1.1.1992.7;5.1.1.1753.20;4.1.1.…	74	1.03753	0.304738	69	2.03236	0.599529	82	0.161436	0.0423845	83	0.177011	0.030031	68	0.887156	0.620696	64	1.69044	0.373472	78	0.15417	0.0119363	77	0.175388	0.0218192	78	0.175388	0.00908679	78	0.188799	0.0141394	65	0.0903649	0.00809304	70
Apolipoprotein A-IV OS=Bos taurus GN=APOA4 PE=3 SV=1	21	115.11	tr|F1N3Q7|F1N3Q7_BOVIN	Apolipoprotein A-IV OS=Bos taurus GN=APOA4 PE=3 SV=1		BOVIN	42989.4	380	86.32	74	74	LGPLAGDVEDHLSFLEK;SLAELSSR;EEIRKELEDLR;QKLGPLAGDVEDHLSFLEK;LGEVSTYTDDLQK;AEAEVNADQVATVIWDYFSQLGNNAK;IEENVEELRR;GSQLGNAEDLQK;LTPYADQLQTKIEENVEELRR;AVEHIQKSELTQQLNTLFQDK;ESQAPALPAQEEMPVPLG;SELTQQLNTLFQDKLG;RLDQQVEDFR;SELTQQLN;LNHQLEGLAF;LGPLAGDVEDHLSFLEKDLR;LNHQLEGLAFQMKK;LLPHATEVSQK;EKESQAPALPAQEEMPVPLGG;SELTQQLNTLFQDK;SELTQQLNTLF;RSLAPYAQDVQGK;LKEEIRKELEDLR;LGPYAEELR;IEENVEELR;AMVQQLDTLR;QGLVPLVN…	4196	4182	11.1.1.1528.7;11.1.1.1130.18;9.1.1.1165.7;12.1.1.1461.30;10.1.1.1643.2;16.1.1.2336.12;8.1.1.1507.4;6.1.1.1849.29;4.1.1.1347.14;15.1.1.1295.24;11.1.1.1567.6;4.1.1.922.12;7.1.1.2249.19;5.1.1.975.27;13.1.1.1199.28;8.1.1.1090.29;2.1.1.1997.6;12.1.1.1203.12;11.1.1.1550.27;7.1.1.1376.16;11.1.1.2264.31;13.1.1.2246.9;9.1.1.1131.21;13.1.1.2133.5;1.1.1.1457.8;4.1.1.1995.6;1.1.1.1975.31;1.1.1.1260.2;7.1.1.2…	2122	1.01859	0.00313822	1885	1	0.444286	2227	0.981748	0.0158667	2194	0.981748	0.739801	2120	1.03753	1.07e-06	1885	1.01859	0.000971593	2217	1	0.970808	2179	1	0.0321948	2274	0.954993	1.21e-06	2240	0.954993	0.00130065	2092	0.972747	0.00108189	2051
Plasminogen OS=Bos taurus GN=PLG PE=1 SV=2	22	113.81	sp|P06868|PLMN_BOVIN	Plasminogen OS=Bos taurus GN=PLG PE=1 SV=2		BOVIN	91215.4	812	73.15	68	18	DKYILQGVTSWGLGCAR;DKYILQGVTSWGLGCARPNKPGVYVR;APWCYTTNSEVR;KCSETPEQVPAAPQAPGVENPPEADCMIGTGK;NLEENYCRNPNGEKAPWCYTTNSEVR;VSPYVPWIEETMR;DCQAWDSQSPHAHGYIPSKFPNK;NPNGEKAPWCYTTNSEVR;EVIPACLPPPNYMVAAR;YILQGVTSWGLGCAR;KATTVAGVPCQEWAAQEPHQHSIFTPETNPQSGLER;CSETPEQVPAAPQAPGVENPPEADCMIGTGK;EAHLPVIENK;ATTVAGVPCQEWAAQEPHQHSIFTPETNPQSGLER;TECYITGWGETQGTFGEGLLK;VKPTELCAGHLIGGTDSCQGDSGGPLVCFEK;LSRPAIITK;VKPTELCAGH…	617	146	16.1.1.1599.15;8.1.1.1440.30;16.1.1.1101.28;2.1.1.1131.28;16.1.1.1482.27;5.1.1.1753.23;3.1.1.1507.28;2.1.1.1523.20;4.1.1.1401.27;16.1.1.1490.27;3.1.1.1502.31;3.1.1.1498.29;1.1.1.1851.19;3.1.1.1509.8;14.1.1.1385.29;16.1.1.1232.29;2.1.1.1776.23;16.1.1.1501.24;16.1.1.1483.30;16.1.1.1408.22;3.1.1.1525.22;12.1.1.1060.8;2.1.1.1772.17;10.1.1.1112.4;7.1.1.1421.29;16.1.1.1472.7;15.1.1.1268.22;4.1.1.1440.2…	89	1.47231	0.686909	89	0.630957	0.0513195	92	0.642688	0.554897	92	0.794328	0.752552	88	1.80302	0.0670097	87	0.801678	0.586581	91	0.809096	0.348879	91	1.02802	0.230861	91	0.436516	0.326647	91	0.539511	0.498488	91	1.01859	0.14932	91
Serotransferrin OS=Bos taurus GN=TF PE=1 SV=1	23	108.4	tr|G3X6N3|G3X6N3_BOVIN	Serotransferrin OS=Bos taurus GN=TF PE=1 SV=1		BOVIN	77665.4	704	74.15	55	49	IMKGEADAMSLDGGYLYIAGK;EDVIWELLNHAQEHFGK;LLEACTFHKP;ELPDPQESIQR;KENFEVLCK;DKPDNFQLFQSPHGK;SVTDCTSNFCLFQSN;KTYDSYLGDDYVR;GDVAFVKDQTVIQNTDGNNNEAWAK;DNPQTHYYAVAVVK;TVGGKEDVIWELLNHAQEHFGK;CGLVPVLAENYK;AAANFFSASCVPCADQSSFPK;HSTVFDNLPNPEDR;ENFEVLCK;DTDFKLNELR;DGTRKPVTDAENCHLAR;TSDANINWNNLK;AISNNEADAVTLDGGLVYEAGLKPNNLKPVVAEFHGTK;TYDSYLGDDYVR;FDEFFSAGCAPGSPR;ESKPPDSSKDECMVK;SAGWNIPMGK;DNPQTHYYAVAVVKK;CLME…	495	446	3.1.1.1174.7;7.1.1.1992.2;14.1.1.1059.4;12.1.1.1462.30;1.1.1.1175.27;5.1.1.1551.27;1.1.1.1467.17;4.1.1.1201.19;16.1.1.1177.22;3.1.1.1448.17;9.1.1.1886.8;2.1.1.1346.21;6.1.1.1153.18;15.1.1.1644.9;11.1.1.1273.28;7.1.1.1207.23;8.1.1.1470.30;4.1.1.1415.28;11.1.1.1140.23;13.1.1.1644.29;14.1.1.982.7;11.1.1.1948.5;9.1.1.1727.15;16.1.1.1863.23;7.1.1.1816.19;3.1.1.1406.29;11.1.1.1532.22;16.1.1.1513.2;2.1.…	316	0.928966	0.562606	321	0.524808	1.27e-09	321	0.483059	4.02e-09	325	0.270396	0	210	0.103753	8.24e-09	216	0.0666807	0	201	0.0619441	0	200	0.0413047	0	322	0.505825	3.66e-09	326	0.280543	0	324	0.928966	0.677238	329
Complement component C6 OS=Bos taurus GN=C6 PE=4 SV=1	24	107.03	tr|F1MM86|F1MM86_BOVIN	Complement component C6 OS=Bos taurus GN=C6 PE=4 SV=1	sp|Q29RU4|CO6_BOVIN	BOVIN	104522	932	64.91	58	58	EMEILHSGRC;DVLTGLR;LECNGENDCGDNSDERNCGR;RGEVLDNSFTGGVCR;TMNICEVGAVK;AVGYQYFR;IGDSIELTCPR;SAYAAALAWEKG;YTCSGDSWTPPISDSLSCEKDVLTG;TKDLQLSDVFLK;QYSVGEEVEILCFTGFK;LGDYGPWSDCDPCVQKR;CLNNQQLHFVHIGSCEEGPQLK;ASNPYRVPANLENVNFEVQTK;VFSDWLESVK;LCKIEEIDCK;SISLVQGGR;ENPSVIDFALAPITDLVR;SILRPSQFGGQPCTEPLMTFQPCIPSK;PGVQLMGMGFHFLAGEPR;FDPCQCAR;GLVVNGPSR;YTCSGDSWTPPISDSLSCEKDVLTGLR;GEVLDNSFTGGVCR;FLFVKK;IEEIDCK;EM…	1381	1380	11.1.1.1843.3;13.1.1.1293.30;16.1.1.1891.31;16.1.1.1497.23;16.1.1.1327.13;13.1.1.1049.18;16.1.1.1876.28;6.1.1.1444.14;1.1.1.1780.30;13.1.1.2068.20;3.1.1.908.7;7.1.1.1869.14;11.1.1.1697.7;11.1.1.1801.6;6.1.1.1162.17;12.1.1.1240.26;5.1.1.1237.3;10.1.1.1708.12;1.1.1.1323.17;11.1.1.1375.27;6.1.1.1728.31;15.1.1.1370.13;11.1.1.1310.29;2.1.1.1409.8;16.1.1.1876.5;10.1.1.1788.8;10.1.1.1627.29;1.1.1.1420.1…	464	0.30479	0.136842	478	0.144544	2.19e-08	359	0.809096	0.556308	390	0.524808	0.495826	656	1.70608	0.24566	684	0.564937	0.000203046	548	4.09261	0.00194986	588	2.65461	0.0509906	529	2.29087	0.040564	569	1.48594	0.412351	554	6.66807	2.76e-09	597
Complement component 4 binding protein, alpha chain OS=Bos taurus GN=C4BPA PE=2 SV=1	25	106.89	tr|A5D9D2|A5D9D2_BOVIN	Complement component 4 binding protein, alpha chain OS=Bos taurus GN=C4BPA PE=2 SV=1		BOVIN	68913.9	610	67.87	63	54	RCENPGELLNGQVIVK;HNGGDEDFYTYGSSVTYSCDRDFSMLGK;LEGDSLIHC;EAFLLR;SPPVIAHGQHK;FFTFDHQAVYECDKGYILVGAK;TIGVWSPSPPSCK;KVICVQPVVK;TIGVWSPSPPSCKK;VICVQPVVK;SYCQLQDK;PLPQCIIAK;CHFGYKPETDGPTTVTCQSNLEWSPYIECK;KVICVQPVVKDGK;GCLGLPHIPHALWER;CENPGELLNGQVIVK;KNFLICDGTDNWK;LSLEIEILQTNK;KLLQCLSRPEEVK;ISYECHSK;DFSMLGK;YKEFCVK;SDPLPQCIIAK;VICVQPVVKDGK;ENPGELLNGQVIVK;YMFDALCTK;FFTFDHQAVYECDKGY;YDHQTQTEQQVYDIGFVLSYK;…	2107	1636	4.1.1.1386.18;1.1.1.1138.3;3.1.1.1129.11;15.1.1.1488.25;8.1.1.1805.27;5.1.1.1389.26;3.1.1.1497.17;3.1.1.1835.6;15.1.1.1401.28;8.1.1.1654.31;9.1.1.1320.27;5.1.1.1376.23;1.1.1.1727.30;1.1.1.1353.15;2.1.1.1147.18;3.1.1.1162.29;4.1.1.1561.20;8.1.1.1677.23;16.1.1.2357.10;14.1.1.1249.24;3.1.1.2113.7;3.1.1.2248.5;4.1.1.1110.31;3.1.1.1264.27;3.1.1.1712.13;2.1.1.1201.31;8.1.1.1666.20;16.1.1.1438.12;4.1.1.…	629	1.45881	0.371816	698	0.224906	1.19e-10	645	1.10662	0.929941	683	0.534564	0.0211805	642	2.85759	0.000759426	717	0.436516	5.69e-07	665	2.22844	0.0111133	708	1.05682	0.725595	617	0.724436	0.327345	664	0.359749	0.00206114	688	4.96592	1.54e-10	734
Uncharacterized protein OS=Bos taurus GN=CP PE=1 SV=2	26	105.72	tr|F1N076|F1N076_BOVIN	Uncharacterized protein OS=Bos taurus GN=CP PE=1 SV=2		BOVIN	123809	1085	58.16	60	60	TYCSEPEKVEK;KLISVDTEHSNIYL;MYYSAVDPTK;ANEEFMESNK;VKDLFSGLIGPLIVCR;TESSTVTPTAPGETR;ENLRAPGSASEAFFEQGPTR;KAVYLQYTDENFR;HYYIGIIETAWNYASDYGEK;AETGDKVYVHLK;HYYIGIIETAWNYASDYGEKK;KLISVDTEHSNIYLQNGPNR;GTFTYEWTVPR;APGSASEAFFEQGPTR;NEGTYYSPSGSGPPPSGSHVAPK;MFTTAPDQVDKENEDFQESNK;AVYLQYTDENFR;MYYSAVDPTKDIFTGLIGPMK;DTANLFPQTSLSLFMKPDTAGTFDVECLTTDHYTGGMK;TYCSEPEKVEKDNEDFQESNR;MYSVNGYAFGSLPGLSMCAK;GVYTSDVFDLFPG…	949	946	8.1.1.1606.2;4.1.1.904.29;1.1.1.1238.20;16.1.1.2088.10;6.1.1.2071.12;6.1.1.1600.6;13.1.1.1512.16;10.1.1.1245.30;2.1.1.1360.23;15.1.1.1841.15;8.1.1.1793.21;5.1.1.1027.21;16.1.1.1764.6;16.1.1.1429.27;10.1.1.1366.17;1.1.1.1658.28;1.1.1.1813.24;10.1.1.1333.28;13.1.1.1323.31;4.1.1.1845.26;7.1.1.1047.7;6.1.1.1187.30;8.1.1.1631.23;15.1.1.1858.17;16.1.1.1956.12;4.1.1.1912.23;10.1.1.1242.30;14.1.1.1272.25…	337	2.22844	6.4e-06	402	0.691831	0.928104	445	0.47863	0.0477356	455	0.343558	6.67e-05	387	4.74242	1.17e-08	463	1.52757	0.0660578	517	1.02802	0.696054	527	0.711214	0.00802045	390	0.21677	2.35e-09	400	0.157036	3.92e-13	472	0.666807	0.0273008	481
Uncharacterized protein OS=Bos taurus GN=LOC528040 PE=4 SV=2	27	96.45	tr|E1B805|E1B805_BOVIN	Uncharacterized protein OS=Bos taurus GN=LOC528040 PE=4 SV=2		BOVIN	187266	1674	45.04	60	59	ILAFYLLPK;EYVLPSFEVQLTPNK;VTGDAEATVGLVAVDK;YLDSTGQWNK;SVFPESWFWK;FTILVLSK;TIYTPEQSVQYR;LVLVAPHAGYIFIQMDK;GNPGSTWLTSYVFR;FREAVPFEGVQDLHIQIK;VFVSNPDGSPASK;DLLPDNGVYIDSFTLPER;TFTLDIKNPEGIAVISK;YAFQYETK;AEFLQAAQVTVYDYYEPSR;ISIGTWTIEASYQTAPK;ENPVGLSCK;ELVLSK;FSAEEELQIK;PGSTWLTSYVFR;ASLESVETSDSNPYIYYNMK;TEAPIQPEEQASASMTARPYSTQDESGNFLHIDVK;ELTIQVK;IWDTVEEHDIGCTAGSGKDR;ELLDQLAGFSDYMHTHGCES;NPEGIAVISK;TFT…	418	359	4.1.1.1779.31;10.1.1.1827.25;12.1.1.1587.30;1.1.1.1254.22;11.1.1.1160.7;14.1.1.2034.18;16.1.1.2032.25;11.1.1.1586.8;16.1.1.1182.10;12.1.1.1608.8;7.1.1.1296.15;4.1.1.1431.7;2.1.1.1519.4;15.1.1.1756.31;16.1.1.1707.9;7.1.1.1272.23;15.1.1.1937.30;15.1.1.1933.30;3.1.1.1974.4;10.1.1.1441.22;12.1.1.2127.26;15.1.1.1549.21;11.1.1.1594.9;8.1.1.1777.21;5.1.1.1887.14;15.1.1.1942.30;5.1.1.1352.29;9.1.1.1542.3…	278	0.895365	0.217915	272	1.39316	0.0636342	254	5.15229	4.75e-14	254	4.83059	2.2e-13	273	0.343558	3.45e-11	265	0.539511	3.2e-06	250	2.03236	0.00299381	251	1.88799	0.010066	254	5.70164	6.66e-16	254	5.29664	3.11e-15	250	3.66438	3.81e-11	249
Inter-alpha-trypsin inhibitor heavy chain H4 OS=Bos taurus GN=ITIH4 PE=4 SV=2	28	91.78	tr|F1MMD7|F1MMD7_BOVIN	Inter-alpha-trypsin inhibitor heavy chain H4 OS=Bos taurus GN=ITIH4 PE=4 SV=2	sp|Q3T052|ITIH4_BOVIN	BOVIN	101526	916	61.35	49	49	VYLGPMR;TEQFQVSVSVAPAAK;EATFQMELPK;VTIGLLFWDGPGK;MALENGGLAR;FKPTLSQQQKYPEK;YDVDRPLSGGSIQIENGYFVHYFAPDSLSTIPK;VTMDKEGLLLLSRPDR;LLNGTPLFGPPGPPAAASPFH;KTEQFQVSVSVAPAAK;NVIFVIDK;FSSHVSGTLGQFYQDVLWGPLDTADDSKR;FAHTVITSR;LREQSPDVLLAQIR;GSELVVAGK;HLQMDIHIFEPQGISFLETESTFMTNK;ILDDLSPHDQFDLISFSSEATTWKPLLVPASTENVNEAK;VQNDIDIYSLTVDSK;EGLLLLSRPDR;EKAAAQEQYSAAVAR;LLLQNTDR;ALSLSLSYSFVTPLTSMVITKPEGQEQSQVAEKPVEDES…	679	672	15.1.1.1356.31;9.1.1.1674.14;9.1.1.1683.11;7.1.1.1064.25;12.1.1.1107.8;10.1.1.1064.31;15.1.1.1792.6;10.1.1.1157.5;4.1.1.951.24;3.1.1.1314.23;2.1.1.1341.10;8.1.1.1636.8;12.1.1.1721.4;13.1.1.1638.16;1.1.1.1603.9;7.1.1.1825.18;10.1.1.2338.20;2.1.1.1337.14;16.1.1.1253.28;9.1.1.1054.28;9.1.1.1164.9;7.1.1.1566.8;3.1.1.1839.22;7.1.1.1556.12;7.1.1.1606.12;10.1.1.1076.26;13.1.1.1645.15;4.1.1.1360.3;6.1.1.…	339	2.31206	0.00175259	350	0.648634	0.00367049	349	1.52757	0.0465214	350	0.809096	0.0356583	341	4.20727	6.6e-10	351	1.19124	0.113569	350	2.83139	4.08e-08	351	1.48594	0.0154534	337	0.654636	0.201156	338	0.346737	2.17e-06	349	2.33346	7.56e-06	348
Uncharacterized protein OS=Bos taurus GN=C8B PE=4 SV=2	29	90.24	tr|F1N102|F1N102_BOVIN	Uncharacterized protein OS=Bos taurus GN=C8B PE=4 SV=2		BOVIN	66656.9	590	70.85	49	49	LLCNGDNDCGDQSDEANCRK;GGNPCSGPASETLNC;QLPLEYSYGEYRDLFR;AIGSLASGINLFTNNLEGPVLDHR;PYNVENFIPQTR;EVDSCQCAPCQGNGVPVLK;NVPIDGK;GGASEYVTALAYK;CECICPAGFQGSACEVTHRK;CSDILNEIKDR;CQQEMEQYWAIGSLASGINLFTNNLEGPVLDHR;NLMLHHEFLQR;IGAAITSVYLK;IAGIFELGYSSMSNIGQHFISR;WNCWSNWSPCSGGHK;ALEEFQK;QLPLEYSYGEYR;YYAGLCSPHYILNTR;QCTNPPPGNGGNPCSGPASETLNC;ELPTADLMQEWGDAVQYNPDIIK;CSDILNEIK;SDLEVAHYK;LGVSEAKCSDILNEIKDR;VKQLPLEYSY…	891	890	16.1.1.2102.9;13.1.1.1727.23;6.1.1.1192.8;3.1.1.1216.11;8.1.1.1231.23;3.1.1.1922.5;8.1.1.973.26;7.1.1.1111.2;4.1.1.1147.21;2.1.1.1020.2;6.1.1.1231.8;2.1.1.2242.3;10.1.1.1883.24;15.1.1.1988.24;6.1.1.1303.9;8.1.1.2185.13;16.1.1.1449.25;8.1.1.2110.28;10.1.1.2116.23;12.1.1.1074.18;6.1.1.1260.4;10.1.1.1242.25;8.1.1.2181.19;15.1.1.1938.23;2.1.1.1246.13;4.1.1.929.29;2.1.1.1208.3;7.1.1.1357.19;6.1.1.1977…	272	0.816582	0.310626	269	0.405508	0.000633684	215	1.99526	0.186116	260	0.981748	0.275038	304	1.7378	0.288013	310	0.809096	0.0706411	253	4.2462	0.00119645	301	2.01372	0.00303738	239	2.48886	0.0182277	285	1.18032	0.0403284	243	5.05825	6.48e-06	291
Coagulation factor XIII, B polypeptide OS=Bos taurus GN=F13B PE=2 SV=1	30	90.15	tr|Q2TBQ1|Q2TBQ1_BOVIN	Coagulation factor XIII, B polypeptide OS=Bos taurus GN=F13B PE=2 SV=1		BOVIN	75166.4	661	73.68	52	52	TMAGQDEEVVQCLADGWSPQPTCSK;MTCEAPPSVEHGTTTPSSEVYHSGDKVAYVCER;ILHGDLIDFVCK;HGDLIDFVCK;SNLQTYSTTYR;QGYELSPSTPPSELSVQCDRGEVKYPSCVR;CNEYYLLR;MCASPPAIKNGVIK;IECALNFAMQGAEEIRCENGKWTEPPR;STEEAECHPYGW;STEEAECHPYGWALTPQ;FGWYPESPVCEGR;TMAGQDEEVVQCLA;CPPLPLPLNSNLQTYSTTYR;SINQNLAFSCLVGYTTATGK;WSSPPVCLEPCTVNVGDMR;GAIIGELLASYPTGSSVEYR;EEKPCGFPSVENGR;GQLNYPR;WNFDNRPYIFHGEYVEFLCK;MLSYQEPLR;MLSYQEPLRT;TMAGQDEEVVQC…	1114	1111	15.1.1.1167.4;14.1.1.1680.25;7.1.1.1664.3;5.1.1.1586.5;7.1.1.1744.28;1.1.1.1683.22;14.1.1.1697.24;11.1.1.1013.31;7.1.1.1044.15;1.1.1.1116.9;5.1.1.1598.2;11.1.1.1086.26;14.1.1.1756.27;3.1.1.1598.3;3.1.1.1135.11;7.1.1.1875.31;14.1.1.1136.13;6.1.1.2062.29;6.1.1.2070.31;14.1.1.1623.14;11.1.1.1534.20;4.1.1.1469.2;16.1.1.1510.29;14.1.1.1185.5;2.1.1.1407.23;15.1.1.1487.28;14.1.1.1720.26;1.1.1.2019.26;7.…	354	0.255859	6.01e-06	316	0.559758	0.121359	325	0.824138	0.314921	313	0.772681	0.720838	409	0.363078	1.1e-05	372	0.847227	0.15257	382	1.28233	0.23116	373	1.1695	0.565113	413	3.56451	2.73e-07	401	3.22107	1.88e-06	376	1.49969	0.0111222	362
Uncharacterized protein OS=Bos taurus GN=LRP1 PE=1 SV=2	31	88.87	tr|E1BGJ0|E1BGJ0_BOVIN	Uncharacterized protein OS=Bos taurus GN=LRP1 PE=1 SV=2		BOVIN	504756	4544	18.11	56	56	SGFSLGSDGK;NVIALAFDYR;EDYIEFASLDGSNR;VFFTDYGQIPK;AALSGANVLTLIEK;NLNAPVQPFEDPEHMK;QPMAPNPCEANGGR;GWDTLYWTSYTTSTITR;YDGSGHMEVLR;CQPNEHNCLGTELCILMSR;LYWVDAFYDR;VNNGGCSSLCLATPGSR;TTLLAGDIEHPR;GDYSVLVPGLR;GPVGLAIDFPESK;CLCVEGYAPR;IVFPHGITLDLVSR;CPLNYFACPSGR;SLDPFKPFIIFSNR;NGDTCVTLLDLELYNPK;FLLYAR;VCLWIGR;CDADADCMDGSDEEACGTGVR;TVLWPNGLSLDIPAGR;CDGERDCPDGSDEAPEICPQSK;CIPGIFR;AQDEFECANGECINFGLTCDGVSHCK;V…	147	147	8.1.1.1892.22;10.1.1.1812.4;2.1.1.948.5;2.1.1.1735.20;12.1.1.1687.25;1.1.1.1764.24;5.1.1.1366.16;2.1.1.957.18;9.1.1.1785.2;15.1.1.1116.3;10.1.1.1931.13;6.1.1.1073.15;9.1.1.1026.23;4.1.1.1529.18;16.1.1.1479.17;2.1.1.1740.14;16.1.1.1953.10;10.1.1.1454.3;10.1.1.1808.4;4.1.1.1160.8;14.1.1.1075.20;1.1.1.920.25;14.1.1.1105.24;11.1.1.1291.14;12.1.1.1337.21;7.1.1.2004.5;14.1.1.1142.18;1.1.1.999.23;7.1.1.…	114	0.672977	0.0225474	106	0.83946	0.141713	98	2.67917	0.00222512	100	2.33346	0.00181063	123	1.10662	0.258435	115	1.36773	0.124323	105	4.44631	3.59e-10	107	3.94457	7.4e-10	106	3.98107	7.41e-09	107	3.53183	1.33e-06	97	3.28095	1.08e-06	100
Actin, cytoplasmic 1 OS=Bos taurus GN=ACTB PE=1 SV=1	32	86.7	sp|P60712|ACTB_BOVIN	Actin, cytoplasmic 1 OS=Bos taurus GN=ACTB PE=1 SV=1		BOVIN	41736.4	375	84	50	1	DDDIAALVVDNGSGMCK	1924	174	5.1.1.1856.28;9.1.1.1864.29;7.1.1.1647.30;5.1.1.1653.28;8.1.1.1706.30;4.1.1.1577.27;10.1.1.1890.28;7.1.1.1703.29;10.1.1.1733.26;8.1.1.1690.28;8.1.1.1841.30;6.1.1.1724.25;9.1.1.1749.31;8.1.1.1793.29;8.1.1.1717.29;5.1.1.1713.28;11.1.1.1742.25;6.1.1.1886.26;7.1.1.1811.30;7.1.1.1677.28;4.1.1.1529.25;11.1.1.1734.25;7.1.1.1741.29;7.1.1.1846.26;5.1.1.1703.30;8.1.1.1721.28;8.1.1.1833.30;7.1.1.1683.29;4.1…	0	0	-	0	0	-	0	0	-	0	0	-	0	0	-	0	0	-	0	0	-	0	0	-	0	0	-	0	0	-	0	0	-	0
Antithrombin-III OS=Bos taurus GN=SERPINC1 PE=3 SV=1	33	85.33	tr|F1MSZ6|F1MSZ6_BOVIN	Antithrombin-III OS=Bos taurus GN=SERPINC1 PE=3 SV=1		BOVIN	52439.7	465	66.88	47	47	DIPVNPM;ANSHFATAFYQHLADSKNNNDNIFLSPLSISTAFAMTK;ITDVIPPQAINEFTVLVLVNTIYFK;QLMEVFK;ATEGQGSEQKIPGATNRR;EVALNTIIFMGR;AFLEVNEEGSEAAASTVISIAGR;TSDQIHFFFAK;GDDITMVLILPK;FDTISEK;KATEGQGSEQKIPGATN;RDIPVNPMCIYR;LGACDNTLK;ADGESCSVLMMYQESK;ANRPFLVLIR;VLVNTIYFK;ANSHFATAFYQHLADSK;NNNDNIFLSPLSISTAFAMTK;ATEGQGSEQKIPGATN;EDVCTAKPR;KATEGQGSEQKIPGATNR;LQPLDFK;ATEGQGSEQKIPGATNR;DIPVNPMCIYR;RVAESTQVLELPFKGDDITMVLILPK…	1804	1801	12.1.1.1197.4;2.1.1.2213.18;5.1.1.2051.31;13.1.1.1447.31;13.1.1.1960.17;12.1.1.1201.5;5.1.1.2217.9;1.1.1.2026.13;16.1.1.1136.2;10.1.1.1918.15;12.1.1.1471.15;8.1.1.1898.10;10.1.1.1158.19;1.1.1.1332.12;3.1.1.1426.14;3.1.1.1230.7;5.1.1.1261.11;1.1.1.1662.22;2.1.1.1722.2;16.1.1.1862.30;5.1.1.1653.26;14.1.1.1883.31;10.1.1.1273.31;7.1.1.1561.28;8.1.1.1027.16;11.1.1.1902.21;12.1.1.1435.16;3.1.1.1477.6;5…	949	0.887156	1.21e-10	891	0.972747	0.0372855	942	1.14815	2.22e-16	936	1.02802	0.0852038	946	0.928966	3.66e-07	892	1.01859	4.89e-06	940	1.21339	0	940	1.07647	4.81e-05	966	1.2942	0	956	1.14815	5.41e-13	912	1.18032	2.22e-16	916
Alpha-actinin-1 OS=Bos taurus GN=ACTN1 PE=2 SV=1	34	84.57	sp|Q3B7N2|ACTN1_BOVIN	Alpha-actinin-1 OS=Bos taurus GN=ACTN1 PE=2 SV=1		BOVIN	102980	892	53.59	46	31	TIPWLENR;ETADTDTADQVMASFK;VIGPWIQTK;NVNIQNFHISWK;MLDAEDIVGTARPDEK;ICDQWDNLGALTQK;ILAGDKNYITVDELRR;IDQLEGDHQLIQEALIFDNK;LRKDDPLTNLNTAFDVAEK;MVSDINNAWGCLEQAEK;KDDPLTNLNTAFDVAEK;QKDYETATLSEIK;LVSIGAEEIVDGNVK;KQFGAQANVIGPWIQTK;DGLGFCALIHR;VLAVNQENEQLMEDYEK;LLETIDQLYLEYAK;IVQTYHVNMAGTNPYTTITPQEINGK;QFGAQANVIGPWIQTK;NYITVDELRR;AGTQIENIEEDFRDGLK;DYETATLSEIK;IMSIVDPNR;ILAGDKNYITVDELR;IVQTYHVNMAGTNPYTTITP…	406	230	8.1.1.1332.30;6.1.1.1450.26;8.1.1.1375.12;13.1.1.1768.9;9.1.1.1167.24;5.1.1.1558.31;11.1.1.1494.10;8.1.1.1270.17;11.1.1.1287.18;14.1.1.1519.4;5.1.1.1297.2;13.1.1.1777.14;16.1.1.1580.7;4.1.1.1368.16;8.1.1.1330.28;4.1.1.1228.10;6.1.1.1511.8;14.1.1.1671.28;9.1.1.1485.24;14.1.1.1934.24;15.1.1.1941.3;14.1.1.1573.12;15.1.1.1945.4;11.1.1.1277.11;12.1.1.1457.16;14.1.1.1687.26;1.1.1.1437.14;10.1.1.1303.16…	145	0.990832	0.935128	116	2.44343	0.104438	155	0.180302	9.6e-12	157	0.164437	9.09e-11	143	1.1695	0.870131	112	3.01995	0.112064	154	0.220801	5.94e-09	156	0.205116	8.19e-09	152	0.192309	4e-10	153	0.17378	5.97e-09	114	0.0862978	4.79e-13	119
Lactoferrin OS=Bos taurus PE=2 SV=1	35	84.23	tr|B3VTM3|B3VTM3_BOVIN	Lactoferrin OS=Bos taurus PE=2 SV=1		BOVIN	78055.6	708	66.81	47	43	VVWCAVGPEEQKK;VDSALYLGSR;CSTSPLLEACAFLTR;APVDAFK;LCALCAGDDQGLDK;QAYPNLCQLCK;APVDAFKECHLAQVPSHAVVAR;LGGRPTYEEYLGTEYVTAIANLK;ANEGLTWNSLK;KGSNFQLDQLQGR;CLQDGAGDVAFVK;ETTVFENLPEKADR;DSALGFLR;HSSLDCVLRPTEGYLAVAVVK;KPVTEAQSCHLAVAPNHAVVSR;IPSKVDSALYLGSR;WCTISQPEWFK;YLTTLK;VVWCAVGPEEQK;NCPDKFCLFK;KCSTSPLLEACAFLTR;GEADALNLDGGYIYTAGK;AFALECIR;ETTVFENLPEK;LGGRPTYEEYLGTEYVTAIANLKK;LRPVAAEIYGTK;LLCLDGTR;ESPQT…	397	351	14.1.1.1319.27;14.1.1.938.4;3.1.1.1226.8;6.1.1.1291.10;12.1.1.1262.14;13.1.1.1529.10;7.1.1.1364.22;6.1.1.1305.17;7.1.1.1313.12;14.1.1.1329.6;1.1.1.1612.26;4.1.1.1783.7;13.1.1.1525.12;12.1.1.1550.31;2.1.1.1248.2;15.1.1.1240.6;16.1.1.1096.11;12.1.1.1396.28;4.1.1.1243.12;6.1.1.1756.17;4.1.1.1491.4;1.1.1.1214.31;16.1.1.1284.12;13.1.1.1529.31;6.1.1.1793.28;15.1.1.1326.10;12.1.1.1547.10;3.1.1.1859.25;5…	269	1.1695	0.619961	237	1.92309	0.0488852	287	0.18197	0	286	0.210863	0	269	1.5417	0.78163	238	2.42103	0.744688	289	0.222843	0.000438557	289	0.263027	0.00176577	284	0.149969	0	284	0.175388	0	247	0.104713	0	247
Uncharacterized protein OS=Bos taurus GN=VCL PE=1 SV=1	36	83.7	tr|F1N789|F1N789_BOVIN	Uncharacterized protein OS=Bos taurus GN=VCL PE=1 SV=1		BOVIN	123863	1134	42.06	43	43	MLGQMTDQVADLR;ALASQLQDSLK;WIDNPTVDDR;ETVQTTEDQILKR;SLLDASEEAIK;MSAEINEIIR;MQEAMTQEVSDVFSDTTTPIK;EAFQPQEPDFPPPPPDLEQLR;TNISDEESEQATEMLVHNAQNLMQSVK;VGKETVQTTEDQILKR;TISPMVVDAK;STVEGIQASVK;LANVMMGPYR;NQWIDNVEK;DYLIDGSR;AVAGNISDPGLQK;VDQLTAQLADLAAR;GILSGTSDLLLTFDEAEVRK;DMPPAFIK;VGKETVQTTEDQILK;VAMANIQPQMLVAGATSIAR;LVQAAQMLQSDPYSVPAR;LLAVAATAPPDAPNREEVFDER;TNLLQVCER;ELLPVLISAMK;VMLVNSMNTVK;GILSGTSDLLL…	189	188	9.1.1.1246.12;14.1.1.1497.5;16.1.1.2144.16;8.1.1.1660.31;10.1.1.1120.11;11.1.1.1231.16;4.1.1.814.11;4.1.1.816.12;1.1.1.1286.26;2.1.1.1242.21;7.1.1.1285.9;12.1.1.1848.22;12.1.1.1093.24;10.1.1.1444.27;15.1.1.1166.21;16.1.1.1467.22;11.1.1.1148.27;10.1.1.1230.5;12.1.1.1857.19;13.1.1.1433.24;14.1.1.1107.19;4.1.1.1722.6;3.1.1.1806.2;10.1.1.1271.17;2.1.1.2056.30;1.1.1.1342.24;11.1.1.1089.25;16.1.1.1237.…	129	0.758578	0.0495069	111	1.99526	0.000956965	131	0.343558	1.59e-08	132	0.319154	7.23e-11	129	0.717794	0.000722884	112	1.88799	0.0208745	131	0.313329	1.73e-13	132	0.293765	1.07e-14	134	0.42462	5.19e-06	135	0.394457	7.94e-08	113	0.18197	1.55e-15	116
Gelsolin OS=Bos taurus GN=GSN PE=1 SV=1	37	83.44	tr|F1N1I6|F1N1I6_BOVIN	Gelsolin OS=Bos taurus GN=GSN PE=1 SV=1		BOVIN	85686.9	781	47.89	44	44	VVQGKEPAHLMSLFGGK;DSQEEEKTEALTSAK;AVEVMPKAGALNSNDAFVLK;VTEARPGSMVVEHPEFLK;DSQEEEKTEALTSAKR;RAQPVQVAEGSEPDSFWEALGGK;AGKEPGLQIWR;SEDCFILDHGKDGK;VHVSEEGAEPEAMLEVLGPKPALPAGTEDTAKEDAANRK;VVQGKEPAHLMSLFGGKPMIIYR;PGSMVVEHPEFLK;NWRDPDQTDGPGLSYLSSHIANVER;AGALNSNDAFVLK;IEGSDKVPVDPATYGQFYGGDSYIILYNYR;VPFDAATLHTSTAMAAQHGMDDDGR;VHVSEEGAEPEAMLEVLGPK;LFACSNK;DPDQTDGPGLSYLSSHIANVER;YIETDPANR;VPFDAATLHTSTAMAAQHGM…	1169	1165	1.1.1.1640.23;2.1.1.2236.17;2.1.1.1488.13;2.1.1.1086.10;5.1.1.1890.31;14.1.1.1221.21;3.1.1.1192.7;14.1.1.1802.20;14.1.1.1773.27;4.1.1.2133.22;15.1.1.1332.4;1.1.1.1941.31;6.1.1.1295.16;3.1.1.1728.25;6.1.1.1198.8;4.1.1.1336.31;7.1.1.1008.15;14.1.1.1211.7;15.1.1.1759.17;3.1.1.1037.25;15.1.1.1773.19;3.1.1.1280.27;14.1.1.1357.17;9.1.1.1745.4;2.1.1.1107.23;15.1.1.1772.23;15.1.1.1808.24;14.1.1.1360.27;3…	550	0.946237	0.466366	387	2.31206	0.0166381	554	1.04713	0.461271	535	1.05682	0.947816	594	1.70608	0.0122324	437	3.90841	8.28e-05	591	1.8197	0.0119764	578	1.8197	0.0574328	578	1.0666	0.993267	562	1.0666	0.506968	424	0.444631	0.0865498	408
Uncharacterized protein OS=Bos taurus PE=1 SV=1	38	82.67	tr|G3N0V0|G3N0V0_BOVIN	Uncharacterized protein OS=Bos taurus PE=1 SV=1		BOVIN	35951.3	326	92.33	58	58	VDKAVGVSIDCSK;AVGVSIDCSKCHNQPCVR;QVYVLDPPKEELSK;DTLMITGTPEVTCVVVN;TKPREEQFNSTYR;STSGQTFTCNVAHPASSTK;VNNKGLSAPIVR;GPAREPQVYVLDPPKEELSK;SGVHTFPAVLQSSGLYSL;VVSALPIQHQDWTG;CGDTSSSTVTLGCLVSSYMPEPVTVTWNSGALK;SGVHTFPAVLQSSGLYS;TTPPQLDTDR;VTLGCLVSSYM;SKGPAREPQVYVLDPPKEELSK;EPSVFIFPPKPK;STLSVTCMVTGFYPEDVAVEWQR;GDTYTCVVMHEALHN;AREPQVYVLDPPKEELSK;VLDPPKEELSK;VVSALPIQHQDWTGGK;VTLGCLVSSYMPEPVTVTWNSGALK;GLSAPI…	1867	1864	5.1.1.2264.17;10.1.1.1734.30;8.1.1.1980.17;5.1.1.1965.5;12.1.1.1332.10;3.1.1.2193.4;4.1.1.1178.31;11.1.1.1879.16;9.1.1.1427.25;5.1.1.2211.21;6.1.1.1170.4;11.1.1.1422.26;11.1.1.1424.9;3.1.1.1277.22;1.1.1.1269.30;12.1.1.1121.13;9.1.1.1786.28;6.1.1.1369.25;7.1.1.1741.27;5.1.1.1826.29;14.1.1.1442.20;8.1.1.1495.7;5.1.1.1334.18;5.1.1.1267.21;11.1.1.1749.26;2.1.1.1871.6;3.1.1.1288.2;8.1.1.1768.29;14.1.1…	770	1.04713	0.00310902	732	0.879022	0.179957	838	0.895365	0.00642839	824	0.895365	0.00353621	782	1.1272	1.81e-05	742	0.937562	0.850228	856	0.963829	0.282324	843	0.963829	0.245101	856	0.847227	9.86e-06	844	0.847227	1.23e-05	828	1.00925	0.611072	805
Vitronectin OS=Bos taurus GN=VTN PE=1 SV=1	39	82.37	tr|Q3ZBS7|Q3ZBS7_BOVIN	Vitronectin OS=Bos taurus GN=VTN PE=1 SV=1		BOVIN	53574.7	476	62.39	58	56	AVRPGYPK;NGSLFAFR;WLGCPVPGQA;DVWGIEGPIDAAFTR;LYCYELDEK;IYVSGSAPSFPR;GNHYWEYVFQQQPSQEDCEGSSLPAAFK;FQDGVLEPDFPR;VDAVIPPYPR;LLFWGGSYGGAGQPQ;AGHIYVSGSAPSFPR;NWFGLPGR;KCQCDELCSYYQSCCADFMAECKPQVTR;LLFWGGSYGGAGQPQLISRNWFGL;GIEGPIDAAFTR;SWVDIFR;HFALMQR;TRRVDAVIPPYPR;EVPPSGRGDSEPGMGTSDLGTSESPAEEETCSGKPFDAFTDLK;HYWEYVFQQQPSQEDCEGSSLPAAFK;GSYGGAGQPQLISR;YGGAGQPQLISR;TYLFKGSQYWRFQDGVLEPDFPR;NISDGFGGIPDDVDAAL…	3401	3373	10.1.1.1311.28;10.1.1.1631.31;8.1.1.2213.30;1.1.1.1859.15;2.1.1.1310.2;5.1.1.1844.8;5.1.1.1986.21;16.1.1.1303.9;13.1.1.1447.28;9.1.1.1751.5;13.1.1.1630.8;2.1.1.1856.17;12.1.1.1971.26;6.1.1.1591.5;8.1.1.2299.10;16.1.1.1998.17;8.1.1.2241.4;11.1.1.1907.30;4.1.1.1725.24;10.1.1.1895.30;6.1.1.2309.20;2.1.1.1137.8;10.1.1.1382.22;15.1.1.1507.10;3.1.1.1375.11;13.1.1.1469.3;11.1.1.1952.20;6.1.1.2238.18;6.1…	1523	0.946237	0.00113587	1316	0.981748	0.00245352	1522	1.08643	0.0131958	1516	1.04713	0.563845	1509	0.963829	0.802037	1300	1.00925	0.943733	1519	1.11686	3.61e-06	1518	1.07647	0.000513693	1590	1.14815	2.05e-06	1598	1.09648	0.000279896	1423	1.09648	4.24e-06	1407
Phosphatidylinositol-glycan-specific phospholipase D OS=Bos taurus GN=GPLD1 PE=1 SV=1	40	82.08	sp|P80109|PHLD_BOVIN	Phosphatidylinositol-glycan-specific phospholipase D OS=Bos taurus GN=GPLD1 PE=1 SV=1		BOVIN	92601	839	56.97	46	8	EAHGILEGFQPSGR;VYLIYGNDLGLPR;QKGIVAAFYSGSSYSSR;GIVAAFYSGSSYSSR;EMFIGSSQPLTHVSSPAASYYLSFPYTR;FGGVLHLSDLDNDGLDEIIVAAPLR;IDLDLDKEAHGILEGFQPSGR;HWYVPAEDLLGIYR	931	146	8.1.1.1526.28;10.1.1.1457.10;5.1.1.2038.5;9.1.1.1584.25;9.1.1.1580.25;10.1.1.1595.24;5.1.1.2016.9;6.1.1.1994.23;6.1.1.2002.9;8.1.1.1562.27;6.1.1.1763.4;8.1.1.1538.29;5.1.1.2004.7;6.1.1.2031.12;6.1.1.2018.5;6.1.1.1751.4;6.1.1.1755.3;6.1.1.1986.7;9.1.1.1453.13;9.1.1.1428.12;8.1.1.1852.18;6.1.1.2006.4;10.1.1.1897.18;9.1.1.1604.26;8.1.1.1547.25;5.1.1.2001.6;9.1.1.1610.27;7.1.1.1582.2;10.1.1.1612.25;8…	68	1.41906	0.608845	63	1.69044	0.497408	44	10.9648	0.155983	67	1.57036	0.852323	57	0.37325	0.86889	52	0.457088	0.0783294	36	3.76704	0.12282	57	0.413047	0.544329	42	9.46237	0.142987	65	1.11686	0.822284	36	6.54636	0.0392305	60
SERPIND1 protein OS=Bos taurus GN=SERPIND1 PE=2 SV=1	43	77.55	tr|A6QPP2|A6QPP2_BOVIN	SERPIND1 protein OS=Bos taurus GN=SERPIND1 PE=2 SV=1		BOVIN	55206.7	496	72.58	51	51	VTAVGFMPLSTQVR;AQFAFDLYR;QLPVLDDFKTQVR;EVVKVPMMQTK;ALGVTALFDK;LSGMKTLESQLTPQAVER;LEYVGGISMLVVVPHK;IFGEDDNYSDVVDAAPPTRPGAGAGSVLPLFPGK;GAFLAASDQELDCDVLRLEYVGGISMLVVVPHK;SVSDLYVQK;AADFSDPAFLAHTNR;VGAADNVFLAPVGVSAAMA;HQGTITVNEEGTQAAA;TSCLLFLGR;MMQTKGAFLAASDQELDCDVLR;TLESQLTPQAVER;LEKDYDLVGALR;FLAASDQELDCDVLR;EVVKVPM;WGQRDDGGGEPESMEPR;FSVDRPFLFLIYEHR;FPVEMTHNHNFR;ADFSDPAFLAHTNR;IVIDLFK;VGAADNVFLAPVGVS…	1412	1408	16.1.1.2301.6;16.1.1.1318.27;1.1.1.1895.3;13.1.1.1731.29;14.1.1.1413.9;7.1.1.1753.5;13.1.1.2186.31;13.1.1.1431.10;7.1.1.1786.13;5.1.1.1099.7;4.1.1.1875.21;12.1.1.1758.30;1.1.1.954.26;8.1.1.1540.8;12.1.1.2230.12;5.1.1.1835.5;6.1.1.1620.20;2.1.1.1875.4;1.1.1.949.26;12.1.1.2226.28;12.1.1.1299.10;5.1.1.1495.22;6.1.1.1355.13;3.1.1.1359.3;9.1.1.2135.24;15.1.1.1222.5;10.1.1.1834.12;5.1.1.1220.18;6.1.1.1…	648	1.75388	0.00770184	418	5.80764	9.74e-05	646	2.60615	0.00269301	413	9.37562	3.49e-07	629	1.28233	0.0443451	412	4.57088	0.000743329	625	1.90546	0.017346	400	7.24436	2.51e-06	637	1.49969	0.671955	407	5.97035	0.000638579	400	0.380189	0.211814	224
Uncharacterized protein OS=Bos taurus GN=C8A PE=4 SV=1	44	72.91	tr|F1MX87|F1MX87_BOVIN	Uncharacterized protein OS=Bos taurus GN=C8A PE=4 SV=1		BOVIN	66276.1	589	75.21	43	2	GGSSGWGGSLTQDSSLVTYR;GVPVTVTAGVSMSK	1433	113	15.1.1.1092.31;1.1.1.1215.7;5.1.1.1396.31;1.1.1.1384.30;2.1.1.1398.31;1.1.1.1234.29;2.1.1.1105.19;6.1.1.1451.31;1.1.1.1284.25;1.1.1.1216.30;1.1.1.1224.2;16.1.1.1198.10;2.1.1.1240.29;2.1.1.1269.26;1.1.1.1189.30;2.1.1.1273.24;2.1.1.1085.31;5.1.1.1230.7;2.1.1.1081.30;1.1.1.1380.31;1.1.1.1225.30;1.1.1.1197.27;1.1.1.1221.30;16.1.1.1500.30;1.1.1.1407.31;6.1.1.1473.31;5.1.1.1235.9;1.1.1.1302.26;16.1.1.1…	75	0.758578	0.76749	75	0.724436	0.585584	75	0.794328	0.846192	75	0.613762	0.782775	75	1.18032	0.77048	75	1.14815	0.998513	75	1.24738	0.698259	75	0.937562	0.755415	75	1.05682	0.913968	75	0.794328	0.98264	75	1.07647	0.697083	75
Uncharacterized protein OS=Bos taurus GN=ADAMTS13 PE=4 SV=2	45	71.96	tr|F1MVP0|F1MVP0_BOVIN	Uncharacterized protein OS=Bos taurus GN=ADAMTS13 PE=4 SV=2		BOVIN	151417	1413	39.28	42	42	YVLTNLNMGSELLR;GPQESPVETSVCGR;GEHLDMCQALSCHTDPLDPSSCSR;WGTAEQYSEGNALCR;EAASPAGGPGLEALAAHVWTPLAGPCSVSCGQGLVELR;GCDMQLFGPR;VTLSEDRLPR;ALAPQPAAVDTCNSQPCPQR;EELCDLASKPGSR;AVGESFMVR;YVLTNLNMGSELLRDPSLGAQFR;DDMEIQVYR;PLGEVVTLR;MCGKPAGMVFSSQANTLLVR;EEATAPGQTTAATAASLEWPQPHTR;TQLEFMSEQCAQTDSEPLR;QLLSLLSAGR;TLEDCSLEPCPAR;LPGPQESPVETSVCGR;LSPGGSTAFYR;GEISSPSMSPDGR;CVPGDPQEDGALR;AEGTDASYILIR;GPTRDDMEIQVYR;GT…	281	281	13.1.1.1306.30;6.1.1.1474.27;7.1.1.1021.26;7.1.1.2072.24;12.1.1.1329.30;7.1.1.1130.24;15.1.1.1253.16;6.1.1.1143.28;5.1.1.1019.26;14.1.1.1423.8;4.1.1.1008.5;1.1.1.1077.25;6.1.1.1242.22;13.1.1.1449.12;10.1.1.1906.7;14.1.1.1531.17;15.1.1.1371.12;10.1.1.1763.4;10.1.1.1167.30;7.1.1.1811.26;7.1.1.1914.9;8.1.1.1941.9;6.1.1.1917.4;9.1.1.1508.3;11.1.1.1765.3;6.1.1.1920.31;12.1.1.1010.31;12.1.1.1072.10;6.1…	236	0.648634	0.00120094	232	1.49969	0.0806642	228	2.60615	3.3e-05	229	2.67917	5.87e-05	232	0.47863	2.31e-05	227	1.10662	0.658787	221	1.90546	0.00166593	223	1.97697	0.00280776	225	3.90841	9.09e-10	228	4.05509	1.57e-09	221	1.7378	0.00546828	223
Fibulin-1 OS=Bos taurus GN=FBLN1 PE=1 SV=2	46	70.21	tr|F1MYN5|F1MYN5_BOVIN	Fibulin-1 OS=Bos taurus GN=FBLN1 PE=1 SV=2		BOVIN	77485.4	706	68.13	42	42	GYHLNEEGTR;YMDGMTVGVVR;VSEIEEEQEDPYLNDRCR;EFTRPEEIIFLR;CLAFECPENYRR;LCGHKCENTPGSYYCSCTLGFR;SCRPNDVACVLDPVHTISHTVVSLPTFREF;AGADVSMEACCADGHR;HADIIFDITDGNLR;RGYQLSDVDGVTCEDIDECALPTGGHICSYR;CENTPGSYYCSCTLGFR;CINIPGSFQCSCPPTGYR;RGYQLSDVDGVTCEDIDECALPTGGH;LEMNYVVGGVVSHR;GDNTSLEAMFVK;IKSCRPNDVACVLDPVHTISHTVVSLPTFR;AAQAQGQSCEYSLMVGYQCGLVFR;QLEELHCATGINLANEQDSCATPR;DSSCGTGYELTEDNDCKDIDECESGIHNCLPDFICQNTLG…	1266	1265	13.1.1.1418.31;8.1.1.1642.14;3.1.1.1199.28;2.1.1.1303.10;15.1.1.1173.23;13.1.1.1316.30;12.1.1.1543.23;12.1.1.1254.11;1.1.1.955.19;4.1.1.1610.26;13.1.1.1116.17;14.1.1.1222.27;13.1.1.1488.23;3.1.1.2200.25;16.1.1.2015.10;13.1.1.1415.17;14.1.1.982.24;2.1.1.1102.5;11.1.1.1486.28;13.1.1.1100.19;14.1.1.1094.8;11.1.1.1354.30;2.1.1.1325.31;8.1.1.1703.8;14.1.1.1214.23;10.1.1.1066.19;3.1.1.1461.4;11.1.1.127…	414	0.291072	1.07e-06	395	0.337287	1.57e-05	306	2.93765	0.0703926	222	6.08135	0.00248634	464	0.92045	0.527923	443	1.02802	0.99282	352	9.0365	4.87e-08	265	15.5597	1.68e-09	353	9.63829	1.08e-08	263	15.1356	4.2e-10	337	8.3946	8.25e-07	248
Complement component 1, r subcomponent OS=Bos taurus GN=C1R PE=2 SV=1	47	68.45	tr|A5D9E9|A5D9E9_BOVIN	Complement component 1, r subcomponent OS=Bos taurus GN=C1R PE=2 SV=1		BOVIN	80212.3	705	55.89	38	38	LYLLLPVLFYR;NRNDVFSENMFCAGNPATR;LGNFPWQAYTNIHGPGGGALLGDR;GRFCGQLGSPLSNPPGRK;DYFIATCK;FCGQLGSPLSNPPGRK;DHEAQGSPNIDVFLGHINVEDITK;GYELVEGNK;GLYTCTAQGIWKNELVGEK;GHTLHLQFLEPFEIDDHQQIHCPYDQLQVYVSGR;TLDSFTIIQDLQPQYQYR;QDSCQGDSGGVFAVSDKR;LLLPVLFYR;SCQAECSSELFTEPSGYISSLEYPRPYPPDLR;LGNFPWQAY;LYGEVMSPLFPKPYPNNFER;NIGEFCGK;NDVFSENMFCAGNPATR;SVDLLFFTDESGDSR;QDSCQGDSGGVFAVSDK;TTVITVPTGYK;WILTAAHTINPK;ALLSFTAVC…	543	543	1.1.1.1246.30;11.1.1.1601.5;6.1.1.1762.7;1.1.1.1747.4;5.1.1.1365.4;5.1.1.1309.30;13.1.1.1281.31;3.1.1.1117.25;6.1.1.1423.5;8.1.1.1791.12;10.1.1.1919.22;1.1.1.1156.28;1.1.1.1319.23;4.1.1.1091.21;5.1.1.1221.10;1.1.1.1427.20;8.1.1.1614.18;6.1.1.1292.31;9.1.1.1094.28;8.1.1.1133.31;11.1.1.1854.21;9.1.1.1884.23;6.1.1.1419.7;9.1.1.1584.6;9.1.1.1068.14;12.1.1.1309.31;15.1.1.1877.11;10.1.1.1090.10;16.1.1.…	259	0.436516	0.535124	268	0.20893	8.71e-06	255	0.448745	0.178497	272	0.293765	0.0120013	324	1.85353	0.0216139	332	0.744732	0.0304339	324	1.65959	0.105026	338	1.14815	0.708311	313	0.895365	0.459261	331	0.608135	0.0497767	327	2.208	0.000433895	340
Inter-alpha-trypsin inhibitor heavy chain H1 OS=Bos taurus GN=ITIH1 PE=4 SV=1	48	68.34	tr|F1MMP5|F1MMP5_BOVIN	Inter-alpha-trypsin inhibitor heavy chain H1 OS=Bos taurus GN=ITIH1 PE=4 SV=1		BOVIN	101237	906	41.17	36	36	IYEDHDATQQLQGFYEQVANPLLR;AVDAAVDGVVIR;GIEILNK;TMEQFSIHIIVGPR;TAFISDFAITADENAFTGDIKDKVTAWK;KLDVEASFLPK;KLMQYDIVIK;ISDFAITADENAFTGDIK;ELAAQLIK;AHGEGQEFMTTCLVDEEEMK;TAFISDFAITADENAFTGDIKDK;SLAGATNLNGGLLR;DVELLYPR;TAFISDFAITADENAFTGDIK;HKQYYEGSEIMVAGR;NFVQQFSLAGATNLNGGLLR;VTYDVNRDDACDLLVANNYFAHFFAPQNLK;MAVDAAVDGVVIR;THGLLGQFFHPFDYK;VKPQQLVQHFEIDVDIFEPQGIR;EVSFNVEIPK;EAVSDLTQHR;GSLVQASPANLEAAR;ISDFAIT…	432	416	1.1.1.1947.28;9.1.1.1986.30;10.1.1.1425.7;16.1.1.2099.6;1.1.1.1962.27;2.1.1.1893.6;13.1.1.1349.19;1.1.1.1957.26;15.1.1.1145.10;15.1.1.1144.29;5.1.1.1354.27;15.1.1.1406.18;2.1.1.1902.14;9.1.1.2043.31;8.1.1.1482.8;7.1.1.1474.25;12.1.1.1043.21;1.1.1.1973.20;7.1.1.1245.15;14.1.1.1250.4;16.1.1.2087.27;15.1.1.1412.12;16.1.1.1213.2;7.1.1.1675.2;14.1.1.1254.9;15.1.1.1467.9;15.1.1.1422.15;3.1.1.1477.21;13…	224	1.08643	0.639851	217	1.35519	0.428397	227	0.758578	0.104498	227	0.679204	0.00700864	222	0.928966	0.900136	216	1.11686	0.651129	224	0.630957	0.0524639	223	0.564937	0.00293122	224	0.666807	0.0401303	224	0.597035	0.00211343	218	0.554626	0.0192283	219
Complement factor B OS=Bos taurus GN=CFB PE=1 SV=2	49	65.74	sp|P81187|CFAB_BOVIN	Complement factor B OS=Bos taurus GN=CFB PE=1 SV=2		BOVIN	85365.7	761	49.93	36	36	DGTAYHKQPWQAK;HVIIIMTDGLHNMGGDPVTVIHDIR;TLGLCGMVWEHK;DALRAPGYEK;FLCTGGVDPYADPNTCKGDSGGPLIIHKR;STTCQQQMQELLPAK;STGSWSTLQTQDR;YLLDIGR;AAYYNLSDEISFR;LKYETTIRPICLPCTEGSIQALR;DFHINLYQVLPWLK;LPEAGPQSPCSLEGVEIK;FLCTGGVDPYADPNTCKGDSGGPLIIHK;TCQGNGRWDGETAICDDGATYCPNPGIPLGTR;GIPEFYDYDVALVR;WDGETAICDDGATYCPNPGIPLGTR;STTCQQQMQELLPAKDIEALFVSESKK;GDSGGPLIIHK;CPRPQDFENGEYWPR;STGSWSTLQTQDRK;EKLQNEDLGFL;DIEALFVSE…	236	235	3.1.1.1286.17;8.1.1.2070.13;11.1.1.1095.11;13.1.1.1098.6;1.1.1.2006.20;10.1.1.1925.29;12.1.1.1510.13;12.1.1.1541.18;16.1.1.1385.26;11.1.1.1343.19;15.1.1.1654.5;10.1.1.1082.11;14.1.1.966.28;3.1.1.1270.4;14.1.1.1647.20;2.1.1.1735.22;2.1.1.1306.25;10.1.1.1087.9;13.1.1.1314.17;16.1.1.1744.18;7.1.1.1587.2;9.1.1.1325.17;13.1.1.1817.7;1.1.1.1282.27;15.1.1.1794.3;16.1.1.1905.18;9.1.1.1897.29;1.1.1.1763.2…	193	0.862979	0.775617	189	0.744732	0.112835	171	2.35505	0.0296322	189	1.00925	0.894241	195	0.831764	0.729663	189	0.711214	0.100507	175	2.26987	0.0339259	190	0.963829	0.94239	177	2.75423	0.0153273	194	1.15878	0.676257	175	3.16228	0.000479151	192
IGL@ protein OS=Bos taurus GN=IGL@ PE=1 SV=1	50	65.48	tr|Q3T101|Q3T101_BOVIN	IGL@ protein OS=Bos taurus GN=IGL@ PE=1 SV=1		BOVIN	24640	235	79.15	45	12	SWYQLIPGSAPR;VSITCSGSSSNVGNGYVSWYQLIPGSAPR;SNVGNGYVSWYQLIPGSAPR;PLFLTLVAVYTGSWAQAVLTQPSSVSGSLGQR;VGNGYVSWYQLIPGSAPR;VSITCSGSSSNVGNGYVSWYQLIPGSAPRTL;GYVSWYQLIPGSAPR;VYTGSWAQAVLTQPSSVSGSLGQR;VSWYQLIPGSAPR;NVGNGYVSWYQLIPGSAPR;SNAVFGSGTTLTVLGQPK;YVSWYQLIPGSAPR	2528	133	8.1.1.1973.29;8.1.1.1893.29;9.1.1.1860.29;9.1.1.1810.22;8.1.1.1788.31;8.1.1.1809.21;9.1.1.1800.31;8.1.1.1774.31;8.1.1.1775.28;7.1.1.1766.24;7.1.1.1775.31;8.1.1.1796.31;2.1.1.1130.31;10.1.1.1903.28;8.1.1.1885.31;9.1.1.1998.29;7.1.1.1967.29;7.1.1.1779.31;7.1.1.1852.31;8.1.1.1957.30;6.1.1.1810.26;8.1.1.2005.26;8.1.1.1889.31;7.1.1.1865.29;8.1.1.1879.31;7.1.1.1943.14;9.1.1.1791.25;9.1.1.2024.31;8.1.1.…	10	1.11686	0.91474	10	1.34276	0.665222	10	1.59956	0.601505	10	1.49969	0.687333	10	0.794328	0.730232	10	0.954993	0.996543	10	1.14815	0.913245	10	1.0666	0.967584	10	1.41906	0.661509	10	1.31826	0.757699	10	1.19124	0.909854	10
Heat shock protein HSP 90-alpha OS=Bos taurus GN=HSP90AA1 PE=1 SV=3	51	63.3	sp|Q76LV2|HS90A_BOVIN	Heat shock protein HSP 90-alpha OS=Bos taurus GN=HSP90AA1 PE=1 SV=3		BOVIN	84730	733	49.11	33	25	HLEINPDHSIIETLR;LDSGKELHINLIPNKQDR;DQVANSAFVER;HGLEVIYMIEPIDEYCVQQLK;ELHINLIPNKQDR;ADLINNLGTIAK;NPDDITNEEYGEFYK;FYEQFSK;DNSTMGYMAAK;TLTIVDTGIGMTK;HSQFIGYPITLFVEK;HIYYITGETK;ELISNSSDALDK;RAPFDLFENRK;KHLEINPDHSIIETLR;HSQFIGYPITLFVEKER;EGLELPEDEEEKKKQEEK;CLELFTELAEDKENYKK;ELISNSSDALDKIR;LVTSPCCIVTSTYGWTANMER;RAPFDLFENR;YYTSASGDEMVSLKDYCTR;RVFIMDNCEELIPEYLNFIR;ALLFVPR;KHGLEVIYMIEPIDEYCVQQLK	219	132	1.1.1.1908.10;11.1.1.1523.2;16.1.1.1329.9;15.1.1.1305.7;4.1.1.1425.2;8.1.1.1763.12;6.1.1.1386.18;7.1.1.1609.7;9.1.1.1271.7;10.1.1.1552.4;14.1.1.1308.29;4.1.1.1423.20;10.1.1.1281.5;4.1.1.1415.24;2.1.1.1113.4;15.1.1.1688.7;16.1.1.1160.10;7.1.1.1397.20;8.1.1.1076.20;10.1.1.1286.27;6.1.1.1393.31;2.1.1.1851.23;16.1.1.1237.2;4.1.1.1010.4;10.1.1.1540.4;16.1.1.1289.20;14.1.1.1411.17;11.1.1.1248.29;4.1.1.…	106	0.57544	0.0090835	107	0.37325	3.08e-06	107	0.235505	4.39e-09	107	0.242103	2.23e-08	109	1.49969	0.00450853	110	0.963829	0.762023	110	0.608135	0.00135591	110	0.625173	0.0111955	109	0.398107	1.02e-06	109	0.413047	7.35e-06	109	0.619441	0.00276383	110
Fermitin family homolog 3 OS=Bos taurus GN=FERMT3 PE=2 SV=1	52	62.03	sp|Q32LP0|URP2_BOVIN	Fermitin family homolog 3 OS=Bos taurus GN=FERMT3 PE=2 SV=1		BOVIN	75781.9	665	60.6	34	34	ETTLSYYK;ILEAHQNVAQLSLSEAQLR;SQDEAPGEPIQQLNLK;YYSFFDLDPK;PQPPPDPLLLQR;GMPAHFSDSAQTEACYHMLSR;VFIGEEDPEAESLTLR;GMPAHFSDSAQTEACYHMLSRPQPPPDPLLLQR;LLSIRHPEEMSLLR;SAPTDMLDSLTTIPELK;KQDWSDHAIWWEQK;VTGESHIGGVLLK;ARGEELDEDLFLQLTGGHEAF;KDEILGIANNR;QWLLQTHWTLDK;QWNVNWDIR;TATGDYIDSSWELR;LTQLYEQAR;LLVPSPEGMSEIYLR;QHWVVFK;SAPTDMLDSLTTIPELKDHLR;IDLSVGDVVK;VVLVGGVAPASFR;ASFSQPLFQAMVAICR;AHQNVAQLSLSEAQLR;YGILADA…	248	247	4.1.1.1112.21;5.1.1.1815.19;11.1.1.1707.23;9.1.1.1351.20;1.1.1.1176.27;2.1.1.1931.5;10.1.1.2088.28;10.1.1.1193.9;7.1.1.1527.24;1.1.1.1522.7;2.1.1.1200.14;12.1.1.1518.21;3.1.1.1182.27;10.1.1.1361.31;4.1.1.1626.18;14.1.1.1392.10;14.1.1.2008.15;8.1.1.1825.9;9.1.1.1842.8;6.1.1.1574.8;16.1.1.1678.5;10.1.1.1205.27;1.1.1.1832.19;14.1.1.1625.26;10.1.1.2084.28;12.1.1.1681.28;8.1.1.1542.23;10.1.1.2080.29;2…	208	0.92045	0.356578	185	1.59956	0.280385	217	0.313329	4.75e-10	210	0.340408	1.35e-08	207	0.990832	0.406648	186	1.70608	0.0106406	217	0.331131	5.89e-08	211	0.356451	5.31e-06	225	0.328095	5.74e-09	218	0.359749	1.31e-07	197	0.201372	2.53e-11	193
Lipopolysaccharide-binding protein OS=Bos taurus GN=LBP PE=2 SV=1	53	60.59	sp|Q2TBI0|LBP_BOVIN	Lipopolysaccharide-binding protein OS=Bos taurus GN=LBP PE=2 SV=1		BOVIN	53697.5	481	48.86	35	35	VKGITISVNLLLDSEPSGRPK;DDRFPVAFLAPVMN;DDRFPVAF;LAPVMNLPEEHSR;KIQLYDPILQIHK;ITGFLEPGKIQVELK;GEIFSRDDRFPVAFLAPVMNLPEEHSR;GITISVNLLLDSEPSGRPK;RITDQGLEYVAQEELLALQSK;LAEGFPLPLLRK;DDRFPVAFLAPVMNLPEEHSR;DFLFLGTNVR;IQLYDPILQIHKDFLFLGTNVR;ITDQGLEYVAQEELLALQSK;HFGSVDYR;IKHFGSVDYR;VTLPDFNGDVR;LLGSALK;LHKVTLPDFNGDVR;LDGSFDVK;ITGFLEPGK;AISDYAFNTASLVYHK;VNDKLAEGFPLPLLRK;SISDSFIQVTGDWK;ANPGLVVR;KIQLYDPILQIHKDFLF…	760	759	10.1.1.2009.8;16.1.1.1266.7;15.1.1.2059.6;2.1.1.1378.11;13.1.1.1198.13;14.1.1.1351.3;4.1.1.890.6;1.1.1.1344.9;15.1.1.2084.20;14.1.1.1974.10;5.1.1.1560.4;5.1.1.1378.19;6.1.1.1595.11;9.1.1.2121.15;11.1.1.2063.14;5.1.1.1021.10;9.1.1.1828.2;7.1.1.1871.3;8.1.1.1892.3;14.1.1.1386.11;10.1.1.2138.25;3.1.1.2221.18;3.1.1.1002.2;12.1.1.1234.13;10.1.1.2082.2;10.1.1.2012.11;8.1.1.1655.7;7.1.1.1908.9;6.1.1.180…	374	0.474242	0.00178267	368	0.210863	1.88e-10	343	1.18032	0.874882	189	8.16582	3.54e-05	402	2.07014	1.85e-05	393	0.855067	0.0763805	371	4.96592	8.95e-09	202	20.1372	8.61e-13	366	2.42103	0.00262516	205	12.0226	1.49e-08	366	5.64937	2.5e-10	200
Sulfhydryl oxidase OS=Bos taurus GN=QSOX1 PE=2 SV=1	54	60.25	tr|A6QQA8|A6QQA8_BOVIN	Sulfhydryl oxidase OS=Bos taurus GN=QSOX1 PE=2 SV=1		BOVIN	62974.5	567	62.08	32	32	FMAVLAK;CIAFAPTWK;IPYGFFK;DWRPALNLAALDCAEETNSAVCR;VGSLNSAVLWFWSSHNK;SALYSSSDPLTLLR;GTPVWDLDNILK;FFFGCR;IYMADLESALHYILR;VNWVGCQGSEPHFR;AQEVLQAIR;FGVTNFPSCYLLSR;ELCSACHNELR;ECAGHFEQMASGSMHR;ALANDVKDWRPALNLAALDCAEETNSAVCR;EVTLDLSQHQGIAVR;AKAQEVLQAIR;KIPYGFFK;LEEITGFFAR;HFLTVQAAQEGVDHPQER;FGVTNFPSCY;LAGAPSEDPQFPK;LIDALESHSDTWPPACPPLEPAR;VLNTERDVVNR;THFSPSNIVLDFPSAGPGPWR;LIDALESHSDTWPPACPPLEPARLEEITGF…	736	736	3.1.1.1116.13;13.1.1.1262.25;15.1.1.2235.13;7.1.1.1767.19;11.1.1.1296.5;2.1.1.1736.21;3.1.1.1559.22;1.1.1.1739.22;11.1.1.1807.6;11.1.1.1285.6;16.1.1.1301.7;12.1.1.1878.12;7.1.1.1595.27;3.1.1.1734.21;4.1.1.1535.14;7.1.1.2007.5;6.1.1.1647.11;1.1.1.1200.9;3.1.1.1700.25;1.1.1.1770.24;11.1.1.1865.23;16.1.1.1338.3;10.1.1.1858.4;16.1.1.1399.4;9.1.1.1392.4;2.1.1.1568.22;8.1.1.1661.10;2.1.1.1572.19;9.1.1.…	529	1.20226	0.158722	517	1.20226	0.971895	375	8.70964	9e-07	507	2.65461	0.00141308	524	1.28233	0.0222301	514	1.2942	0.356739	375	9.37562	7.05e-08	502	2.77971	0.000104415	377	7.72681	4.58e-05	506	2.1677	0.0454354	365	7.7983	8.19e-07	494
Primary amine oxidase, liver isozyme OS=Bos taurus PE=1 SV=1	55	58.81	sp|Q29437|AOCX_BOVIN	Primary amine oxidase, liver isozyme OS=Bos taurus PE=1 SV=1		BOVIN	84756.1	762	56.56	33	25	YGNQVGEHTLGPVHTHSAHYK;SQVPPGPTPPLQFHPQGPR;TLHDAFCVFEQNK;YQLAITQR;LLTMNSAPR;HHSDFLSHYFGGVAQTVLVFR;AFSWGR;NFFDQEPSMDSADSIYFR;GGPYLHPVGLELLVDHK;IQTVSFAGGPMPQNSPMER;QLETEEQAAFPLGGASPR;TFSFGLGAFSGPR;YLYLASK;YMDSGFGMGYFATPLIR;LHATGYISSAFLFGAAR;SFGLGAFSGPR;FLRPYNFFDQEPSMDSADSIYFR;ALDPADWTVQK;REEGGVGSEEGVGKQCHPSLPPR;LAYEISLQEAGAVYGGNTPAAMLTR;GVDCPYLATYMDWHFVVESQTPK;EGQDAGSCEINPLACLPQAATCAPDLPVFSHGGYPEY;I…	706	577	1.1.1.1334.30;2.1.1.1473.10;3.1.1.1067.19;15.1.1.1403.22;2.1.1.1419.5;1.1.1.1152.31;4.1.1.1190.31;5.1.1.1424.31;6.1.1.1509.17;1.1.1.1414.9;9.1.1.2071.29;6.1.1.1355.18;2.1.1.1945.15;16.1.1.1560.19;10.1.1.1934.31;13.1.1.1329.7;4.1.1.1882.19;4.1.1.1131.20;4.1.1.962.23;11.1.1.1585.3;12.1.1.1464.8;6.1.1.1213.20;2.1.1.1117.25;2.1.1.1422.2;4.1.1.1729.23;4.1.1.1033.29;2.1.1.1286.18;2.1.1.1923.28;2.1.1.14…	282	1.88799	0.0999738	280	1.05682	0.481421	194	9.54993	0.000515663	287	1.51356	0.310244	282	1.70608	0.174255	277	0.963829	0.310861	195	9.12011	0.000715726	286	1.35519	0.480595	185	5.91562	0.0131442	281	0.787046	0.492835	187	9.12011	9.13e-05	281
CD5L protein OS=Bos taurus GN=CD5L PE=2 SV=1	56	57.89	tr|A6QNW7|A6QNW7_BOVIN	CD5L protein OS=Bos taurus GN=CD5L PE=2 SV=1		BOVIN	50211.4	451	53.88	37	37	VEVERNGEWGTVCDDGWNLKDVEVVCR;VEDVFDCSHSEDAGAICER;NGEWGTVCDDGWNLKDVEVVCR;IWLDDVHCKGEEQSLEQCQHR;KFVPGNGRIWLDDVHCKGEEQSLEQCQHR;NGEWGTVCDDGWNLK;GTPSGNLYKPLADEKQK;CEGRVEVERNGEWGTVCDDGWNLKDVEVVCR;GNLYKPLADEK;NLKDVEVVCR;HKEDVVVFCLEGQPDI;QWGTVCK;SWGYHDCNHKEDVVVFCLEGQPDI;FVPGNGRIWLDDVHCKGEEQSLEQCQHR;KEEQVVCQQLGCGK;GIWGSVCDDGWAKKEEQVVCQQLGCGKPIFVPAK;PSGNLYKPLADEK;DVEVVCR;NGEWGTVCDNGWNMKDVEVVCR;KEEQVVCQQLGCG…	872	871	13.1.1.1153.28;12.1.1.2228.8;1.1.1.1386.10;12.1.1.1270.31;13.1.1.1270.21;14.1.1.1672.21;10.1.1.1521.15;13.1.1.2235.13;14.1.1.2225.4;15.1.1.1332.31;14.1.1.1117.6;11.1.1.1666.11;11.1.1.1629.29;10.1.1.1687.30;11.1.1.1773.28;14.1.1.1690.12;11.1.1.1507.27;9.1.1.1123.23;16.1.1.1500.24;13.1.1.1620.10;14.1.1.1555.26;12.1.1.1289.18;13.1.1.1161.18;15.1.1.1048.6;11.1.1.1512.28;11.1.1.1592.15;11.1.1.1484.15;…	144	0.143219	0.102461	146	0.0816582	0.000110756	151	0.0887156	0.00647956	158	0.0847227	8.8e-05	292	2.31206	0.0222146	293	0.887156	0.0676512	309	1.02802	0.800052	310	0.972747	0.240654	291	0.432514	0.0228862	293	0.416869	0.00140426	297	1.1272	0.109711	297
Uncharacterized protein OS=Bos taurus GN=COL6A3 PE=1 SV=1	57	56.72	tr|E1BB91|E1BB91_BOVIN	Uncharacterized protein OS=Bos taurus GN=COL6A3 PE=1 SV=1		BOVIN	342406	3170	13.6	34	34	IGDLQPQIVNLLK;IAEGVPQLLIVLTADR;SQASVLDAIR;QVNVGGALEYVAR;DLPSIEER;NVDQEELVK;VAVAQFSDDVK;QASVFSFGLGAQAASK;GLTLLGGPAPNTGAALEFVLR;SADVNVFAIGVEDADEAALK;VGVVQYSDEPR;IEEGVPQFLVLISSGK;IEDGVPQHLVLFLGGK;DVVFLIDGSEGVR;LGLTNFNAIR;SVEDAQEASMALTQR;VIDELDVKPEGTR;NNLFTEAAGYR;ALDGSALYTGSALDFVR;SGDDVRGPSVVLR;VVESLDVGPDR;QSGVVPFILQAK;LLVLVTGGK;QLGTIQQVISER;VAVVQYSDR;QFGVAPLTIAR;ELPSLEQK;ALNLGYALDYAQR;DSFQEVLR;SVQNG…	61	61	1.1.1.1227.18;7.1.1.1482.17;11.1.1.1119.22;12.1.1.1976.19;11.1.1.1117.22;10.1.1.1343.4;6.1.1.1377.19;4.1.1.1641.26;1.1.1.1770.27;5.1.1.1878.26;1.1.1.1557.14;1.1.1.1396.18;7.1.1.2096.5;5.1.1.1874.3;8.1.1.1921.26;6.1.1.1110.7;1.1.1.1401.14;15.1.1.1609.9;6.1.1.1506.13;2.1.1.1893.12;7.1.1.1093.8;11.1.1.1044.6;9.1.1.1330.13;1.1.1.1343.23;13.1.1.1286.20;9.1.1.2142.12;6.1.1.1552.26;13.1.1.1041.19;11.1.1…	57	0.619441	5.32e-05	53	1.40605	0.445647	56	2.35505	1.59e-08	55	2.63027	9.09e-09	58	0.744732	0.00725278	54	1.69044	0.0177967	57	2.91072	3.65e-10	56	3.19154	6.3e-09	57	3.76704	4.06e-14	55	4.20727	1.58e-14	54	1.65959	0.000307793	53
Uncharacterized protein OS=Bos taurus GN=AFM PE=3 SV=1	58	56.69	tr|G3MYZ3|G3MYZ3_BOVIN	Uncharacterized protein OS=Bos taurus GN=AFM PE=3 SV=1		BOVIN	69561.1	604	50.83	32	31	AQEPEACFKEESPK;DRFLVNLVK;ECCNMENPPECYR;ECEHFQNLGKDDLK;ADIGLLPPLPTLDPEEK;QLTSLLEDVSSK;FLVNLVK;FIESDNVCEKR;QILQSINIAILSQKFPK;DADQANFMAEFLYEYSR;TCCEEQEKANCFQTK;NFMAEFLYEYSR;LCFFHNK;LPTQPQDVDDVR;YDGCCEGDVVQCIR;LANEVLLENICAMEGLPQK;KADIGLLPPLPTLDPEEK;LAPQLSTEELTFLGK;KIPERGECIIYSNKDDRPNDLSLR;TYVPPSTSQGLFTFHADLCQAHNEELQR;FIESDNVCEK;ESFLNNYVYEVSR;AEPFIYYLK;QLTSLLEDVSSKYDGCCEGDVVQCIR;ECEHFQNLGK;RNPFVFAPTLL…	198	196	13.1.1.2091.29;2.1.1.1629.20;4.1.1.857.29;4.1.1.891.14;9.1.1.1196.17;2.1.1.2006.18;3.1.1.1889.12;9.1.1.1112.12;9.1.1.1178.24;16.1.1.2140.3;3.1.1.1994.22;3.1.1.1555.13;12.1.1.1191.14;6.1.1.1199.29;7.1.1.1156.19;3.1.1.982.22;16.1.1.1934.14;3.1.1.1993.19;6.1.1.1660.24;2.1.1.1631.20;3.1.1.1551.13;2.1.1.1589.20;10.1.1.1047.7;6.1.1.1194.30;10.1.1.1986.29;2.1.1.1864.7;10.1.1.1701.11;10.1.1.1696.6;9.1.1.…	159	0.570164	0.00522309	156	0.554626	0.000879933	158	1.22462	0.519972	160	0.912011	0.855064	146	0.253513	3.26e-06	144	0.239883	4.97e-07	146	0.505825	0.0476563	147	0.380189	0.00698282	164	2.07014	0.000967202	165	1.5417	0.00823694	161	2.14783	0.000149932	163
Tubulin beta chain OS=Bos taurus GN=TUBB1 PE=3 SV=1	59	54.32	tr|E1BJK2|E1BJK2_BOVIN	Tubulin beta chain OS=Bos taurus GN=TUBB1 PE=3 SV=1		BOVIN	49987.1	450	75.33	31	26	VAVCDIPPR;GYYTEGAELVDR;NSSCFVEWIPNNVK;LHFFMPGFAPLTAQGSQQYR;AVLVDLEPGTMDSIR;TEAEGCDCLQGFQLVHSLG;ILNSFSVMPSPK;SEYQQFQDAR;FWEVIGEEHGIDWAGSYCGDSALQLER;TEAEGCDCLQGFQLVH;ISVYYNEAHGK;ALTVAELTQQMFDAR;YLTVACIFR;VGALFQPDSFVHGNSGAGNNWAK;ADVEEEEIGGEAEVEPADKEH;EIVHIQIGQCGN;EIVHIQIGQCGNQIGAK;EVDEQLLNVQTR;GLSMAATFIGNNTAIQELFSR;VGALFQPDSFVHGN;ADVEEEEIGGEAE;MREIVHIQIGQCGNQIGAK;LSTPTYGDLNHLVSLTMSGITTSLR;TEAEGCDCLQ…	530	443	13.1.1.1062.16;7.1.1.1649.25;5.1.1.1149.12;8.1.1.1700.2;9.1.1.1334.25;7.1.1.1644.25;3.1.1.1595.26;2.1.1.1504.8;7.1.1.1646.12;10.1.1.1731.19;10.1.1.1757.29;7.1.1.1937.16;1.1.1.1766.23;6.1.1.1935.20;13.1.1.1970.12;10.1.1.1749.6;9.1.1.2095.28;13.1.1.1706.19;5.1.1.1640.9;16.1.1.1738.18;15.1.1.1046.17;6.1.1.1776.30;11.1.1.1110.10;13.1.1.1476.28;12.1.1.1957.7;11.1.1.1346.18;7.1.1.1196.29;1.1.1.1170.24;…	184	0.912011	0.357273	190	0.444631	0.001651	199	0.272898	1.56e-07	201	0.244343	1.56e-07	194	1.92309	0.0136165	200	0.903649	0.5725	211	0.554626	0.00010857	213	0.49204	0.00010757	201	0.291072	5.51e-07	202	0.258226	5.53e-07	208	0.597035	0.000311733	210
Clusterin OS=Bos taurus GN=CLU PE=1 SV=1	60	53.62	sp|P17697|CLUS_BOVIN	Clusterin OS=Bos taurus GN=CLU PE=1 SV=1		BOVIN	51113.5	439	59	36	34	NVMPFPLLEPF;SIMDELFQDR;RPQDTQYYSPFSSFPR;RPQDTQYYSPFS;TPYHFPTMEFTENNDRTVCK;GSLFFNPK;SHNSDPSIPSGLTK;MKDQCEKCQEILEVDCSASNPTQTLLR;IDSLMENDREQSHVMDVMEDSFTR;TPYHFPTMEFTENNDR;ASSIMDELFQDR;IDSLMENDR;QDTQYYSPFSSFPR;YHFPTMEFTENNDR;RPQDTQYYSPF;CQEILEVDCSASNPTQTLLR;LYDQLLQSYQQK;ASSIMDELFQDRFFLR;LLLSSLEEAK;ELQEMSTEGSK;QIKTQIEQTNEER;SFPITVTVPQEVSSPNFMENVAEK;FTRASSIMDELFQDR;TVNSHNSDPSIPSGLTK;RRPQDTQYYSPFSSFPR;L…	1379	1204	2.1.1.1516.4;12.1.1.1459.14;1.1.1.1838.7;15.1.1.1197.20;16.1.1.1289.18;3.1.1.1240.16;11.1.1.1221.25;13.1.1.2269.20;5.1.1.2218.19;1.1.1.1301.30;2.1.1.1817.8;8.1.1.2097.31;9.1.1.1521.21;5.1.1.1236.27;10.1.1.1510.18;1.1.1.1252.20;2.1.1.1520.18;11.1.1.1540.14;2.1.1.1358.24;1.1.1.1650.10;4.1.1.1695.13;1.1.1.1155.26;11.1.1.1297.19;4.1.1.1441.15;2.1.1.2198.25;3.1.1.1267.24;12.1.1.1476.9;13.1.1.1520.12;1…	430	0.432514	0.00796962	392	0.461318	0.00647901	299	4.87529	0.000456943	367	2.65461	0.000822775	446	0.824138	0.058205	408	0.895365	0.0259359	316	9.37562	0.000275898	382	4.83059	0.000306685	322	10.4713	8.97e-07	392	5.7544	1.92e-06	298	9.72747	1.24e-07	366
Fibrinogen alpha chain OS=Bos taurus GN=FGA PE=1 SV=5	61	52.55	sp|P02672|FIBA_BOVIN	Fibrinogen alpha chain OS=Bos taurus GN=FGA PE=1 SV=5	tr|A5PJE3|A5PJE3_BOVIN	BOVIN	67011.7	615	46.18	28	28	TETTKEVVKSEDGSDCGDADFDWHHTFPSR;GNLDDFFHR;DQLVDMK;TGLAPEFAALGESGSSSSK;EDGSDPPSGDFLTEGGGV;VDLEDYK;DSLFNYQK;MVLETFGGDGHAR;QFVSSSTTVNR;QLEQVIAINLLPSR;GDSVSQGTGLAPGSPR;DIQYLPLIK;GLIDEVDQDFTSR;GDKELLIDNEK;ETGWPFCSDEDWNTK;ALEHKVDLEDYK;EVVKSEDGSDCGDADFDWHHTFPSR;DKDDFFTR;NIVELMR;ALLEMQQTK;ELLIDNEK;GDKELLIDNEKVTSGHTTTTR;SEDGSDCGDADFDWHHTFPSR;EEGSVSSGTKQEFHTGK;TGLAPEFAALGESGSSSS;MEDEAESLEDLGFK;SQLQEAPLEWK;H…	246	245	10.1.1.1325.9;12.1.1.1395.5;2.1.1.1158.2;14.1.1.1154.24;9.1.1.1275.7;10.1.1.1322.8;8.1.1.1891.23;13.1.1.1365.31;7.1.1.1538.13;15.1.1.1418.31;7.1.1.1868.21;14.1.1.1433.29;13.1.1.1359.28;14.1.1.1149.14;14.1.1.1451.11;12.1.1.1132.11;8.1.1.1011.30;14.1.1.1158.25;14.1.1.1169.23;11.1.1.1023.30;14.1.1.1537.31;12.1.1.1282.7;9.1.1.1198.9;15.1.1.1430.30;5.1.1.1483.30;12.1.1.1399.8;9.1.1.1697.24;10.1.1.1295…	144	3.98107	0.000160602	167	1.41906	0.790244	184	0.510505	0.000351132	186	0.47863	0.000716772	142	4.52898	1.81e-06	166	1.70608	0.0494545	186	0.591562	0.0225978	188	0.549541	0.0410119	148	0.138038	7.91e-09	149	0.128233	8.25e-09	170	0.356451	0.00145383	173
Coagulation factor XIII A chain OS=Bos taurus GN=F13A1 PE=4 SV=1	62	51.17	tr|F1MW44|F1MW44_BOVIN	Coagulation factor XIII A chain OS=Bos taurus GN=F13A1 PE=4 SV=1		BOVIN	82674.2	732	36.89	28	28	SIALTVPK;KDGTHVVEALDTTHIGK;TFEVTLEPLSFKR;KLIASLTSDSLR;DGTHVVEALDTTHIGK;AGVFNTFLR;VIITFR;TFEVTLEPLSFK;EIRPNSTVQWEELCRPWVSGPR;AIPPNTSNAAENDPPTVELQGLVPR;VEYVIGLYPQENK;GTYIPVPLVSELQSGK;LALETAMMYGAK;GFNPQDYLNVTNVHLFK;HVYGELDLQIQR;LDGPGVTKPLR;EIGGDGMKDITDTYKFQEGQEEER;LDGPGVTKPLRK;DITDTYK;KALNTEGVLK;MYVAVWTPYGVIR;MNFEVENAVLGR;DITDTYKFQEGQEEER;ALNTEGVLK;EIGGDGMKDITDTYK;LIASLTSDSLR;LSVQSSADCIVGK;DLFRVEYVI…	351	349	5.1.1.1405.16;4.1.1.1640.6;3.1.1.1601.29;5.1.1.1528.8;3.1.1.1612.5;4.1.1.1611.8;4.1.1.1610.9;9.1.1.1867.14;1.1.1.1632.27;16.1.1.1308.30;6.1.1.1828.14;9.1.1.1389.17;9.1.1.2047.16;11.1.1.1788.15;10.1.1.1932.22;4.1.1.1338.21;9.1.1.1768.25;5.1.1.1709.29;14.1.1.1067.24;14.1.1.1293.24;4.1.1.1495.8;7.1.1.1702.9;8.1.1.1845.16;3.1.1.1611.7;4.1.1.1612.28;9.1.1.1123.9;16.1.1.1313.30;14.1.1.1241.29;4.1.1.161…	257	0.457088	0.000940994	228	2.46604	0.0172704	257	0.519996	0.00533856	258	0.529663	0.00894069	262	0.855067	0.335979	230	4.48745	1.74e-05	262	0.972747	0.648305	262	0.990832	0.954871	263	1.1272	0.607884	263	1.13763	0.364356	227	0.21677	5.48e-06	229
Paraoxonase 1 OS=Bos taurus GN=PON1 PE=1 SV=1	63	50.94	tr|Q2KIW1|Q2KIW1_BOVIN	Paraoxonase 1 OS=Bos taurus GN=PON1 PE=1 SV=1	tr|A9UIB1|A9UIB1_BOVIN	BOVIN	39841.3	355	77.46	29	29	VVASGFDFANGISMSPDR;EHFYATNDHYFVDQYMR;MTGSNFDASSFNPHGISTFTDEDNTVYLLVVSHPDVK;VVYYSPDDVR;LGLAFFR;VVASGFDFANGISMSPDRK;IFSYDPENPPGSEVLQIQNILAEEPK;HELLPNLNDLVAVGR;GLAFISSGLR;ILLMDLNKED;ILLMDLNKEDPTVLELK;GKMLVGTVFQK;EVKSVELPNCK;YVYIAELLAHK;STVELFK;SLDCDTLVDNISVDPVTGDLWVGCHPNGMK;VLHGSTVASVYK;VTVVYAEDGK;SVELPNCK;GIETGAEDLEILPNGLAFISSGLR;YVYIAELLAH;ALYCEF;ILLMDLNK;SLDCDTLVDNISVDPVTGDLWVGCHPN;KYVYIAELLAHK;T…	531	531	5.1.1.2063.30;14.1.1.1872.18;3.1.1.1913.30;3.1.1.1457.19;3.1.1.1206.22;6.1.1.1667.4;4.1.1.1682.7;9.1.1.1894.18;7.1.1.1298.13;11.1.1.1060.23;2.1.1.1575.16;3.1.1.1049.7;11.1.1.1068.24;15.1.1.1892.19;8.1.1.1650.9;14.1.1.1947.4;15.1.1.1859.13;8.1.1.1869.4;7.1.1.1680.3;15.1.1.1869.15;1.1.1.1859.14;2.1.1.1715.18;8.1.1.1293.4;3.1.1.1918.28;13.1.1.1128.23;10.1.1.2112.2;15.1.1.1897.26;15.1.1.1281.6;3.1.1.…	208	0.15417	5.32e-06	207	0.158489	2.53e-06	200	0.465586	0.282096	208	0.356451	0.0558145	246	0.679204	0.0420617	244	0.660694	0.0204954	237	2.12814	0.00959746	246	1.6293	0.0667751	240	3.13329	6.33e-05	249	2.39883	0.00054311	237	3.19154	2.89e-05	246
Uncharacterized protein OS=Bos taurus PE=1 SV=1	64	50.75	tr|G5E513|G5E513_BOVIN	Uncharacterized protein OS=Bos taurus PE=1 SV=1		BOVIN	49969.8	457	80.74	100	38	DGLWSASSQVVLPSSSTF;STGKPTLYNVSLVLSDTASTCY;GEASVCSEDWESGEEFTCTVAHSDLPFPEK;DGLWSASSQVVLPSSSTFQGPDDYLVCEVQHPK;VSLVLSDTASTCY;TVDKSTGKPTLYNVSLVLSDTASTCY;DGLWSASSQVVLPSSST;EQLSLR;DVAMKPPSVY;FWTFPAVLR;GEASVCSEDW;EFTCTVAHSDLPFPEK;AEVLSPIVSVFVPPR;LSCLVTNLASYDGLNISWSR;ESASVTCLVKG;VLSPIVSVFVPPR;ESASVTCLVK;RGEASVCSEDWESGEEFTCTVAHSDLPFPEK;ESGEEFTCTVAHSDLPFPEK;ALETHTYFER;EEFTCTVAHSDLPFPEK;ESASVTCLVKGF;QNGKALET…	6209	3069	16.1.1.1735.13;6.1.1.1639.26;11.1.1.1095.13;5.1.1.1175.27;14.1.1.2263.25;12.1.1.1973.28;12.1.1.2139.10;14.1.1.1539.29;12.1.1.2332.20;3.1.1.1403.31;10.1.1.1838.28;13.1.1.1957.24;2.1.1.1726.24;6.1.1.1459.21;10.1.1.2027.24;4.1.1.1287.18;14.1.1.1026.26;1.1.1.1945.22;12.1.1.2366.2;12.1.1.2216.10;10.1.1.1917.28;16.1.1.2081.23;12.1.1.2251.30;14.1.1.2171.26;5.1.1.1660.11;15.1.1.1025.2;5.1.1.1664.28;11.1.…	1187	0.972747	0.597947	1096	0.895365	0.00333005	1275	0.928966	0.0570039	1247	0.937562	0.0160905	1208	1.04713	0.000121373	1123	0.963829	0.914871	1281	1	0.103326	1259	1.00925	0.148071	1312	0.946237	0.00248726	1291	0.954993	0.00488499	1233	1.02802	0.205151	1205
Conglutinin OS=Bos taurus GN=CGN1 PE=1 SV=2	65	50.41	sp|P23805|CONG_BOVIN	Conglutinin OS=Bos taurus GN=CGN1 PE=1 SV=2		BOVIN	37994.4	371	65.5	30	23	ESGLAEVNALK;WNDVPCSK;AEMTTFSQK;FTYPTGEILVYSNWADGEPNNSDEGQPENCVEIFPDGK;NAYLSMNDISTEGR;AGVTGPSGAIGPQGPSGAR;CSPLESGLPGHDGQDGR;ILANACTLVM;EKNAYLSMNDISTEGR;FQNAFSQYK;GESGLAEVNALK;VTILDGHLR;GDPGETGAKGESGLAEVNALK;RSSAENEAVTQMVR;AENEAVTQMVR;AYLSMNDISTEGR;ILANACTLVMCSPLESGLPGHDGQDGR;AQEKNAYLSMNDISTEGR;RFQNAFSQYK;QLLVICEF;ILANACTLVMCSPLESGLPGHDGQDGRECPHGEKGDPGSPGPAGR;SSAENEAVTQMVR;FQNAFSQYKK	1064	827	7.1.1.1789.30;7.1.1.1961.21;7.1.1.1141.25;4.1.1.1032.2;12.1.1.1036.27;14.1.1.948.31;4.1.1.833.30;7.1.1.1984.29;5.1.1.1633.15;16.1.1.1340.28;12.1.1.1246.14;5.1.1.1514.23;11.1.1.1070.20;14.1.1.2231.31;6.1.1.1903.29;7.1.1.1957.25;1.1.1.1894.2;14.1.1.991.30;3.1.1.1111.22;9.1.1.1233.20;4.1.1.1644.24;15.1.1.1128.21;8.1.1.1159.27;5.1.1.1748.29;4.1.1.1761.2;6.1.1.1060.21;12.1.1.1101.30;6.1.1.1756.14;7.1.…	249	0.270396	6.77e-05	229	0.409261	5.87e-05	174	4.92039	0.128278	231	1.30617	0.591708	255	0.21677	0.000523687	229	0.322107	0.000334814	173	4.05509	0.00680751	227	1.05682	0.543984	206	14.8594	4.4e-06	267	4.7863	0.0001505	174	9.81748	5.77e-06	234
Complement C1s subcomponent OS=Bos taurus GN=C1S PE=2 SV=2	66	49.09	sp|Q0VCX1|C1S_BOVIN	Complement C1s subcomponent OS=Bos taurus GN=C1S PE=2 SV=2		BOVIN	76608.7	689	39.04	27	26	NYVDWIRK;LQVIFR;IFGGSIAK;VFIHPGWEVLDPSITRK;YHGDPIPCPK;LPVAPLSK;VKNYVDWIR;GVDSCDGDSGGAFAVQDPKENKPK;VEDPESTLFGSITR;EVTANSFWEPER;CIAVCGTPSEPFR;GAKLPVAPLSK;TMQEYSAPSVD;GVDSCDGDSGGAFAVQDPK;CDYQIQLEEGFR;NYVDWIR;VAPICLPGTSSEYDPPENVLGLISGWGR;KNFDNDIALVR;VFIHPGWEVLDPSITR;VLGIEPPK;ITCVDGFEVVQGSVGSPSFYSTCQSNGK;CQPVDCGAPEPIQHGR;NFDNDIALVR;KTMQEYSAPSVD;VFIHPGWEVLD;GVNPGIDISSFVFTENMICAGNDK	339	328	14.1.1.1119.7;14.1.1.1115.8;13.1.1.1631.9;9.1.1.1361.8;2.1.1.1255.9;10.1.1.1452.9;15.1.1.1180.30;10.1.1.1582.3;12.1.1.1394.21;13.1.1.1331.16;10.1.1.1521.11;8.1.1.2115.23;4.1.1.904.11;5.1.1.1205.20;10.1.1.1061.10;13.1.1.1422.29;12.1.1.1363.13;10.1.1.1786.10;5.1.1.1214.15;16.1.1.1281.17;2.1.1.1710.28;9.1.1.1113.29;2.1.1.1167.13;3.1.1.1164.15;9.1.1.1398.19;5.1.1.1108.22;2.1.1.1695.29;5.1.1.1113.31;1…	254	0.554626	0.25771	254	0.331131	0.000320759	248	0.737904	0.537657	250	0.564937	0.299733	269	1.41906	0.0847771	269	0.816582	0.209865	265	1.87068	0.0287115	267	1.43219	0.0699464	266	1.31826	0.59748	269	0.981748	0.921334	266	2.24905	0.00147144	269
Pyruvate kinase (Fragment) OS=Bos taurus GN=PKM2 PE=2 SV=1	67	48.96	tr|Q3ZC87|Q3ZC87_BOVIN	Pyruvate kinase (Fragment) OS=Bos taurus GN=PKM2 PE=2 SV=1	tr|A5D984|A5D984_BOVIN	BOVIN	61427.1	565	52.74	27	25	AGKPVICATQMLESMIK;EAEAAIYHLQLFEELR;ITLDNAYMEK;GIFPVVCKDPVQEAWAEDVDLR;FGVEQNVDMVFASFIR;RFDEILEASDGIMVAR;EAEAAIYHLQLFEELRR;GDYPLEAVR;KGVNLPGAAVDLPAVSEKDIQDLK;NTGIICTIGPASR;EATESFASDPILYRPVAVALDTK;QKGPDFLVTEVENGGSLGSK;FDEILEASDGIMVAR;LSPITSDPTEAAAVGAVEASFK;VNLAMNVGK;EATESFASDPILYRPVAVALDTKGPEIR;RLSPITSDPTEAAAVGAVEASFK;CDENILWLDYK;GVNLPGAAVDLPAVSEKDIQDLK;CCSGAIIVLTK;GIFPVVCK;KGVNLPGAAVDLPAVSEK;LDIDSP…	176	164	2.1.1.1106.23;16.1.1.2035.15;1.1.1.1809.7;3.1.1.1770.24;14.1.1.2036.23;13.1.1.1654.3;3.1.1.1151.30;15.1.1.1762.26;6.1.1.1909.2;16.1.1.1948.7;11.1.1.1476.25;6.1.1.2113.20;13.1.1.1292.11;15.1.1.1965.15;2.1.1.1703.23;14.1.1.1246.15;2.1.1.1708.23;13.1.1.1531.7;16.1.1.1810.6;1.1.1.1656.7;15.1.1.1262.26;15.1.1.1960.19;2.1.1.1102.26;15.1.1.1950.13;8.1.1.1932.22;15.1.1.1897.20;13.1.1.1174.6;16.1.1.1944.5…	127	1.34276	0.144775	122	1.28233	0.988737	129	0.564937	0.000403979	130	0.591562	0.0064996	123	1.10662	0.296134	118	1.04713	0.653546	125	0.465586	0.000134709	126	0.487529	0.00226795	128	0.428549	9.61e-06	129	0.444631	0.000160935	124	0.444631	0.000418587	124
Uncharacterized protein OS=Bos taurus GN=LOC515150 PE=4 SV=1	68	48.74	tr|G3N0S9|G3N0S9_BOVIN	Uncharacterized protein OS=Bos taurus GN=LOC515150 PE=4 SV=1		BOVIN	22335.8	199	71.36	32	32	VALELHK;MVGSQDILCSENK;EVCEAVFK;LSLEIEKLEQEK;KFWSPDVPK;DQYVSPETVTVR;ALCQKPEISNGKLSVEKDQYVSPETVTVR;SVEKDQYVSPETVTVR;VSAEVCEAVFK;FWSPDVPK;LCQKPEISNGK;LSLEIEKLEQEKR;FWSPDVPKCEK;ALCQKPEISNGK;LLKCLPNAMEAK;MVGSQDILCSENKFWSPDVPKCEK;VSAEVCEAVFKG;ALCQKPEISNGKLSVEK;VGSQDILCSENK;FVGWSPPAPQ;FVGWSPPAPQCK;MVGSQDILCSENKFWSPDVPK;LCQKPEISNGKLSVEKDQYVSPETVTVR;VSAEVCEAVFKGQK;LSVEKDQYVSPETVTVR;CLPNAMEAK;EIWGTDVVEYECQ…	1993	1989	10.1.1.2299.10;13.1.1.1259.17;14.1.1.1604.30;10.1.1.2331.20;3.1.1.1219.15;2.1.1.2230.20;14.1.1.1025.5;5.1.1.1296.25;13.1.1.1290.21;12.1.1.1554.3;13.1.1.2203.17;13.1.1.1319.23;13.1.1.1225.14;10.1.1.2333.13;14.1.1.1318.11;11.1.1.1116.29;10.1.1.1154.12;11.1.1.1247.16;9.1.1.1783.19;7.1.1.1065.25;8.1.1.1754.12;1.1.1.1591.29;1.1.1.1447.27;13.1.1.2202.12;3.1.1.2249.14;12.1.1.1241.7;14.1.1.1247.5;10.1.1.…	1055	1.01859	0.0426302	984	0.903649	6.88e-07	1099	1.00925	0.818807	1096	0.972747	0.0324903	1050	1.0666	2.79e-05	987	0.946237	0.00231166	1091	1.05682	0.00136732	1086	1.01859	0.102621	1111	0.981748	0.0267827	1114	0.946237	0.00239704	1055	1.09648	1.04e-06	1055
F10 protein (Fragment) OS=Bos taurus GN=F10 PE=2 SV=1	69	48.45	tr|Q3MHW2|Q3MHW2_BOVIN	F10 protein (Fragment) OS=Bos taurus GN=F10 PE=2 SV=1	sp|P00743|FA10_BOVIN	BOVIN	53561.4	483	54.45	30	30	DGDQCEGHPCLNQGHCK;NTEQEEGNEMAHEVEMTVK;GHSEAPATWTVPPPLPL;VSNFLK;YKDGDQCEGHPCLNQGHCK;VRCSCAHGYVLGDDSK;FGVYTK;CAGYDTQPEDACQGDSGGPHVTR;MFCAGYDTQPEDACQGDSGGPHVTR;EICSLDNGGCDQFCR;NVAPACLPEK;FVKETYDFDIAVLR;SCVSTERFPCGK;EICSLDNGGCDQFCREER;NVAPACLPEKDWAEATLMTQK;DGIGDYTCTCAEGFEGKNCEFSTR;TEPSAGEDGSQVVR;DTYFVTGIVSWGEGCAR;FKDTYFVTGIVSWGEGCAR;MLEVPYVDR;DGIGDYTCTCAEGFEGK;GHSEAPATWTVPPPLP;VGDRNTEQEEGNEMAHEVEMTVK…	574	574	16.1.1.1707.10;9.1.1.1232.22;7.1.1.1274.29;6.1.1.1839.18;16.1.1.1709.13;5.1.1.1071.26;12.1.1.1302.9;4.1.1.1758.28;7.1.1.1615.28;2.1.1.1506.28;1.1.1.1018.21;9.1.1.987.24;5.1.1.1124.27;8.1.1.1266.26;4.1.1.1418.29;4.1.1.1154.20;16.1.1.1480.3;9.1.1.1081.29;12.1.1.1256.10;5.1.1.1024.23;1.1.1.1090.7;15.1.1.1460.13;15.1.1.1569.8;1.1.1.1360.6;6.1.1.1843.20;16.1.1.1562.18;8.1.1.1266.11;7.1.1.1097.27;3.1.1…	268	0.879022	0.317302	259	0.963829	0.104244	221	6.30957	8.9e-05	235	5.15229	0.000374855	264	0.847227	0.713017	255	0.92045	0.305717	216	6.08135	2.1e-05	230	4.96592	8.56e-05	222	7.11213	9.44e-06	237	5.7544	3.74e-05	214	6.48634	2.29e-06	229
Hemopexin OS=Bos taurus GN=HPX PE=2 SV=1	70	47.63	sp|Q3SZV7|HEMO_BOVIN	Hemopexin OS=Bos taurus GN=HPX PE=2 SV=1		BOVIN	52208.9	459	52.72	24	24	GEFVWK;EFGSPDGVCLHSVDAAFTCPGSSQLYIMAGQK;APELGHGVEGGNVAKPDPEVTER;AGYTLVKDYPK;ELGHGVEGGNVAKPDPEVTER;WKDAPSPVDAAFR;DVEELSK;IEHLWPQGPSTVDAAFLWDK;NSVLLIK;IEHLWPQGPSTVDAAFLWDKK;ARAPELGHGVEGGNVAKPDPEVTER;GIPFPLDAAVECHR;CSDGWGFDATTLDEHGNMLFLK;LLQEKFPGIPFPLDAAVECHR;FPGIPFPLDAAVECHR;DAPSPVDAAFR;SWPAVGNCSSAIR;QLEKEFGSPDGVCLHSVDAAFTCPGSSQLYIMAGQK;YDRNSVLLIK;MNSLLGCAPHQHS;VDGALCTEK;RAPELGHGVEGGNVAKPDPEVTER;SL…	228	228	8.1.1.1124.4;3.1.1.1069.7;1.1.1.1845.4;9.1.1.1133.13;15.1.1.1089.31;2.1.1.1107.12;16.1.1.1832.20;5.1.1.1152.19;16.1.1.1841.27;9.1.1.1072.10;2.1.1.1236.8;15.1.1.1154.10;16.1.1.1836.23;16.1.1.1193.4;7.1.1.1789.29;1.1.1.1063.23;4.1.1.810.7;3.1.1.1784.21;8.1.1.1587.30;10.1.1.1077.12;8.1.1.1117.19;5.1.1.1816.28;12.1.1.1139.11;5.1.1.1902.22;10.1.1.1171.16;15.1.1.1085.31;7.1.1.1108.19;2.1.1.1232.7;4.1.1…	161	0.636796	0.289064	161	0.457088	0.000786141	158	0.698232	0.193045	164	0.343558	0.000107223	163	0.937562	0.349968	162	0.672977	0.0778205	161	1.02802	0.492108	167	0.510505	0.0141095	163	1.0666	0.800063	169	0.539511	0.00151258	161	1.51356	0.0183161	168
Alpha-2-HS-glycoprotein OS=Bos taurus GN=AHSG PE=2 SV=1	71	47.03	tr|B0JYN6|B0JYN6_BOVIN	Alpha-2-HS-glycoprotein OS=Bos taurus GN=AHSG PE=2 SV=1	sp|P12763|FETUA_BOVIN	BOVIN	38418.4	359	71.03	31	31	LDPVAGYKEPACDDPDTEQAALAAVDYINK;AGYKEPACDDPDTEQAALAAVDYINK;CDSSPDSAEDVR;GSYLQLVEISR;QQTQHAVEGDCDIHVLKQDGQFSVLFTK;HTLNQIDSVK;GYKHTLNQIDSVK;EVVDPTKCNLLAEK;QYGFCK;RPTGEVYDIEIDTLETTCHVLDPTPLANCSVR;SVVVGPSVVAVPLPLHR;CNLLAEK;HSIPLDPVAGYKEPACDDPDTEQAALAAVDYINK;VVVGPSVVAVPLPLHR;AQFVPLPVSVSVEFAVAATDCIAK;SVVAVPLPLHR;LCPDCPLLAPLNDSR;AVEGDCDIHVLK;IPLDPVAGYK;IPLDPVAGYKEPACDDPDTEQAALAAVDYINK;HTFSGVASVESSSGEAFHV…	526	526	4.1.1.1095.30;1.1.1.1177.27;14.1.1.1196.8;12.1.1.1842.12;6.1.1.1117.17;14.1.1.1041.20;9.1.1.1028.3;1.1.1.2201.29;14.1.1.1112.13;14.1.1.1881.10;2.1.1.1403.26;6.1.1.1273.8;11.1.1.1037.6;9.1.1.1117.20;15.1.1.1999.27;6.1.1.1283.3;15.1.1.1902.23;6.1.1.1125.27;16.1.1.1998.9;16.1.1.1255.15;16.1.1.2003.9;15.1.1.1924.26;12.1.1.1305.25;15.1.1.2009.14;15.1.1.1936.24;15.1.1.1894.9;6.1.1.1109.17;2.1.1.1181.27…	219	0.222843	0.000196102	180	1.04713	0.538245	148	3.87258	0.0881232	201	0.698232	0.604154	258	0.515229	0.00959413	211	2.63027	0.193198	172	9.28966	0.00183488	232	1.67494	0.16435	179	15.7036	8.21e-06	243	3.19154	0.000533575	138	3.49945	0.027292	195
Keratin, type I cytoskeletal 14 OS=Bos taurus GN=KRT14 PE=1 SV=2	72	46.78	tr|F1MC11|F1MC11_BOVIN	Keratin, type I cytoskeletal 14 OS=Bos taurus GN=KRT14 PE=1 SV=2		BOVIN	51910.2	477	47.38	26	12	ASLENSLEETKGR;QRPAEIKDYSPYFK;LSVEADINGLRR;LSVEADINGLR;ISSVLAGGSCR;LLEGEDAHLSSSQFSSGSQSSR;ASLENSLEETK;VTMQNLNDR;ALEEANADLEVK;ILTATVDNANVVLQIDNAR;TKYETELNLR;YETELNLR	200	72	8.1.1.1337.28;3.1.1.1040.24;16.1.1.1202.13;9.1.1.1080.13;8.1.1.1140.8;7.1.1.1209.6;6.1.1.1314.30;6.1.1.1217.26;12.1.1.978.18;6.1.1.1215.19;7.1.1.1308.27;14.1.1.1096.18;10.1.1.1104.16;7.1.1.955.26;8.1.1.1136.10;10.1.1.1190.7;5.1.1.994.17;6.1.1.1327.30;10.1.1.1088.16;11.1.1.1232.2;9.1.1.1088.16;10.1.1.1432.10;5.1.1.1164.19;9.1.1.1203.6;8.1.1.1341.6;5.1.1.1154.11;8.1.1.1340.23;6.1.1.1327.29;12.1.1.1…	35	12.7057	0.00255069	49	1.45881	0.11377	51	0.246604	0.0029644	9	16.5959	0.00715078	33	4.65586	0.00813939	44	0.465586	0.0473971	46	0.0870964	6.27e-06	7	8.87156	0.0192272	31	0.0242103	4.57e-07	6	2.88403	0.0450758	49	0.172187	4.88e-05	9
Hyaluronan-binding protein 2 OS=Bos taurus GN=HABP2 PE=2 SV=1	73	45.71	sp|Q5E9Z2|HABP2_BOVIN	Hyaluronan-binding protein 2 OS=Bos taurus GN=HABP2 PE=2 SV=1		BOVIN	62440.1	558	60.93	28	24	VKWEYCDVPACSALDVANPEGRPTEPLTKFPEFGSCGR;CPDPFSGNR;VVLGDQDLTKTEFHEQSFGVQK;SKFTCACPDQFK;LKPVDGHCALESK;FTCACPDQFK;YNMFMEDAEAHGIGEHNFCR;HPWQASLQTSLR;YSHYIEIDDIPYNDIALLK;TEFHEQSFGVQK;VVLGDQDLTK;VKWEYCDVPACSALDVANPEGRPTEPLTK;STAGKHPWQASLQTSLR;GDCLITQSPPYHR;TIHQHTCLYWNSHLLLQEK;FPEFGSCGR;LTVSTPQGHYCGGALIHPCWVLTAAHCTEIK;LCEIGPDDCYVDDGYSYR;QLYDHSIDDNMICAGNLQKPGQDSCQGDSGGPLTCEK;DGTSYIYGIVSWGLECGK;FLTWIK;TVCL…	149	133	5.1.1.1860.21;1.1.1.1883.5;16.1.1.1245.29;12.1.1.1224.2;12.1.1.1066.14;1.1.1.1880.17;12.1.1.1023.29;9.1.1.1578.23;5.1.1.1860.22;8.1.1.1514.14;4.1.1.976.28;8.1.1.1542.25;10.1.1.1816.4;15.1.1.1143.28;15.1.1.1065.27;4.1.1.966.13;13.1.1.1209.26;2.1.1.1687.8;4.1.1.1772.20;8.1.1.1522.12;12.1.1.1058.31;4.1.1.917.18;14.1.1.985.11;4.1.1.962.16;12.1.1.1219.26;15.1.1.1363.21;3.1.1.1042.9;2.1.1.1678.5;12.1.1…	126	0.77983	0.177087	126	0.554626	0.000481637	124	1.72187	0.0751229	122	1.70608	0.045576	127	1.04713	0.493732	127	0.751623	0.0577942	125	2.31206	0.000667156	123	2.31206	0.000361343	125	2.18776	0.00356409	123	2.14783	0.00195752	125	3.04789	5.35e-06	123
Keratin, type II cytoskeletal 5 OS=Bos taurus GN=KRT5 PE=1 SV=1	74	45.24	tr|M0QVZ6|M0QVZ6_BOVIN	Keratin, type II cytoskeletal 5 OS=Bos taurus GN=KRT5 PE=1 SV=1	tr|A5D7M6|A5D7M6_BOVIN;sp|Q5XQN5|K2C5_BOVIN	BOVIN	60666.2	573	41.54	26	16	TTAENEFVMLK;SFSTASAITPSVSR;YEELQQTAGR;AQYEDIANR;MFFDAELSQMQTHVSDTSVVLSMDNNR;QCANLQNAIADAEQRGELALKDAR;VDALMDEINFMK;TEAESWYQTK;QCANLQNAIADAEQR;QCANLQNAIADAEQRGELALK;EYQELMNTK;LAELEDALQK;LSGEGVGPVNI;SLGFGSGGGSSSSVK;NMQDLVEDFKNKYEDEINKR;TTAENEFVMLKK	185	74	15.1.1.1807.22;1.1.1.1104.26;2.1.1.1730.17;13.1.1.1546.3;10.1.1.1166.30;14.1.1.1805.20;2.1.1.1100.30;10.1.1.1272.27;10.1.1.1409.30;11.1.1.1073.29;5.1.1.1146.28;13.1.1.1636.2;12.1.1.1411.4;13.1.1.1638.5;2.1.1.1095.30;14.1.1.1809.21;1.1.1.1087.16;13.1.1.1634.27;9.1.1.1399.16;15.1.1.1803.19;16.1.1.1983.21;6.1.1.1198.25;1.1.1.1083.17;14.1.1.1748.2;13.1.1.1271.17;13.1.1.1635.3;14.1.1.1853.10;2.1.1.203…	28	3.63078	0.0532277	27	2.0893	0.262474	32	0.448745	0.00270814	20	14.1906	2.41e-06	27	2.58226	0.0720309	26	1.35519	0.625431	32	0.277971	0.00295427	19	9.37562	0.000703569	28	0.12942	0.00777234	15	4.05509	0.555024	28	0.21677	0.0156603	15
Uncharacterized protein OS=Bos taurus PE=4 SV=2	75	44.13	tr|E1BCJ2|E1BCJ2_BOVIN	Uncharacterized protein OS=Bos taurus PE=4 SV=2		BOVIN	103545	921	34.96	25	23	GYSLPDNQGSITCAEGGWSSPPECISTKK;TSGTVQCLQGGWSSQPTCIK;VGPDSVQCYEFGWSPNFPTCK;YEHSEMVECDCNPNFVMK;ENHAFLEAK;WDPEPDCLGK;STYIQTVCIDGK;YFWTPITCTEGGWSPTPK;ASFPVSLGK;NQDGHTTGSIVCGEDGWSHLPICR;KKPLCPPPPQIPNAQNMLTTVNYQEGEK;KIQCMDGEWTALPTCVEPGK;ETECQLPFLEANVDAYPK;ETECQLPFLEANVDAYPKQEK;GYSLPDNQGSITCAEGGWSSPPECISTK;TDIVVANGFLSESEYAYSVNK;VLCQEGKFEYPACE;CQSFYELR;TGDFIEFECK;HGVSVVLSCR;IQCMDGEWTALPTCVEPGK;STYIQTVCIDG…	107	101	9.1.1.1844.20;10.1.1.1479.26;14.1.1.1514.30;10.1.1.1463.3;12.1.1.1414.25;13.1.1.1564.31;2.1.1.1358.30;15.1.1.1697.14;15.1.1.1244.26;15.1.1.1544.30;16.1.1.1349.24;15.1.1.1459.28;11.1.1.1453.23;11.1.1.1457.24;14.1.1.1645.20;16.1.1.1388.29;4.1.1.1109.2;10.1.1.1466.5;11.1.1.1445.23;10.1.1.1473.3;11.1.1.1449.20;1.1.1.1266.27;14.1.1.1259.7;10.1.1.1472.20;8.1.1.1031.30;11.1.1.1454.2;13.1.1.1514.14;15.1.…	74	0.787046	0.488306	74	0.751623	0.136935	74	1.52757	0.0445476	74	1.05682	0.282343	74	1.22462	0.403198	74	1.1695	0.994607	74	2.31206	0.00180369	74	1.61436	0.0155526	74	1.87068	0.0102482	74	1.31826	0.0861017	74	1.97697	0.00158021	74
ECM1 protein OS=Bos taurus GN=ECM1 PE=2 SV=1	76	44.02	tr|A5PJT7|A5PJT7_BOVIN	ECM1 protein OS=Bos taurus GN=ECM1 PE=2 SV=1		BOVIN	57636.4	517	51.84	24	24	RAPYPNYDRDILTLDLSR;SAFIDELCGSR;LDGFPPGRPSLDNLDQICLPSR;SAFIDELCGSRR;QIPGLIQK;TNRLDCAELVWEDSVTR;CCDLPFPEQACCAEEEK;ITPNLMNHLCGNR;LEAEFQR;LDCAELVWEDSVTR;QHVVYGPWNLPQTGFSHLSR;LTHPLQQVGYAAPPSPPLSR;ITPNLMNHLCGN;APYPNYDRDILTLDLSR;AWEDTLDGYCDWEQAIK;ELGPQPLTHPLQQVGYAAPPSPPLSR;NLPATDSIQR;FCEAEFSVK;ACPSHQPGISLGPELPFPPGLPTVDNIK;QGETLNLLETGYSR;THPLQQVGYAAPPSPPLSR;LSCFQEEAPRPHYQLR;LSPGDEQINCFNTK;DILTLDLSR	373	371	5.1.1.1745.16;5.1.1.1655.21;7.1.1.1355.27;5.1.1.1659.14;2.1.1.1386.10;2.1.1.1432.4;8.1.1.1266.27;5.1.1.1654.9;1.1.1.1411.13;13.1.1.1497.12;15.1.1.1362.24;9.1.1.1531.26;14.1.1.1359.26;1.1.1.1727.11;14.1.1.1834.24;5.1.1.1694.24;11.1.1.1298.15;11.1.1.1295.31;6.1.1.1249.14;4.1.1.1605.19;9.1.1.1433.4;9.1.1.1310.16;15.1.1.1920.9;10.1.1.1064.29;1.1.1.1685.20;4.1.1.1539.11;16.1.1.1594.16;2.1.1.1664.16;5.…	268	0.685488	0.332903	183	5.59758	0.000804374	268	1.10662	0.933122	270	1.08643	0.57695	277	0.870964	0.697136	194	7.04693	0.000205834	276	1.40605	0.613576	279	1.36773	0.258019	274	1.58489	0.37496	278	1.55597	0.134977	185	0.194089	0.000662374	190
Tubulin alpha-4A chain OS=Bos taurus GN=TUBA4A PE=1 SV=2	77	43.72	sp|P81948|TBA4A_BOVIN	Tubulin alpha-4A chain OS=Bos taurus GN=TUBA4A PE=1 SV=2		BOVIN	49924	448	68.97	24	11	AVFVDLEPTVIDEIR;DSYEDEDEGEE;TIGGGDDSFTTFFCETGAGK;EIIDPVLDR;DVNAAIAAIK;LISQIVSSITASLR;TIGGGDDSFTTF;SIQFVDWCPTGFK;DVNAAIAAIKT;KLSDQCTGLQGFLVFHSFGGGTGSGFTSLLMER;AVFVDLEPTVIDEIRNGPYR	385	141	1.1.1.1961.22;2.1.1.1931.20;1.1.1.1670.12;15.1.1.2019.24;16.1.1.1438.10;4.1.1.1560.4;5.1.1.1669.8;16.1.1.2114.19;1.1.1.1672.28;1.1.1.1680.28;16.1.1.2090.16;1.1.1.1661.17;9.1.1.1397.7;4.1.1.1828.19;15.1.1.1996.3;9.1.1.1401.6;4.1.1.1556.3;15.1.1.2074.5;16.1.1.2106.22;15.1.1.2046.21;5.1.1.1677.28;16.1.1.2014.7;8.1.1.1746.29;15.1.1.1997.20;1.1.1.1965.20;16.1.1.2109.15;16.1.1.1446.14;16.1.1.1807.14;15…	100	0.654636	0.966797	92	0.636796	0.166437	103	0.212814	0.0196	104	0.235505	0.00503174	104	1.1272	0.597712	95	1.00925	0.317604	105	0.340408	0.00570662	107	0.383707	0.00803591	106	0.30761	0.00350008	107	0.346737	0.00479715	100	0.334195	0.016995	102
Fibrinogen beta chain OS=Bos taurus GN=FGB PE=4 SV=2	78	43.26	tr|F1MAV0|F1MAV0_BOVIN	Fibrinogen beta chain OS=Bos taurus GN=FGB PE=4 SV=2		BOVIN	56440.5	495	51.31	26	26	IRPYFPEQ;IQKLESDVSTQMEYCR;VTALYEGFTVQNEANK;HQLYIDETVKNNIPTK;QNQVQDNENVVNEYSSHLEK;TSSSTFQYITLLK;SILENLR;NGGETSEMYLIQPEDSSKPYR;GRQNQVQDNENVVNEYSSHLEK;QFPTDYDEGQDDRPK;TDYDEGQDDRPK;TPCTVTCNIPVVSGK;LESDVSTQMEYCR;EDGGGWWYNR;GDKVTALYEGFTVQNEANK;KPPDADGCLHADPDLGVLCPTGCK;KYCGVPGEYWLGNDR;YYWGGAYTWDMAK;LLIEMEDWK;YCGVPGEYWLGNDR;HQLYIDETVK;ISQLTNMGPTK;QGFGNIATNAEGKK;QGFGNIATNAEGK;TPCTVTCNIPVVSGKECEEIIR;DYDEGQ…	99	99	2.1.1.1796.10;14.1.1.1003.29;8.1.1.1190.29;2.1.1.1155.5;8.1.1.1311.26;16.1.1.1343.30;1.1.1.1127.11;16.1.1.1339.30;10.1.1.1336.10;16.1.1.1539.20;9.1.1.1336.25;6.1.1.1103.29;1.1.1.922.30;8.1.1.1303.30;13.1.1.1653.14;1.1.1.943.16;2.1.1.1403.27;7.1.1.1224.30;11.1.1.1086.10;3.1.1.1203.26;3.1.1.1198.23;3.1.1.1427.28;13.1.1.1646.14;15.1.1.1367.29;3.1.1.1145.4;5.1.1.1054.30;6.1.1.1656.25;4.1.1.1121.30;5.…	81	2.91072	0.000232294	80	2.93765	0.000151913	86	0.597035	0.00109994	86	0.554626	0.000164067	81	2.01372	0.0130412	80	2.05116	0.0026491	86	0.401791	1.69e-05	86	0.376704	2.65e-06	82	0.205116	1.07e-07	82	0.194089	1.96e-07	77	0.207014	8.28e-09	79
Uncharacterized protein OS=Bos taurus PE=4 SV=2	79	43.25	tr|F1MVK1|F1MVK1_BOVIN	Uncharacterized protein OS=Bos taurus PE=4 SV=2		BOVIN	173972	1580	63.86	206	43	EVFAPSSIFQDN;AVNIIQK;VGLSGMAITDITLLSGFHALR;RSTQDTVVALDALSAYWIASHTAEEK;LLLLDSLTMWEIHGVSLSKTTGLCVATPAR;DMSGSPASGIPVKVSAK;FVSSPFSLDLS;DMSGSPASGIPVK;VSAKLFSGSTSKNRDFEQNTDGSGQVIVSIGVPR;HREEIVYELNPLDPR;LSSDRDFILLNVPIPQEQAR;VTASDPLEGLGSEGALSPGGLSSLLR;RAPEVQLMVQSSWLR;EEIVYELNPLDPR;RGHLFLQTDQPVYNPGQPVR;STQDTVVALDALSAYWIASHTAEEK;ILSLAQDQVGGSAK;GSFDFPVGDTISK;VSSPFSLDLSK;FVSSPFSLDLSK;RDFEQNTDGSGQVIVSIGVPR;RR…	10447	1824	16.1.1.1851.14;15.1.1.1661.12;14.1.1.1278.25;4.1.1.2083.22;7.1.1.1723.14;14.1.1.981.30;2.1.1.1245.26;9.1.1.1788.2;1.1.1.1272.29;6.1.1.1725.21;10.1.1.1174.4;11.1.1.1417.3;12.1.1.2287.29;7.1.1.1915.18;6.1.1.2254.5;12.1.1.1576.12;5.1.1.1529.26;11.1.1.1133.8;11.1.1.1061.29;10.1.1.1417.4;6.1.1.1389.12;15.1.1.1657.15;8.1.1.1743.21;7.1.1.1879.18;8.1.1.1759.26;4.1.1.1912.7;14.1.1.1331.21;15.1.1.2248.26;1…	567	1.52757	0.102574	562	0.698232	0.441417	520	2.91072	0.0051274	521	2.53513	0.015872	471	0.831764	0.516923	471	0.390841	0.0206295	443	1.51356	0.788849	415	1.27057	0.629969	491	1.88799	0.428118	496	1.77011	0.662759	497	3.94457	0.012125	492
EGF-containing fibulin-like extracellular matrix protein 1 OS=Bos taurus GN=EFEMP1 PE=1 SV=1	80	42.13	tr|A2VE41|A2VE41_BOVIN	EGF-containing fibulin-like extracellular matrix protein 1 OS=Bos taurus GN=EFEMP1 PE=1 SV=1		BOVIN	54835.1	498	54.02	23	23	QQCKDIDECDIVPDACK;IKSGNENGEFYLR;QTSPVSAMLVLVK;RGEQCVDVDECTIPPYCHQR;EQSEHNVCQDIDECTAGTHNCR;CQDPYVLTSENR;DIDECDIVPDACK;GEQCVDVDECTIPPYCHQR;CVCPVSNAMCR;CVNHYGGYLCLPK;EYIVDLEMVTVNSIGTFR;SGNENGEFYLR;TCQDINECETTNECREDEMCWNYHGGFR;ADQVCINLR;TCQDINECETTNECR;IQCATGYEQSEHNVCQDIDECTAGTHNCR;GSFACQCPPGYQK;SVPSDIFQIQATTIYANTINTFR;EIPQSIVYK;NPCQDPYVLTSENR;FSCMCPQGYQVVR;LNCEDIDECR;TSSYLCQYQCVNEPGK	312	312	7.1.1.1132.14;5.1.1.1120.30;15.1.1.1107.31;12.1.1.1124.22;9.1.1.2136.18;8.1.1.1057.19;1.1.1.1210.29;4.1.1.1874.9;14.1.1.1064.15;9.1.1.1144.24;14.1.1.1166.26;12.1.1.1203.23;7.1.1.1048.13;2.1.1.1271.30;15.1.1.1185.22;10.1.1.1330.27;16.1.1.1277.26;7.1.1.1148.21;3.1.1.1267.29;14.1.1.1198.3;14.1.1.1070.19;4.1.1.1086.23;8.1.1.1211.30;6.1.1.1126.30;3.1.1.1275.26;9.1.1.1298.24;15.1.1.1041.31;4.1.1.1180.2…	182	0.744732	0.177117	181	0.60256	0.0307423	175	2.22844	0.00379858	177	2.48886	0.00398296	182	1.07647	0.666662	181	0.870964	0.626606	175	3.19154	5.88e-05	177	3.56451	6.16e-05	175	2.99226	0.000156684	177	3.28095	0.000164311	175	3.69828	1.99e-05	175
Vitamin K-dependent protein C OS=Bos taurus GN=PROC PE=3 SV=1	81	42.03	tr|A0A140T851|A0A140T851_BOVIN	Vitamin K-dependent protein C OS=Bos taurus GN=PROC PE=3 SV=1	sp|P00745|PROC_BOVIN	BOVIN	53887.8	480	49.17	22	22	DTNQVDQKDQLDPR;YSDGDQCEDRPSGSPCDLPCCGR;LTQVGQETVVTGWGYRDETKR;DACEGDSGGPMVTFFR;CDCAEGWEGR;LEDDHQLCVSK;ISENMLCAGILGDPR;AQEAPLESQVP;TFVLSFIK;STSDNDIALLR;PATLSQTIVPICLPDSGLSER;IVDGQEAGWGESPWQAVLLDSKK;LAKPATLSQTIVPICLPDSGLSER;LVGLVSWGEGCGR;YLDWIYGHIK;IVDGQEAGWGESPWQAVLLDSK;KLTQVGQETVVTGWGYR;DACEGDSGGPMVTFF;LGEYDMR;LYNYGVYTK;CIDGLGGFR;KLTQVGQETVVTGWGYRDETKR	333	332	3.1.1.1949.19;7.1.1.1208.22;10.1.1.1834.15;3.1.1.1370.29;7.1.1.1080.13;6.1.1.999.20;16.1.1.1362.31;13.1.1.1312.30;3.1.1.958.22;5.1.1.1187.22;6.1.1.1135.31;2.1.1.969.12;8.1.1.1236.17;2.1.1.1742.25;2.1.1.1945.11;8.1.1.1100.8;7.1.1.1216.16;10.1.1.1865.3;1.1.1.1278.18;2.1.1.976.6;9.1.1.1814.13;10.1.1.1832.13;4.1.1.1241.25;10.1.1.1183.10;7.1.1.1755.29;14.1.1.1261.31;6.1.1.1764.10;3.1.1.1173.15;15.1.1.…	214	2.65461	0.069281	225	0.737904	0.0351959	221	1.67494	0.636292	234	0.60256	0.0128746	204	1.58489	0.290779	218	0.461318	0.00590352	211	1.03753	0.721284	220	0.376704	0.0020285	202	0.636796	0.164045	216	0.237684	0.000181399	214	2.208	0.0129362	226
Histidine-rich glycoprotein OS=Bos taurus GN=BTHRG PE=2 SV=1	82	41.96	tr|Q9BGU1|Q9BGU1_BOVIN	Histidine-rich glycoprotein OS=Bos taurus GN=BTHRG PE=2 SV=1		BOVIN	61947.7	546	43.41	23	2	HWDDCELNVSR;KHWDDCELNVSR	370	7	10.1.1.1065.3;11.1.1.1044.5;12.1.1.1022.4;10.1.1.1061.4;8.1.1.1071.8;9.1.1.1095.8;11.1.1.1040.9	8	1.33045	0.603408	8	1.49969	0.52021	8	1.38038	0.577082	8	1.47231	0.567035	8	0.772681	0.61585	8	0.870964	0.720751	8	0.801678	0.644605	8	0.855067	0.656548	8	1.01859	0.958898	8	1.09648	0.942586	8	0.912011	0.901858	8
Plasma serine protease inhibitor OS=Bos taurus GN=SERPINA5 PE=1 SV=1	83	41.51	sp|Q9N2I2|IPSP_BOVIN	Plasma serine protease inhibitor OS=Bos taurus GN=SERPINA5 PE=1 SV=1		BOVIN	45296.4	404	54.95	22	22	WETSFNLK;FSIEGSYQLEEVLPK;AQILEGLGIGPGEGSEEELHSASQR;TLYLADTFPTNFEDPEGAK;RLELYLPK;ELQQPQDSLQLSLGNALFTKPR;LELYLPK;STHEQDFYVTPETVVR;EGEMEQVENGLK;QQDQFYYLLDR;DFVFDLYR;GKIVDLIK;EGEMEQVENGLKEK;AKWETSFNLK;ALFTKPR;ELQQPQDSLQLSLGN;AVVEVDESGTQAAAATGMVITFK;IQEVPPAVTTAPPGSR;LPIQEAFLGAMR;HILFLGK;TLYLADTFPTNFEDPEGAKK;INDYVAK	521	518	12.1.1.1949.16;16.1.1.1912.16;1.1.1.1573.4;16.1.1.2107.22;4.1.1.1132.10;2.1.1.1135.31;9.1.1.1268.29;2.1.1.1426.11;2.1.1.1013.26;16.1.1.2296.18;2.1.1.1010.8;2.1.1.1043.28;16.1.1.2031.12;1.1.1.1149.3;1.1.1.1763.5;6.1.1.1701.12;16.1.1.1951.4;2.1.1.1434.10;3.1.1.962.3;3.1.1.1044.27;14.1.1.1949.22;15.1.1.1045.5;4.1.1.1454.4;3.1.1.1164.3;1.1.1.975.8;12.1.1.1092.11;9.1.1.1881.10;1.1.1.1595.4;7.1.1.1625.…	294	1.13763	0.0939872	289	0.77983	0.00763449	291	1.8197	0.00409067	269	4.20727	3.04e-05	296	1.38038	0.00358122	291	0.937562	0.169546	293	2.208	0.000113522	269	5.10505	1.06e-06	292	1.58489	0.15365	271	3.69828	0.00179285	291	2.33346	4.61e-06	267
Endoplasmin OS=Bos taurus GN=HSP90B1 PE=2 SV=1	84	41.49	sp|Q95M18|ENPL_BOVIN	Endoplasmin OS=Bos taurus GN=HSP90B1 PE=2 SV=1		BOVIN	92425.9	804	34.2	24	22	TDDEVVQREEEAIQLDGLNASQIR;SILFVPTSAPR;IYFMAGASR;FAFQAEVNR;LIINSLYK;LISLTDENALAGNEELTVK;GYEVIYLTEPVDEYCIQALPEFDGKR;SGYLLPDTK;EGSRTDDEVVQREEEAIQLDGLNASQIR;EEEAIQLDGLNASQIR;KYSQFINFPIYVWSSK;NLLHVTDTGVGMTR;EVEEDEYKAFYK;VFITDDFHDMMPK;DISTNYYASQK;TVWDWELMNDIKPIWQRPSK;EEASDYLELDTIK;EAESSPFVER;KGYEVIYLTEPVDEYCIQALPEFDGKR;GVVDSDDLPLNVSR;GLFDEYGSK;SGTSEFLNK	111	97	16.1.1.1911.13;2.1.1.1139.5;2.1.1.1580.6;15.1.1.1802.12;12.1.1.1392.27;7.1.1.1533.22;7.1.1.1396.18;11.1.1.1413.23;12.1.1.1388.25;11.1.1.1095.31;8.1.1.1374.8;6.1.1.1232.20;7.1.1.1850.14;7.1.1.1394.20;7.1.1.1404.22;9.1.1.1405.7;13.1.1.1371.22;7.1.1.1488.23;8.1.1.1557.27;15.1.1.1856.19;9.1.1.1409.7;8.1.1.1558.23;14.1.1.1101.24;15.1.1.1826.23;7.1.1.1387.22;9.1.1.1413.6;15.1.1.1845.15;15.1.1.1901.18;1…	93	0.847227	0.725676	92	0.816582	0.441347	93	0.870964	0.298221	93	0.809096	0.322858	93	1.31826	0.0903143	90	1.27057	0.192995	93	1.35519	0.299962	93	1.25892	0.276599	93	1.01859	0.485124	93	0.937562	0.518677	92	1.05682	0.781056	92
Vitamin K-dependent protein S OS=Bos taurus GN=PROS1 PE=1 SV=1	85	41.25	sp|P07224|PROS_BOVIN	Vitamin K-dependent protein S OS=Bos taurus GN=PROS1 PE=1 SV=1		BOVIN	75131.9	675	38.37	23	23	YLGCLGSFR;AGLFTAAR;EGKIEIQFK;QFAILDEAMK;IEAISLCSDQQTFLEIR;DGQATFTCICK;VYFAGVPR;NIPGDFECECAEGYK;LQDILVSVESMVIGR;VINDGLWHMVSVEELEQSISVK;FSAEFDFR;TAARLSTNAYPDLR;NGFVMLSNK;EAVMNINKPGSLFKPTNGFLETK;NIPGDFECECAEGYKYNPVSK;DVDECVLKPSICGTAVCK;GWNLMNQGTSGVK;LSTNAYPDLR;AHSCPSVWQK;NNLELSTQLR;SCVNAISDQCNPLPCNEDGFMTCK;DCKDVDECVLKPSICGTAVCK;NNLELSTQLRK	172	172	4.1.1.1827.7;15.1.1.983.20;11.1.1.1269.12;15.1.1.1093.21;4.1.1.976.8;16.1.1.2057.5;3.1.1.1900.21;11.1.1.1434.31;15.1.1.1054.15;12.1.1.1333.14;16.1.1.1089.9;2.1.1.1913.18;7.1.1.1300.22;1.1.1.1420.3;14.1.1.1117.10;14.1.1.1066.19;16.1.1.1186.31;12.1.1.1517.31;16.1.1.2070.4;14.1.1.1062.20;16.1.1.1534.4;15.1.1.1316.24;13.1.1.1311.13;1.1.1.1932.5;2.1.1.1494.26;2.1.1.1400.5;3.1.1.1193.31;14.1.1.1080.12;…	104	1	0.869257	100	0.831764	0.050786	89	4.44631	0.00134475	104	1.0666	0.980316	104	1.39316	0.0465422	98	1.18032	0.795196	89	6.08135	1.34e-05	103	1.48594	0.0680743	88	4.40555	0.00295738	104	1.05682	0.849899	85	5.10505	7.31e-06	99
Globin A1 OS=Bos taurus GN=HBB PE=3 SV=1	86	41.13	tr|D4QBB4|D4QBB4_BOVIN	Globin A1 OS=Bos taurus GN=HBB PE=3 SV=1	sp|P02070|HBB_BOVIN	BOVIN	15954.3	145	95.17	21	3	VKVDEVGGEALGR;NFGKEFTPVLQADFQK;AAVTAFWGK	880	132	8.1.1.1430.21;7.1.1.1412.2;10.1.1.2284.7;10.1.1.1123.12;9.1.1.2345.7;9.1.1.1464.4;5.1.1.1334.2;5.1.1.1330.19;8.1.1.1425.22;9.1.1.1118.18;7.1.1.1396.20;9.1.1.1118.30;7.1.1.1395.21;9.1.1.1159.5;2.1.1.1440.25;5.1.1.1230.29;7.1.1.1236.20;6.1.1.2272.3;9.1.1.2276.6;10.1.1.1131.9;12.1.1.1085.10;4.1.1.1358.9;6.1.1.1531.24;6.1.1.1397.19;9.1.1.2240.8;5.1.1.1202.12;2.1.1.1440.5;5.1.1.1326.19;9.1.1.2302.7;8.…	114	0.534564	0.192312	74	3.69828	0.0800043	112	0.794328	0.60684	113	0.619441	0.296508	52	0.0474242	0.0129358	34	0.218776	0.0747279	54	0.0580764	0.0178973	54	0.0519996	0.0146553	124	1.48594	0.314211	123	1.14815	0.644769	94	0.214783	0.0592227	93
78 kDa glucose-regulated protein OS=Bos taurus GN=HSPA5 PE=2 SV=1	87	40.8	sp|Q0VCX2|GRP78_BOVIN	78 kDa glucose-regulated protein OS=Bos taurus GN=HSPA5 PE=2 SV=1		BOVIN	72399.5	655	37.56	21	20	ELEEIVQPIISK;VYEGERPLTK;TFAPEEISAMVLTK;NGRVEIIANDQGNR;SDIDEIVLVGGSTR;VTHAVVTVPAYFNDAQR;DNHLLGTFDLTGIPPAPR;NELESYAYSLK;SQIFSTASDNQPTVTIK;IINEPTAAAIAYGLDKR;IDTRNELESYAYSLK;KSDIDEIVLVGGSTR;DAGTIAGLNVMR;AKFEELNMDLFR;VLEDSDLKKSDIDEIVLVGGSTR;IEWLESHQDADIEDFK;LTPEEIER;ITPSYVAFTPEGER;TWNDPSVQQDIK;NQLTSNPENTVFDAK	68	63	3.1.1.1474.15;13.1.1.1528.16;2.1.1.1314.30;11.1.1.1322.15;1.1.1.1327.28;9.1.1.1244.6;14.1.1.1787.9;4.1.1.1175.16;11.1.1.1320.13;16.1.1.1446.23;4.1.1.1167.16;10.1.1.1247.7;4.1.1.1461.6;14.1.1.1651.9;2.1.1.1506.5;8.1.1.1018.7;1.1.1.1263.16;12.1.1.1524.18;5.1.1.1292.18;16.1.1.1457.31;15.1.1.1813.2;1.1.1.1079.21;10.1.1.1060.9;2.1.1.1765.25;5.1.1.1567.12;15.1.1.1098.25;2.1.1.1248.18;16.1.1.1453.15;2.1…	44	1	0.790242	44	0.816582	0.444487	44	0.765597	0.055515	44	0.887156	0.586068	44	0.717794	0.0725746	44	0.591562	0.00737215	44	0.559758	0.000382693	44	0.654636	0.0142804	44	0.758578	0.0212735	44	0.879022	0.420817	44	0.92045	0.178207	44
SERPINA10 protein OS=Bos taurus GN=SERPINA10 PE=2 SV=1	88	40.54	tr|A5PJ69|A5PJ69_BOVIN	SERPINA10 protein OS=Bos taurus GN=SERPINA10 PE=2 SV=1		BOVIN	51987.8	452	55.97	27	27	QWAPEEEEEREEDSPWLLAEGQQLSR;VVDPTLL;QLQESLSHNPELGLAQGSFAFIHKDFDIR;YMPPIVK;ETFLNLSK;VPMMYR;TVLFLGR;LINHYMNQETQGKLPK;EASNLGFSLLRK;GNASMLVVLVER;LILVDYILFK;RLINHYMNQETQGK;GKWLIPFDPALTEMDTFYLDKYK;QLQESLSHNPELGLAQGSFAFIHKDFDI;VPMMYRSGK;MEVFFPK;IFLPWADLSDLMVTER;QLQESLSHNPELGLAQGSFAFIHK;VDRPFLFIIYEETSR;IGDHLTLEDYLTTDLVDTWLR;KMEVFFPK;LINHYMNQETQGK;APEEEEEREEDSPWLLAEGQQLSR;AMAALTLGAR;EASNLGFSLLR;LPALFK;LFDE…	401	400	12.1.1.1211.20;5.1.1.2047.5;9.1.1.1402.2;11.1.1.1732.11;6.1.1.1845.7;3.1.1.1612.14;5.1.1.1475.11;12.1.1.1207.18;10.1.1.2166.27;3.1.1.1520.14;5.1.1.1822.6;4.1.1.1666.21;4.1.1.1520.18;4.1.1.1416.17;8.1.1.1844.24;1.1.1.1527.13;13.1.1.1464.22;5.1.1.1625.15;16.1.1.1434.14;10.1.1.1736.31;4.1.1.1486.10;8.1.1.1370.2;14.1.1.1396.20;9.1.1.1687.14;11.1.1.1737.12;11.1.1.1728.31;13.1.1.1582.2;9.1.1.1406.2;2.1…	265	0.724436	0.0399615	262	0.559758	0.000311223	242	2.88403	0.0167019	235	2.53513	0.131517	269	1.35519	0.0486143	265	1.03753	0.999945	245	5.15229	6.84e-07	236	4.69894	5.28e-06	245	3.98107	9.13e-05	238	3.49945	0.000812061	246	5.01187	6.84e-07	235
Haptoglobin OS=Bos taurus GN=HP PE=3 SV=1	89	40.5	tr|G3X6K8|G3X6K8_BOVIN	Haptoglobin OS=Bos taurus GN=HP PE=3 SV=1	tr|A0A0M4MD57|A0A0M4MD57_BOVIN;sp|Q2TBU0|HPT_BOVIN	BOVIN	44873	401	57.86	22	22	VDIGLIK;VTSILDWVR;LISGATLINER;VETGSEATADSCPKAPEIANSHVEYSVR;LHAGNGVYTFNNK;SPVGVQPILNENTFCVGLSK;IENGYVEYLVR;MVSQHNLISGATLINER;YQCKPYYTLR;YVMLPVADQDK;VETGSEATADSCPK;TCGDGVYTFNSK;SCAVAEYGVYVK;IIGGSLDAK;GSFPWQAK;NQLVEVEK;VMPICLPSK;LPECEAVCGKPK;DIGQQLPECEEDDSCPEPPKIENGYVEYLVR;APEIANSHVEYSVR;VGYVSGWGR;WLLTTAK	182	182	2.1.1.1050.21;7.1.1.1333.17;10.1.1.1090.4;5.1.1.1196.13;9.1.1.1162.25;16.1.1.1234.23;11.1.1.2003.4;15.1.1.1128.22;14.1.1.1203.29;1.1.1.1148.9;10.1.1.1082.19;15.1.1.1087.14;10.1.1.1992.7;9.1.1.1946.3;4.1.1.1251.24;14.1.1.1236.5;11.1.1.1113.30;8.1.1.1360.14;1.1.1.1281.3;16.1.1.1191.15;6.1.1.1717.15;4.1.1.1057.12;1.1.1.1248.6;3.1.1.1070.11;13.1.1.1152.11;16.1.1.1196.15;10.1.1.1094.20;14.1.1.1104.14;…	113	0.981748	0.321369	122	0.0794328	2.58e-12	106	1.09648	0.254428	116	0.420727	0.0490268	121	8.70964	3.79e-11	134	0.685488	0.00321143	116	9.28966	1.01e-10	127	4.09261	8.48e-09	107	1.08643	0.71873	117	0.440555	0.00153854	116	12.7057	1.62e-11	128
Peroxiredoxin-6 OS=Bos taurus GN=PRDX6 PE=1 SV=3	90	39.77	sp|O77834|PRDX6_BOVIN	Peroxiredoxin-6 OS=Bos taurus GN=PRDX6 PE=1 SV=3		BOVIN	25066.7	224	81.25	20	20	PGGLLLGDEAPNFEANTTIGR;DLAIQLGMLDPAEKDEK;LKLSILYPATTGR;NGDSVMVLPTIPEEEAK;DINAYNGEEPTEK;FHDYLGDSWGILFSHPR;LAPEFAK;LPFPIIDDKNR;LSILYPATTGR;LPFPIIDDK;VVFIFGPDK;DINAYNGEEPTEKLPFPIIDDK;MIALSIDSVEDHLAWSK;VATPVDWK;VATPVDWKNGDSVMVLPTIPEEEAK;DINAYNGEEPTEKLPFPIIDDKNR;VVFIFGPDKK;NFDEILR;VIISLQLTAEKR;DFTPVCTTELGR	229	229	15.1.1.1639.16;16.1.1.1305.4;13.1.1.1245.23;15.1.1.1647.11;4.1.1.1468.14;9.1.1.1512.9;15.1.1.1767.11;7.1.1.1447.31;4.1.1.1640.12;13.1.1.1548.6;11.1.1.1654.15;14.1.1.1488.20;1.1.1.1592.27;1.1.1.1356.6;7.1.1.1640.2;13.1.1.1241.25;6.1.1.1411.11;9.1.1.1629.22;3.1.1.2029.8;12.1.1.1280.21;14.1.1.2030.31;9.1.1.1516.6;14.1.1.1485.19;12.1.1.1281.26;1.1.1.1024.30;3.1.1.1023.29;10.1.1.1637.31;14.1.1.1224.2;…	138	1	0.703142	115	2.24905	0.00917056	145	0.195884	6.33e-10	148	0.185353	1.12e-09	139	1.2942	0.615129	113	2.80543	0.0193577	147	0.239883	1.72e-07	149	0.233346	4.45e-07	146	0.185353	3.7e-08	149	0.180302	1.04e-08	119	0.103753	8.63e-12	122
Uncharacterized protein OS=Bos taurus GN=MASP1 PE=3 SV=1	91	39.2	tr|F1MVS9|F1MVS9_BOVIN	Uncharacterized protein OS=Bos taurus GN=MASP1 PE=3 SV=1		BOVIN	81297.9	728	32.42	20	20	VETEDQVLATFCGR;IEPLQTTYSFKDQVLISCDTGYK;VLGPFCGEKAPEPINTQSHSIQILFR;ETTDTEQTPGQEVVLSPGSFMSITFR;VECSDNLFTQR;VLKDNVEMDTFQMECLK;TLSDVLQYVK;IADCGAPAELENGVVTFSTR;APEPINTQSHSIQILFR;VVLHPDFNIQSYNHDIALVQLR;IADCGAPAELENGVVTF;EPINTQSHSIQILFR;IEPLQTTYSFK;SQPTCLPVCGQPSR;DQVLISCDTGYK;VLGPFCGEK;DTCLGDSGGAFVILDDASQR;TGVITSPDFPSPYPK;WVAQGLVSWGGPEECGSK;DNVEMDTFQMECLK	201	201	13.1.1.1593.11;15.1.1.1572.18;2.1.1.1385.28;12.1.1.1194.19;12.1.1.1720.10;1.1.1.1402.8;4.1.1.1256.14;12.1.1.1620.31;5.1.1.1414.13;11.1.1.1581.31;13.1.1.1593.31;13.1.1.1657.20;4.1.1.1292.13;1.1.1.1366.27;10.1.1.1269.29;2.1.1.1656.28;12.1.1.1190.23;14.1.1.1537.30;3.1.1.1349.28;14.1.1.1720.29;9.1.1.1112.18;16.1.1.1515.7;2.1.1.1188.27;15.1.1.1693.5;3.1.1.1374.31;1.1.1.1715.24;11.1.1.1232.24;5.1.1.162…	137	0.809096	0.415069	136	0.57544	0.015515	137	1	0.988714	137	1.22462	0.660651	137	0.731139	0.108863	135	0.515229	0.00255989	137	0.92045	0.394169	136	1.11686	0.684378	137	1.24738	0.422959	137	1.48594	0.217413	136	1.77011	0.0159784	136
Inter-alpha-trypsin inhibitor heavy chain H2 OS=Bos taurus GN=ITIH2 PE=1 SV=2	92	38.74	tr|F1MNW4|F1MNW4_BOVIN	Inter-alpha-trypsin inhibitor heavy chain H2 OS=Bos taurus GN=ITIH2 PE=1 SV=2	tr|A5D7R6|A5D7R6_BOVIN	BOVIN	106156	946	30.76	24	24	TEVSIAPGAK;VQFELHYQEVK;SISGESGERTEDVDQVTVYSYK;TEDVDQVTVYSYK;AHIAFKPTVAQQR;VGELEVFNGYFVHFFAPENMDPIPK;IYGNQDTSVQLKK;TWRNDLVSATK;IYGNQDTSVQLK;SLHVLDTFDGHFDGVPVVSK;TILQMSLDHHIVTPLTAMVIENEAGDER;ALDMEDFKTEVSIAPGAK;MLADSPPQDHSCCSGALYHGSK;IIEPQGLR;TEDHFSVVDFNHNVR;TILDDLR;VVNHSPQPQNVVFDVQIPK;KFYNQVSTPLLR;NVQFNYPQPSVTDVTQNSFHNYFGGSEIVVAGK;GSEIVVAGK;IQPSGGTNINEALLR;FYNQVSTPLLR;ALDMEDFK;TILDDLRTEDHFSVVDFNHNVR	230	223	8.1.1.1844.17;15.1.1.1541.5;16.1.1.1265.9;10.1.1.1078.24;1.1.1.1383.25;3.1.1.1559.17;14.1.1.1286.2;16.1.1.1601.15;16.1.1.1365.26;14.1.1.1065.6;5.1.1.1426.18;3.1.1.989.2;9.1.1.1980.13;5.1.1.1810.9;5.1.1.1797.11;5.1.1.1723.18;7.1.1.1769.24;7.1.1.1340.27;14.1.1.986.15;9.1.1.1984.13;15.1.1.1540.17;7.1.1.1730.5;5.1.1.1654.29;1.1.1.1246.29;7.1.1.1491.26;9.1.1.1302.16;6.1.1.1288.15;15.1.1.1060.24;8.1.1.…	149	1.8197	0.0229744	146	1.59956	0.0754931	148	1.72187	0.0743634	151	0.870964	0.373525	146	1.18032	0.541176	143	1.04713	0.98642	145	1.1272	0.980059	148	0.570164	0.0125724	146	0.937562	0.557579	149	0.483059	0.00331048	143	1.08643	0.993638	146
LOC535277 protein OS=Bos taurus GN=LOC535277 PE=1 SV=1	93	37.95	tr|A6QR15|A6QR15_BOVIN	LOC535277 protein OS=Bos taurus GN=LOC535277 PE=1 SV=1		BOVIN	32823.5	284	45.07	21	14	EENVGLHQTLDQTLN;AMKDEEKMEIQEMQLK;EENVGLHQTLDQTLNELNCI;CGDLEEELK;LVILEGELERAEER;KLVILEGELERAEER;LVILEGELER;TIDDLEEK;CGDLEEELKNVTNNLK;KLVILEGELER;LAQAKEENVGLHQTLDQTLNELNCI;TIDDLEEKLAQAK;YSEKEDKYEEEIK;MEIQEMQLK	256	139	16.1.1.1933.5;14.1.1.1697.13;14.1.1.1705.3;13.1.1.1766.4;10.1.1.1185.23;7.1.1.1486.28;7.1.1.1489.13;14.1.1.1604.2;15.1.1.1862.3;14.1.1.1923.3;8.1.1.1505.13;15.1.1.2006.11;14.1.1.1714.12;13.1.1.1758.20;15.1.1.1487.2;13.1.1.1762.2;14.1.1.1704.17;16.1.1.1594.2;15.1.1.1874.3;14.1.1.1994.16;15.1.1.1870.3;14.1.1.1911.2;13.1.1.1660.12;14.1.1.1699.20;1.1.1.1068.27;16.1.1.1921.5;10.1.1.1215.19;3.1.1.1074.…	90	0.77983	0.748378	71	1.58489	0.744381	95	0.201372	6.38e-06	91	0.218776	1.1e-05	86	1.2942	0.0265009	71	2.51189	0.0586354	94	0.310456	0.00230228	92	0.337287	0.00737187	93	0.246604	0.000128788	92	0.270396	0.00039099	80	0.134276	4e-05	81
Uncharacterized protein OS=Bos taurus GN=HSPG2 PE=1 SV=1	94	37.69	tr|F1MER7|F1MER7_BOVIN	Uncharacterized protein OS=Bos taurus GN=HSPG2 PE=1 SV=1		BOVIN	466026	4374	10.43	31	31	VELADAGQYR;CLPQADQAPLVVQVHPTR;ALEVEECR;QPDFISFGLVGGRPEFR;VTSYGGELR;LPAVEASDQGQYLCR;AGEAVQLQCLAHGTPPLTFQWSR;AGLSSGFIGCVR;LHQMSVADSGEYVCR;LHQVSPADSGEYVCR;LYQVSPADSGEYVCR;CEQCQPGYYGDAQR;VRYELAR;VSPADSGEYVCR;VSGISMDVAVPEDTGQDPAR;AQVLGASEEPTR;VGLAEAFAQVLVR;GMVFGIPDGVLELIPQR;AELLVTEAPGKPITVTVEEQR;LYIFQASPADAGEYVCR;MPSGLYLGTCER;LCNECVAGSFHLSAR;TLDLNCLVASQAPHTITWYK;EADQGAYTCEAMNAR;EVEQCACPPGYR;IQVVVLPGAT…	67	67	7.1.1.1726.30;1.1.1.1182.25;12.1.1.1664.17;4.1.1.861.18;10.1.1.1082.21;7.1.1.1551.28;8.1.1.1163.28;13.1.1.1297.31;7.1.1.1776.26;7.1.1.1781.27;8.1.1.1579.28;11.1.1.1683.17;13.1.1.1687.24;15.1.1.1537.24;14.1.1.1503.5;13.1.1.1347.28;7.1.1.1029.31;5.1.1.1248.21;13.1.1.1691.23;2.1.1.1088.6;14.1.1.1642.4;7.1.1.1759.22;10.1.1.1089.22;9.1.1.1082.19;14.1.1.1507.5;12.1.1.1035.16;7.1.1.1691.13;8.1.1.1043.29…	54	0.77983	0.351771	49	1.38038	0.181109	49	2.03236	0.0188712	50	2.75423	0.0055536	53	0.648634	0.21339	49	1.14815	0.334786	48	1.70608	0.00656511	49	2.12814	0.00200143	51	2.58226	0.00011185	52	3.43558	7.77e-05	47	1.41906	0.150254	48
Tubulin beta-4B chain OS=Bos taurus GN=TUBB4B PE=2 SV=1	95	37.46	sp|Q3MHM5|TBB4B_BOVIN	Tubulin beta-4B chain OS=Bos taurus GN=TUBB4B PE=2 SV=1		BOVIN	49830.7	445	72.13	25	6	MSATFIGNSTAIQELFK;EIVHLQAGQCGNQIGAK;ALTVPELTQQMFDAK;FWEVISDEHGIDPTGTYHGDSDLQLER;AVLVDLEPGTMDSVR;INVYYNEATGGK	300	48	14.1.1.1567.17;13.1.1.1458.23;3.1.1.1774.4;14.1.1.1579.19;12.1.1.1473.18;1.1.1.1822.6;14.1.1.1587.19;13.1.1.1454.24;12.1.1.1477.22;13.1.1.1450.24;14.1.1.1387.23;15.1.1.1252.28;16.1.1.1679.20;3.1.1.1785.5;14.1.1.1571.18;16.1.1.1615.26;15.1.1.1563.17;15.1.1.1572.14;15.1.1.1564.17;3.1.1.1781.6;7.1.1.2006.6;8.1.1.2036.9;4.1.1.1697.28;14.1.1.1383.23;14.1.1.1575.16;7.1.1.2001.12;4.1.1.1676.13;4.1.1.169…	25	1.47231	0.57805	24	1.49969	0.71514	25	0.505825	0.178285	24	0.691831	0.217323	23	0.698232	0.84153	23	0.744732	0.690635	23	0.226986	0.0810355	22	0.319154	0.0961472	26	0.349945	0.098263	25	0.49204	0.117459	25	0.349945	0.120483	24
Alpha-actinin-4 OS=Bos taurus GN=ACTN4 PE=2 SV=1	96	37.16	sp|A5D7D1|ACTN4_BOVIN	Alpha-actinin-4 OS=Bos taurus GN=ACTN4 PE=2 SV=1		BOVIN	104927	911	52.58	39	24	QFASQANIVGPWIQTK;SIVDYKPNLDLLEQQHQLIQEALIFDNK;KDDPVTNLNNAFEVAEK;AGTQIENIDEDFRDGLK;GISQEQMQEFR;HRDYETATLSDIK;KAGTQIENIDEDFRDGLK;ETTDTDTADQVIASFK;IVGPWIQTK;DDPVTNLNNAFEVAEK;LSGSNPYTTVTPQIINSK;ACLISLGYDVENDRQGDAEFNR;DYETATLSDIK;LSNRPAFMPSEGK;DGLAFNALIHR;NVNVQNFHISWK;MLDAEDIVNTARPDEK;VLAGDKNFITAEELR;MAPYQGPDAVPGALDYK;ISIEMNGTLEDQLSHLK;LVSIGAEEIVDGNAK;MVSDINNGWQHLEQAEK;VLAVNQENEHLMEDYER;ICDQWDALGSLTHSR	237	61	8.1.1.1302.27;12.1.1.1637.14;16.1.1.1505.7;6.1.1.1607.16;5.1.1.2037.22;10.1.1.1662.31;11.1.1.1463.20;10.1.1.1481.14;9.1.1.1333.21;13.1.1.1652.6;11.1.1.1381.30;12.1.1.1474.17;16.1.1.1694.21;10.1.1.1658.31;11.1.1.1469.15;13.1.1.1642.7;11.1.1.1660.7;1.1.1.1251.2;10.1.1.1489.17;9.1.1.1573.9;8.1.1.1305.29;8.1.1.1299.8;4.1.1.1092.10;16.1.1.1511.6;3.1.1.1297.2;1.1.1.1473.4;6.1.1.1603.31;4.1.1.1362.7;12.…	51	1.01859	0.997956	42	2.44343	0.306259	51	0.343558	9.52e-07	52	0.380189	7.1e-06	48	0.824138	0.988662	40	2.03236	0.364376	48	0.270396	2.65e-05	49	0.293765	8.14e-07	51	0.325087	1.91e-07	51	0.359749	3.27e-06	42	0.139316	4.72e-08	43
Fibrillin-1 OS=Bos taurus GN=FBN1 PE=1 SV=2	97	36.35	sp|P98133|FBN1_BOVIN	Fibrillin-1 OS=Bos taurus GN=FBN1 PE=1 SV=2		BOVIN	312247	2871	12.47	25	25	GQCVKPLFGAVTK;TNADQTMCLDINECER;TECRDIDECLQNGR;RPDGEGCVDENECQTKPGICENGR;IKGTQCEDIDECEVFPGVCK;GFQLDLR;ACEDIDECSLPNICVFGTCHNLPGLFR;TCVDINECLLDPR;TLPGGNQCIVPICR;NSPGSFICECSSESTLDPTK;TICIETIK;TGCTDINECEIGAHNCDR;GFSLDPSGASCEDVDECEGNHR;CECFPGLAVGLDGR;GTCWQTVIDGR;YQCACNPGYHSTPDR;NCMDIDECQRDPLLCR;DIDECLQNGR;CECEIGYELDR;CQCPSGMTLDATGR;GQCVNTPGDFECK;NAECINTAGSYR;NTPEYEELCPR;GGVCLNTEGSYR;YEDEECTLPVAGR	53	53	16.1.1.1308.23;3.1.1.953.7;6.1.1.1113.22;4.1.1.833.27;3.1.1.1142.25;2.1.1.1224.24;8.1.1.1253.18;8.1.1.1210.23;3.1.1.951.7;2.1.1.1220.25;3.1.1.953.19;5.1.1.1008.17;11.1.1.985.25;3.1.1.950.2;9.1.1.1345.28;5.1.1.973.25;2.1.1.954.9;3.1.1.949.8;6.1.1.1172.30;5.1.1.1064.28;7.1.1.972.27;2.1.1.1188.4;1.1.1.1454.22;3.1.1.1033.31;2.1.1.1013.17;5.1.1.1060.27;7.1.1.1059.30;2.1.1.991.10;3.1.1.937.20;14.1.1.11…	35	0.648634	0.110724	35	0.619441	0.00440417	35	1.61436	0.0119483	32	2.55859	0.0028783	36	0.928966	0.943695	35	0.887156	0.140193	36	2.29087	0.000119202	33	3.56451	0.000202868	36	2.44343	0.000236341	34	3.83707	9.01e-05	36	2.55859	6.12e-06	34
SPARC-like 1 (Hevin) OS=Bos taurus GN=SPARCL1 PE=2 SV=1	98	36.33	tr|Q3SYW7|Q3SYW7_BOVIN	SPARC-like 1 (Hevin) OS=Bos taurus GN=SPARCL1 PE=2 SV=1		BOVIN	74931.9	654	43.88	19	19	VHSVDSCLSFQCK;SSLLKSEEENHDQSADQEESYNQNLGLQDQEK;QPVDDSHPQLNSQDLR;NILVQLYEPNPEHSGYLNEK;LPESFLAHDVSSIVDSNQQESITKTEENQKQPVDDSHPQLNSQDLR;NYHMYVYPVHWQFSELDQHPR;LPESFLAHDVSSIVDSNQQESITK;SEEENHDQSADQEESYNQNLGLQDQEK;TLSEPLLVEPTDDVNEVAINHGAK;GHQLHLDYFGACK;NENVDSSETVENQQAK;LLAGDHSIDLLLR;TEENQKQPVDDSHPQLNSQDLR;TIPACTDFEVTQFPLR;FFEECDPNKDK;ADQHGKPYCVCQDPASCPPTK;VLTHSELAPLR;EQEEENTNAEMEEETASK;ASLVPMEHCITR	122	122	1.1.1.1665.29;11.1.1.1612.30;3.1.1.1032.29;11.1.1.1618.5;3.1.1.1641.24;15.1.1.1649.22;7.1.1.1711.2;9.1.1.1025.20;5.1.1.985.24;2.1.1.1470.27;2.1.1.1468.4;3.1.1.1456.7;2.1.1.1075.6;5.1.1.1649.2;16.1.1.1208.5;9.1.1.1024.29;15.1.1.1650.21;2.1.1.1646.24;16.1.1.1935.27;4.1.1.849.27;1.1.1.1777.8;1.1.1.1091.5;4.1.1.845.25;1.1.1.948.16;11.1.1.1622.12;6.1.1.1463.6;3.1.1.1642.21;3.1.1.1347.20;2.1.1.1751.9;6…	112	0.529663	0.000497813	112	0.597035	7.2e-05	111	1.59956	0.0035006	112	1.33045	0.157429	113	0.879022	0.95483	113	1	0.447814	112	2.65461	3.02e-07	113	2.18776	1.49e-05	112	2.99226	3.6e-07	113	2.46604	3.27e-05	112	2.63027	6.71e-08	113
Inter-alpha-trypsin inhibitor heavy chain H3 OS=Bos taurus GN=ITIH3 PE=1 SV=2	99	35.91	sp|P56652|ITIH3_BOVIN	Inter-alpha-trypsin inhibitor heavy chain H3 OS=Bos taurus GN=ITIH3 PE=1 SV=2		BOVIN	99550.3	891	30.75	21	21	DSLVPATPENIQEASK;EILTAQALELSLK;SCPTCTDSLLK;DYIFGDYIER;GHGAINDLTFTEEVDMK;VTFELTYEELLKR;DYIVPNLF;NAQGEEKEILTAQALELSLK;LIQDPVTGLTVNGQIIGEK;LADEDMNSFK;AVDGIEVYSTK;GHGAINDLTFTEEVDMKEMEK;NVACWFVHNNGQGLIDGIHR;FVMDIQDR;EVSFDVELPK;SVVFVIDVSGSMHGR;GMTNINDALLR;LGIASAQMDFR;STSIIIMLTDGDANVGESRPEK;ESPANVQIVNGYFVHFFAPQGLPVVPK;GDFIITYDVNR	176	160	10.1.1.1354.30;7.1.1.2062.11;3.1.1.1687.12;16.1.1.1907.14;3.1.1.1581.21;5.1.1.1535.4;14.1.1.1066.22;9.1.1.1338.18;7.1.1.2058.11;8.1.1.2072.10;5.1.1.1555.2;15.1.1.1250.4;7.1.1.2069.9;8.1.1.2068.30;7.1.1.1102.22;15.1.1.1383.11;12.1.1.1536.2;12.1.1.1233.26;6.1.1.1617.5;16.1.1.1491.14;11.1.1.1267.19;2.1.1.1586.21;11.1.1.1096.26;3.1.1.1579.23;10.1.1.1123.31;4.1.1.1097.22;16.1.1.1358.6;9.1.1.1335.16;10…	104	0.570164	0.0391807	104	0.380189	0.000801304	95	2.55859	0.0247772	102	0.981748	0.859215	107	1.43219	0.072911	106	0.937562	0.876832	97	6.19441	2.63e-06	105	2.46604	0.000392272	96	4.28548	0.00015934	105	1.72187	0.0270994	95	6.48634	1.91e-06	104
MGC139254 protein OS=Bos taurus GN=MGC139254 PE=2 SV=1	100	35.35	tr|A5D7E1|A5D7E1_BOVIN	MGC139254 protein OS=Bos taurus GN=MGC139254 PE=2 SV=1		BOVIN	60930.6	535	38.32	18	18	IVNTPEVIR;FVCAQLPNPVLESISVIDTPGILSGEK;LFEAEEQDLFR;QEETQRPAQIV;ELVNNLAEIYGQIER;VYIGSFWSHPLLIPDNR;VHAYIISSLK;MQDQLQAQDFSK;LNAFGNAFLNR;VYIGSFWSHPLLIPDNRK;IILLFDAHK;LDISDEFSEVIK;KLNAFGNAFLNR;DIQSLPR;KLFEAEEQDLFR;FHEFHSPALEDADFDNKPMVLLVGQYSTGK;ADQIETQQLMR;YLLEQDFPGMR	84	84	11.1.1.1970.9;9.1.1.1716.15;12.1.1.1841.24;4.1.1.1843.26;10.1.1.1172.22;14.1.1.1764.25;8.1.1.1469.20;14.1.1.1823.11;10.1.1.1745.2;10.1.1.1933.9;9.1.1.1325.2;9.1.1.1720.18;9.1.1.1718.5;2.1.1.1343.18;4.1.1.841.25;11.1.1.1966.12;4.1.1.1604.7;7.1.1.1088.29;15.1.1.1120.14;4.1.1.1852.20;11.1.1.1779.7;4.1.1.1838.23;9.1.1.1066.25;15.1.1.1796.9;11.1.1.1839.4;11.1.1.1835.5;10.1.1.1733.6;12.1.1.1846.22;3.1.…	54	1.70608	0.132832	44	3.37287	0.0162597	54	0.60256	0.000660254	57	0.405508	1.58e-05	54	1.36773	0.082615	42	2.65461	0.00118127	53	0.510505	0.0011233	56	0.331131	2.51e-05	51	0.376704	3.55e-05	54	0.248886	1.33e-06	42	0.205116	3.91e-06	44
Periostin OS=Bos taurus GN=POSTN PE=1 SV=2	101	34.92	tr|D1Z308|D1Z308_BOVIN	Periostin OS=Bos taurus GN=POSTN PE=1 SV=2		BOVIN	93193	836	31.94	19	19	GMTNEEKEILIR;IIDGVPVEITEK;DKNALQNIILYHLTPGVFIGK;GRDQGPNVCALQQILGTK;ESDIMTTNGVIHVVDK;TTVLYECCPGYMR;IEGEPEFR;AAAITSDILETLGR;EGETVTEVIHGEPIIK;TAVCIENSCMVR;IITGPEIK;GSFTYFAPSNEAWDNLDSDIRR;IGLNELYNGQK;DQGPNVCALQQILGTK;LILQNHILK;ELLTQPGDWTLFVPTNDAFK;NWYQGAICGK;GCPAVMPIDHVYGTLGIVGATTTQSYSDVSK;ISTTGGETEETLKK	42	42	8.1.1.1060.25;13.1.1.1104.28;10.1.1.1073.28;11.1.1.2022.11;10.1.1.1993.13;12.1.1.1109.20;7.1.1.1273.6;3.1.1.1596.31;2.1.1.1678.15;1.1.1.1701.23;6.1.1.1272.10;1.1.1.1624.30;14.1.1.1286.27;7.1.1.1776.20;10.1.1.1178.5;10.1.1.1989.9;6.1.1.1276.5;13.1.1.1577.22;6.1.1.1118.10;16.1.1.1346.28;15.1.1.1136.24;2.1.1.1133.28;9.1.1.1413.17;12.1.1.1556.4;14.1.1.1505.19;10.1.1.1072.30;13.1.1.1571.24;4.1.1.1500.…	34	0.398107	0.000134526	34	1.02802	0.181451	34	1.0666	0.994108	34	1.27057	0.985425	34	0.428549	0.00582426	34	1.10662	0.85678	34	1.15878	0.135273	34	1.33045	0.187482	35	2.58226	0.000136579	35	3.01995	0.000129584	35	1.05682	0.183676	35
FGG protein OS=Bos taurus GN=FGG PE=1 SV=1	102	34.91	tr|Q3SZZ9|Q3SZZ9_BOVIN	FGG protein OS=Bos taurus GN=FGG PE=1 SV=1	tr|F1MGU7|F1MGU7_BOVIN	BOVIN	49166.5	435	50.8	18	17	LAIGEGQQHQLGGAK;SMMEEIMK;IQLEDWNGR;ESGLYFIRPLK;EGFGHLSPTGNTEFWLGNEK;DNCCILDER;LDGSLDFK;TSTPNGYDNGIIWATWK;TSTADYASFK;VVQLEANCQEPCQDTVK;DKVVQLEANCQEPCQDTVK;QQFLVYCEIDGSGNGWTVFQK;FLQEIYNSNSQK;IHLISTQSTIPYVLR;AIQISYNPDQPSKPNNIESATK;RLDGSLDFK;CHAGHLNGVYYQGGTYSK	107	105	9.1.1.1285.24;8.1.1.1180.15;5.1.1.1331.3;12.1.1.1374.13;9.1.1.1281.22;13.1.1.1088.28;16.1.1.1323.12;12.1.1.1387.10;2.1.1.1041.25;4.1.1.870.25;13.1.1.1006.12;12.1.1.1370.12;9.1.1.1682.4;13.1.1.1010.19;16.1.1.1805.6;10.1.1.1572.2;12.1.1.1677.4;6.1.1.1536.31;5.1.1.1005.17;5.1.1.1478.8;6.1.1.1388.5;5.1.1.1327.7;2.1.1.1619.13;14.1.1.1295.14;11.1.1.1121.6;14.1.1.1194.30;12.1.1.1391.6;9.1.1.1520.4;8.1.1…	62	2.48886	0.0058351	61	2.33346	0.00601638	65	0.625173	0.023627	64	0.711214	0.0418142	62	3.22107	0.00206246	61	2.99226	0.000383921	65	0.816582	0.157435	64	0.937562	0.251842	62	0.253513	5.97e-05	61	0.293765	0.000132518	60	0.267917	2.6e-05	60
Complement factor properdin OS=Bos taurus GN=CFP PE=2 SV=1	103	34.55	tr|Q17QC8|Q17QC8_BOVIN	Complement factor properdin OS=Bos taurus GN=CFP PE=2 SV=1		BOVIN	50749.8	464	37.28	19	18	TCDHPVPQHGGPFCVGDGTR;QISCQEIPGQQTR;DHPVPQHGGPFCVGDGTR;CGGHCIGEAQESEPCDTK;GVSVEDCCLNAGY;TCSAPEPSTQPPGNPCSGSPYEQR;FSPTVTMVEGQGEK;SDPVFCFAQYEESTGK;PFVQCDVLQGQK;TCSAPEPSTQPPGN;HCTGWGEQCFPEK;CIGEAQESEPCDTK;GSDPVFCFAQYEESTGK;DPVFCFAQYEESTGK;AFQKPGSNLCMACR;GVSVEDCCLNAGYAFQKPGSNLCMACR;LCQATLPK;VQCDVLQGQK	303	301	6.1.1.1058.27;9.1.1.1064.31;11.1.1.1104.9;8.1.1.1012.31;14.1.1.1558.10;14.1.1.1574.7;12.1.1.1620.29;6.1.1.972.28;14.1.1.1730.10;4.1.1.794.16;12.1.1.1005.17;15.1.1.1070.25;5.1.1.952.29;11.1.1.1024.15;2.1.1.1403.31;2.1.1.923.4;9.1.1.1082.25;6.1.1.1412.31;13.1.1.1612.11;10.1.1.1074.29;11.1.1.1911.28;12.1.1.1015.31;15.1.1.1554.6;6.1.1.1070.30;7.1.1.1050.29;10.1.1.1090.27;2.1.1.1303.31;6.1.1.1066.29;1…	108	0.376704	0.281303	97	0.47863	0.151666	69	4.48745	0.190881	109	0.895365	0.891389	121	0.887156	0.750753	107	1.10662	0.473581	78	10	0.0524365	116	2.07014	0.362589	86	10.3753	0.0419586	123	2.37684	0.230347	71	8.55067	0.015425	112
Glycogen phosphorylase, liver form OS=Bos taurus GN=PYGL PE=2 SV=1	104	34.52	sp|Q0VCM4|PYGL_BOVIN	Glycogen phosphorylase, liver form OS=Bos taurus GN=PYGL PE=2 SV=1		BOVIN	97455.1	851	26.91	21	20	DYFFALAHTVR;DLVNMLFYHDR;AWNIMVLK;LIFLENYR;IAALFPK;IEDVAALDKK;GIVGVENVAELKK;DGWQIEEADDWLR;VIPATDLSEQISTAGTEASGTGNMK;LITSVAEVVNNDPVVGSK;VSQLYMNPK;DIWNMEPSDIK;EYYEALPELK;IEDVAALDK;LAIDQIDK;LKQEYFVVAATLQDVIR;TFAYTNHTVLPEALER;IRDGWQIEEADDWLR;LNSFLGDDIFLR;TQQYYYEK	41	38	7.1.1.2096.6;7.1.1.1674.2;7.1.1.1602.19;4.1.1.1729.12;7.1.1.1698.6;14.1.1.1657.2;4.1.1.1725.4;6.1.1.1989.7;9.1.1.1425.17;16.1.1.1415.9;15.1.1.1572.23;8.1.1.2060.12;14.1.1.1466.26;1.1.1.1296.14;12.1.1.1493.17;9.1.1.1626.13;11.1.1.1802.24;8.1.1.2056.7;7.1.1.2018.16;9.1.1.1061.29;9.1.1.1631.9;11.1.1.1518.27;2.1.1.1127.30;10.1.1.1316.12;7.1.1.2014.17;7.1.1.1703.5;8.1.1.2055.13;15.1.1.1247.14;8.1.1.15…	34	1.48594	0.189145	34	2.05116	0.0672794	34	1.19124	0.711447	34	0.772681	0.0829961	34	1.43219	0.128141	34	1.99526	0.0510575	34	1.14815	0.523637	34	0.744732	0.125617	34	0.772681	0.375676	34	0.515229	0.00534048	34	0.554626	0.191439	34
Procollagen-lysine,2-oxoglutarate 5-dioxygenase 1 OS=Bos taurus GN=PLOD1 PE=2 SV=2	105	34.48	sp|O77588|PLOD1_BOVIN	Procollagen-lysine,2-oxoglutarate 5-dioxygenase 1 OS=Bos taurus GN=PLOD1 PE=2 SV=2		BOVIN	83486.6	726	38.57	19	19	FLGSGGFIGYAPNLSK;FLVEYIAPMTEK;IQALGLGEDWPGEAMLAGGGLK;AQFDLAFVVR;QQDVFMFLTNR;SEDYVDIVQGR;SAQFFNYK;SQVVFSAEELIYPDRR;IQGGYENVPTIDIHMNQINFER;AQVEQFLAEHGDEYQSVK;LQLNYLGNYIPR;LVAEWEGQDSDSDQLFYTK;LDPDMAFCANIR;LSLFFQR;VGVDYEGGGCR;IFQNLDGALDEVVLK;NLAYDTLPVLIHGNGPTK;HADKENLVILFTDSYDVVFASGPR;FWTFETGCAVCDEGLR	57	53	12.1.1.1550.16;3.1.1.1901.11;13.1.1.1883.10;13.1.1.1526.18;6.1.1.1709.14;2.1.1.1141.28;7.1.1.992.17;6.1.1.2103.4;12.1.1.1554.5;6.1.1.1710.20;16.1.1.1555.16;8.1.1.1794.22;8.1.1.1274.13;16.1.1.1638.24;14.1.1.1832.19;8.1.1.1282.20;12.1.1.1547.6;3.1.1.1683.28;3.1.1.1619.5;13.1.1.1892.14;13.1.1.1518.16;6.1.1.1875.26;12.1.1.1555.15;10.1.1.1838.23;2.1.1.1612.7;8.1.1.1797.20;14.1.1.1459.13;9.1.1.1301.15;…	41	0.717794	0.0926545	38	1.20226	0.711712	38	4.2462	0.00595818	40	1.55597	0.148658	40	0.316228	0.00138677	38	0.544503	0.0187726	38	1.92309	0.0340117	39	0.672977	0.611401	38	5.97035	1.83e-05	40	2.12814	0.00300801	36	3.31131	0.00138054	38
Polymeric immunoglobulin receptor OS=Bos taurus GN=PIGR PE=2 SV=1	106	33.48	sp|P81265|PIGR_BOVIN	Polymeric immunoglobulin receptor OS=Bos taurus GN=PIGR PE=2 SV=1		BOVIN	82434.2	757	26.68	18	18	SPIFGPEEVTSVEGR;KSPIFGPEEVTSVEGR;EDEGWYWCGVK;TVTINCPFTR;WISTVELK;YWCHWEEAQNGR;TIQDCFQVVDSTGYVSNSYKDR;TIQDCFQVVDSTGYVSNSYK;CYYPPTSVNR;LSDAGMYVCQAGDDAK;SSVTFDCSLGPEVANVPK;VVQGEPSLK;YGETAAVYVAVESR;KNGGACNVVINTLGK;NGGACNVVINTLGK;CTTLISSEGYVSDDYVGR;GGSVTVSCPYNPK;GLIKEQYEGR	99	99	11.1.1.1455.15;14.1.1.1420.14;15.1.1.1273.30;13.1.1.1258.21;13.1.1.1431.29;12.1.1.1454.20;15.1.1.1143.26;3.1.1.1114.23;14.1.1.1200.14;15.1.1.1123.10;12.1.1.1449.20;13.1.1.1489.15;14.1.1.1415.13;12.1.1.1047.30;15.1.1.1119.11;13.1.1.1460.31;13.1.1.1251.22;16.1.1.1517.27;13.1.1.1013.26;3.1.1.1110.26;13.1.1.1267.18;6.1.1.1204.21;13.1.1.1487.14;14.1.1.971.23;13.1.1.1483.15;15.1.1.1412.14;11.1.1.1400.3…	71	1.30617	0.488465	72	1.28233	0.278519	71	1.55597	0.589971	72	1.27057	0.14647	71	2.33346	0.00037275	72	2.26987	0.000185464	71	2.77971	0.000490165	72	2.26987	9.5e-05	70	1.19124	0.874751	71	0.972747	0.418436	71	1.18032	0.571747	72
NID1 protein OS=Bos taurus GN=NID1 PE=2 SV=1	107	33.37	tr|A6QNS6|A6QNS6_BOVIN	NID1 protein OS=Bos taurus GN=NID1 PE=2 SV=1		BOVIN	136000	1241	23.37	21	20	SGYQGDGFHCVPGVVEK;YALSNSIGPVR;VLFETDLVNPR;VIIGLAFDCVDK;QDLGSPEGIALDHLGR;EYTVTEPER;QQFSGIDEHGHLTIDTELEGR;AVDLAVSK;RVLFETDLVNPR;SDGAYNIFANDKESIGNLAK;CPDNTLGVDCIER;NIFWTDSQLDR;ECLHDDSRPALPSTQQLSVDSVFVLYNQEER;VYWTDISQPSIGR;AEVTFVGHR;NGFSITGGEFTR;IFVGDSQVPIVFENTDLHSYVVMNHGR;MVYWTDISQPSIGR;VLEGLQYPFAVTSFGK;VYYREDLSPSVTQLAAECVQR	71	69	6.1.1.1771.12;6.1.1.1185.29;2.1.1.1493.16;6.1.1.1839.12;9.1.1.2073.30;10.1.1.2090.9;3.1.1.1386.29;11.1.1.1380.8;13.1.1.1377.5;16.1.1.1641.21;10.1.1.1406.7;8.1.1.2031.29;4.1.1.1150.4;11.1.1.1386.5;7.1.1.1174.24;10.1.1.2088.31;11.1.1.1382.9;6.1.1.1187.28;13.1.1.1369.5;14.1.1.1312.5;13.1.1.1592.16;9.1.1.2063.11;1.1.1.1184.19;5.1.1.1746.2;9.1.1.2065.30;4.1.1.830.19;13.1.1.1599.7;14.1.1.1022.19;16.1.1…	50	0.963829	0.858004	52	0.549541	0.00631196	51	2.44343	0.0191319	52	2.07014	0.0158512	51	1.8197	0.0119533	53	1.00925	0.830792	52	4.48745	1.83e-06	53	3.76704	3.53e-06	49	2.44343	0.00226001	51	2.0893	0.00179159	52	4.40555	9.36e-06	53
Cartilage oligomeric matrix protein OS=Bos taurus GN=COMP PE=1 SV=2	108	33.25	sp|P35445|COMP_BOVIN	Cartilage oligomeric matrix protein OS=Bos taurus GN=COMP PE=1 SV=2		BOVIN	82361.8	756	35.58	18	15	NDDQKDTDKDGRGDACDDDIDGDRIR;FCPDGTPSPCHEK;DVDHDFVGDACDSDQDQDGDGHQDSK;ELQETNAALQDVR;QMEQTYWQANPFR;VPNSDQKDTDGDGVGDACDNCPQK;SAQQDSDHDGQGDACDDDDDNDGVPDSR;NTDGDKWGDACDNCR;DTDLDGFPDEKLR;NTVMECDACGMQPAR;DTDLDGFPDEK;SCVCAVGWAGNGLICGR;CNDTIPEDYEAQR;DTDGDGVGDACDNCPQK;FYEGPELVADSNVILDTTMR	84	40	5.1.1.944.10;7.1.1.1249.9;3.1.1.1137.29;7.1.1.1255.22;1.1.1.912.15;7.1.1.1251.26;2.1.1.922.3;6.1.1.1265.26;2.1.1.1016.30;7.1.1.1247.24;5.1.1.942.19;1.1.1.941.13;5.1.1.951.29;3.1.1.1141.29;5.1.1.944.9;4.1.1.1043.30;7.1.1.1260.27;15.1.1.1986.11;15.1.1.1990.11;6.1.1.1261.27;2.1.1.1413.30;16.1.1.2076.10;4.1.1.845.28;5.1.1.1172.30;6.1.1.989.9;8.1.1.1281.28;4.1.1.801.22;4.1.1.1039.31;7.1.1.1260.18;6.1.…	35	0.461318	0.00542266	35	0.420727	0.160146	36	0.731139	0.0702802	36	0.619441	0.0749822	35	0.751623	0.570573	35	0.698232	0.699028	36	1.24738	0.622055	36	1.01859	0.699543	35	1.6293	0.336454	36	1.35519	0.391415	36	1.77011	0.606432	36
Endopin 2B OS=Bos taurus PE=2 SV=1	109	33.22	tr|Q5J801|Q5J801_BOVIN	Endopin 2B OS=Bos taurus PE=2 SV=1	tr|A0A0A0MP92|A0A0A0MP92_BOVIN	BOVIN	47001.2	417	38.85	17	7	TPFNPNHTYESEFHVSQNER;FSISSHYQLK;LFNDLDVLTN;DAEAFYASEVLSTNFK;IFTSDADFSGITDDHK;KIFTSDADFSGITDDHK;DAEAFYASEVLSTNFKDSEAAVK	143	77	1.1.1.1112.6;15.1.1.1805.31;16.1.1.1899.29;14.1.1.1788.13;15.1.1.1795.5;15.1.1.1439.13;4.1.1.1037.13;16.1.1.1892.11;16.1.1.1878.9;15.1.1.1772.30;5.1.1.1065.5;15.1.1.1785.31;14.1.1.1802.29;13.1.1.1858.16;16.1.1.1903.7;15.1.1.1443.11;13.1.1.1863.7;14.1.1.1794.9;15.1.1.1809.7;15.1.1.1814.30;15.1.1.1799.7;15.1.1.1774.30;16.1.1.1887.10;16.1.1.1896.11;2.1.1.2057.2;4.1.1.943.8;4.1.1.939.12;13.1.1.1846.6…	53	1.09648	0.713106	54	0.331131	0.00669187	54	0.630957	0.9809	54	0.483059	0.0815673	49	0.831764	0.697937	50	0.251189	0.0215028	50	0.469894	0.681291	51	0.369828	0.154451	52	0.586138	0.871547	52	0.444631	0.0640035	53	1.97697	0.0418888	54
Transitional endoplasmic reticulum ATPase OS=Bos taurus GN=VCP PE=3 SV=1	110	33	tr|G3X757|G3X757_BOVIN	Transitional endoplasmic reticulum ATPase OS=Bos taurus GN=VCP PE=3 SV=1	sp|Q3ZBT1|TERA_BOVIN	BOVIN	89301.8	806	39.58	21	21	NAPAIIFIDELDAIAPK;EVDIGIPDATGR;ELQELVQYPVEHPDK;EAVCIVLSDDTCSDEK;ELQELVQYPVEHPDKFLK;EAVCIVLSDDTCSDEKIR;LIVDEAINEDNSVVSLSQPK;DVDLEFLAK;LADDVDLEQVANETHGHVGADLAALCSEAALQAIR;ETVVEVPQVTWEDIGGLEDVKR;WALSQSNPSALR;QAAPCVLFFDELDSIAK;VVETDPSPYCIVAPDTVIHCEGEPIKREDEEESLNEVGYDDIGGCRK;LDQLIYIPLPDEK;MDELQLFR;GVLFYGPPGCGK;MTNGFSGADLTEICQR;AIANECQANFISIK;ASGADSKGDDLSTAILK;VVETDPSPYCIVAPDTVIHCEGEPIKREDEEESLNEVGYDDI…	58	58	4.1.1.1085.27;13.1.1.1547.13;13.1.1.1552.12;10.1.1.1343.11;3.1.1.1164.27;14.1.1.1288.8;11.1.1.1406.29;13.1.1.1554.13;5.1.1.1206.24;1.1.1.1967.2;12.1.1.1511.10;3.1.1.2059.30;5.1.1.1292.5;4.1.1.1836.25;5.1.1.1292.29;5.1.1.1239.30;10.1.1.1665.28;15.1.1.1712.4;1.1.1.2062.9;10.1.1.1726.31;3.1.1.1923.25;15.1.1.1861.19;8.1.1.1422.25;10.1.1.1419.30;15.1.1.1845.28;5.1.1.1288.29;10.1.1.1466.22;2.1.1.2063.5…	48	0.937562	0.873312	48	0.717794	0.157688	48	0.57544	0.0549663	48	0.717794	0.211456	49	0.824138	0.798947	46	0.630957	0.153274	49	0.505825	0.0382223	49	0.630957	0.250631	49	0.597035	0.0176927	49	0.744732	0.133756	49	0.77983	0.346397	49
Uncharacterized protein OS=Bos taurus GN=MASP2 PE=3 SV=2	111	32.86	tr|E1BJ49|E1BJ49_BOVIN	Uncharacterized protein OS=Bos taurus GN=MASP2 PE=3 SV=2		BOVIN	76366.6	686	38.05	19	19	TCSALCSDQVFTAR;SSGPQWPKPVFGR;LASPGFPDK;IHDAGYDNDIALIK;VAINSNIMPICLPR;LYFTHFQLEPSYLCEYDFVK;DHFSVFCETGYELLQGNLPLK;SGELSSPEYPQPYPK;TDKAEYGPFCGK;TNDIGTASGWGLTQR;EDTASLQIR;FIDIPVVDHQK;TMAAGALLYDNWILTAAHAVYDQR;VINYIPWIK;LASPGFPDKYANNQER;ELATLCGSESTDTER;SLPVCEPVCGISTR;VTDNMLCAGLQSGGK;WALTAPPGYR	99	99	10.1.1.1258.14;6.1.1.1333.19;6.1.1.1827.10;16.1.1.1199.24;15.1.1.1118.20;8.1.1.1177.26;6.1.1.1970.5;1.1.1.1071.25;10.1.1.1917.18;6.1.1.1965.24;12.1.1.1053.22;1.1.1.1124.14;5.1.1.1175.19;9.1.1.2130.19;1.1.1.1225.29;15.1.1.1094.25;6.1.1.1232.19;6.1.1.1808.18;7.1.1.1692.27;7.1.1.1162.29;5.1.1.1281.20;8.1.1.1352.16;8.1.1.1162.28;15.1.1.1214.25;1.1.1.1333.2;7.1.1.1814.17;15.1.1.1114.23;15.1.1.1219.20;…	78	1.1695	0.587747	78	0.765597	0.0605073	78	1.40605	0.692923	78	0.928966	0.25167	78	1.00925	0.577658	76	0.648634	0.0622186	78	1.18032	0.682019	78	0.787046	0.257474	79	1.1695	0.881585	79	0.787046	0.101892	77	1.75388	0.0283291	79
Protein AMBP OS=Bos taurus GN=AMBP PE=4 SV=2	112	32.57	tr|F1MMK9|F1MMK9_BOVIN	Protein AMBP OS=Bos taurus GN=AMBP PE=4 SV=2		BOVIN	39293.6	352	56.53	21	21	MTMSTVVLK;GVCESISGTYEK;RKGVCESISGTYEK;ESLLEEFR;VAVGSTCPWLK;EVALGVGIPEDAIFTMPDRGECVPGEQDPVPTPVSR;WFNVAVGSTCPWLKR;LYGREPQLR;KADSCQLDYSQGPCLGLFK;TVEACNLPIVQGPCR;EVALGVGIPEDAIFTMPDR;KGVCESISGTYEK;EYCGIPGEADEELLR;SYIQLWAFDAVK;ECKEYCGIPGEADEELLR;SSVPTLPDDIQVQENFDLSR;HGPTITVK;AGPTSKEISVTNTHR;RESLLEEFR;WFNVAVGSTCPWLK;KADSCQLDYSQGPCLGLFKR	289	289	7.1.1.1664.25;15.1.1.1549.19;4.1.1.966.27;16.1.1.1197.27;12.1.1.1000.17;10.1.1.1149.25;11.1.1.1075.21;3.1.1.1204.23;16.1.1.1352.31;1.1.1.1198.25;16.1.1.1667.20;16.1.1.1321.30;15.1.1.1556.14;11.1.1.1067.26;15.1.1.1730.12;11.1.1.2008.8;6.1.1.1332.28;7.1.1.1677.30;7.1.1.1843.26;5.1.1.1250.28;1.1.1.1213.29;4.1.1.1131.27;5.1.1.1252.25;13.1.1.1627.5;1.1.1.1209.29;8.1.1.1720.28;12.1.1.1032.26;14.1.1.150…	156	0.539511	0.204094	160	0.37325	0.00309217	127	2.18776	0.971799	166	0.444631	0.0265364	171	0.937562	0.297056	175	0.608135	0.0821899	144	3.63078	0.0212321	183	0.744732	0.464648	141	3.56451	0.374047	179	0.751623	0.144243	144	5.39511	0.00447338	185
Glyceraldehyde-3-phosphate dehydrogenase OS=Bos taurus GN=GAPDH PE=1 SV=4	113	32.56	sp|P10096|G3P_BOVIN	Glyceraldehyde-3-phosphate dehydrogenase OS=Bos taurus GN=GAPDH PE=1 SV=4		BOVIN	35867.9	333	56.16	17	17	RVIISAPSADAPMFVMGVNHEK;VIPELNGK;LTGMAFR;VVDLMVHMASK;AENGKLVINGK;AITIFQER;AITIFQERDPANIK;VGVNGFGR;VPTPNVSVVDLTCR;WGDAGAEYVVESTGVFTTMEK;VIISAPSADAPMFVMGVNHEK;IVSNASCTTNCLAPLAK;GAAQNIIPASTGAAK;VIPELNGKLTGMAFR;LISWYDNEFGYSNR;VVDLMVHMASKE;VIHDHFGIVEGLMTTVHAITATQK	172	172	2.1.1.1419.19;5.1.1.1703.7;1.1.1.1998.20;2.1.1.1114.31;2.1.1.1318.19;13.1.1.1247.14;1.1.1.1562.18;6.1.1.1701.15;12.1.1.1301.15;7.1.1.1228.4;3.1.1.1407.26;7.1.1.1777.4;7.1.1.1768.4;12.1.1.2113.4;2.1.1.1292.13;3.1.1.1106.30;6.1.1.1757.2;2.1.1.1312.16;4.1.1.1327.26;12.1.1.1964.7;3.1.1.1279.16;5.1.1.1917.24;6.1.1.1773.4;12.1.1.1252.14;15.1.1.1873.15;6.1.1.1908.25;16.1.1.2159.10;15.1.1.1068.31;7.1.1.1…	105	0.666807	0.217158	101	0.597035	0.00230904	105	0.313329	2.13e-05	103	0.343558	1.37e-05	108	1.04713	0.586698	103	0.903649	0.0768255	108	0.469894	0.000491015	106	0.505825	0.000295185	109	0.457088	0.000181887	108	0.487529	0.000111662	107	0.515229	0.0186988	105
Putative uncharacterized protein OS=Bos taurus PE=2 SV=1	114	32.47	tr|A5D7Q2|A5D7Q2_BOVIN	Putative uncharacterized protein OS=Bos taurus PE=2 SV=1		BOVIN	51670.2	487	45.59	27	21	LSSVTTEDTATYYCAK;NFPAVLAGSLYTMSSQLTLPASLCPK;TEDTATYYCAK;GGNTAYNPALK;SVTTEDTATYYCAK;SLSSYGINWVR;QGDTFSCMVGHEALPLAFTQK;SQVSLSLSSVTTEDTATYYCAK;GGGNTAYNPALK;DLGNTFRPQVHLLPPPSEELALNELVTLTCLVR;EKYLTWGPLPEAGQSVTTFAVTSVLR;VDAEVWK;NTAYNPALK;GQSVTCQVQHLSK;ALECLACITGGGNTAYNPALK;WLQGNQELPR;GNTAYNPALK;SAEGASFTWNPTGGK;SQVSLSLSSVTTEDTAT;VTTEDTATYYCAK;TAYNPALK	442	393	16.1.1.2338.24;13.1.1.1039.22;15.1.1.1623.20;16.1.1.2104.18;15.1.1.2029.21;16.1.1.1858.20;16.1.1.2191.18;9.1.1.1203.10;8.1.1.1120.15;9.1.1.1054.30;16.1.1.2233.6;15.1.1.1956.18;1.1.1.1180.22;15.1.1.1292.21;14.1.1.964.26;16.1.1.2127.19;15.1.1.1744.23;15.1.1.1816.20;2.1.1.1193.22;9.1.1.1168.30;9.1.1.1199.10;14.1.1.1743.25;16.1.1.2195.18;15.1.1.1507.24;15.1.1.1455.27;15.1.1.2198.31;15.1.1.2280.30;16.…	190	1.03753	0.752227	178	0.912011	0.348063	159	3.7325	0.0608093	192	0.544503	0.448471	191	1.25892	0.208175	178	1.08643	0.137394	159	4.40555	0.00628987	192	0.642688	0.880362	163	3.59749	0.0469556	197	0.510505	0.261717	154	3.98107	0.320024	187
Apolipoprotein E OS=Bos taurus GN=APOE PE=3 SV=1	115	31.98	tr|A0A140T881|A0A140T881_BOVIN	Apolipoprotein E OS=Bos taurus GN=APOE PE=3 SV=1	sp|Q03247|APOE_BOVIN	BOVIN	36038.7	316	55.06	16	16	FWDYLR;DSQPWEQALGR;VQLALRPSPTSPPSENH;LEEVGVR;AATLSTLAGQPLLER;SEVQAMLGQSTEELR;LAVYQAGASEGAER;QWAGLVEK;GKDSQPWEQALGR;LLRDADDLK;LGSDMEDLR;SWFEPLVEDMQR;FGPLVEQGQSR;QQLEEVHAK;LQAEAFQAR;AYKEELEGQLGPMAQETQAR	538	538	12.1.1.1290.18;13.1.1.1286.12;8.1.1.1704.24;16.1.1.1669.18;5.1.1.1833.14;4.1.1.1433.22;13.1.1.1583.25;13.1.1.1215.28;5.1.1.1562.19;9.1.1.1155.3;16.1.1.1299.20;3.1.1.1116.24;1.1.1.1543.20;1.1.1.1838.11;15.1.1.1515.25;14.1.1.1196.21;2.1.1.1811.19;7.1.1.1627.23;1.1.1.1105.20;15.1.1.1243.25;3.1.1.1804.16;5.1.1.1555.23;14.1.1.1216.28;2.1.1.1509.19;13.1.1.1099.28;8.1.1.1220.15;14.1.1.1204.20;5.1.1.1550…	357	2.1677	0.000188843	357	0.903649	0.214386	359	1.85353	0.0479318	331	5.39511	2.61e-05	357	2.37684	1.27e-05	355	0.981748	0.930461	360	2.03236	0.00281994	330	5.91562	2.11e-06	358	0.847227	0.0165268	330	2.51189	0.33171	358	2.05116	0.00340049	330
Hepatocyte growth factor-like protein OS=Bos taurus GN=MST1 PE=3 SV=2	116	31.88	tr|E1BDW7|E1BDW7_BOVIN	Hepatocyte growth factor-like protein OS=Bos taurus GN=MST1 PE=3 SV=2		BOVIN	79910.2	712	31.04	19	19	NGLEENFCR;EATCLWCNGEDYR;GTVAITVGGLPCQR;NPDGSEAPWCFTSR;CTDDVRPEDCYHGAGELYR;VVGGQPGNSPWTVSLR;EQWVLTAR;QRSPLNDFQVLR;VALICLPPER;MVCGPSGSQLVLLK;QGQHFCGGSLVK;HTSAPHTPLEENFCR;WPAIFMR;CEIAGWGETK;SPLNDFQVLR;VSVFVDWIHK;NPDRDPGGPWCYTTDPAVR;LPLLLLLI;TCIVDNGVEYR	172	171	7.1.1.1765.19;12.1.1.1170.26;11.1.1.1218.19;2.1.1.1184.27;3.1.1.1390.12;1.1.1.1409.8;5.1.1.1417.13;11.1.1.1181.4;2.1.1.1404.8;3.1.1.1179.26;4.1.1.1342.13;6.1.1.1497.11;5.1.1.1390.30;7.1.1.1519.13;1.1.1.1443.9;4.1.1.1338.10;6.1.1.1443.26;5.1.1.1443.8;2.1.1.1292.29;7.1.1.1067.9;7.1.1.1511.18;8.1.1.1793.3;5.1.1.1386.27;6.1.1.1514.10;5.1.1.1433.8;16.1.1.1265.7;13.1.1.1032.25;8.1.1.1481.28;7.1.1.1772.…	133	1.7378	0.00346451	128	3.56451	0.000164973	133	1.47231	0.00319632	133	1.34276	0.00769641	133	1.21339	0.532433	128	2.48886	0.0560833	133	1.01859	0.509064	133	0.928966	0.793258	133	0.831764	0.970743	133	0.758578	0.715191	125	0.405508	0.214984	125
Prosaposin OS=Bos taurus GN=PSAP PE=1 SV=3	117	31.83	sp|P26779|SAP_BOVIN	Prosaposin OS=Bos taurus GN=PSAP PE=1 SV=3	tr|F1MXP8|F1MXP8_BOVIN;tr|A0A140T8C6|A0A140T8C6_BOVIN	BOVIN	58050.9	525	43.24	20	2	KANGNVCQDCIQLVTDVQEALR;GQMSHPGEVCSALNLCESLQK	106	25	15.1.1.1890.18;15.1.1.1934.21;15.1.1.1898.19;15.1.1.1906.23;15.1.1.1918.21;15.1.1.1927.17;15.1.1.1938.22;15.1.1.1902.20;16.1.1.2003.23;14.1.1.1228.30;15.1.1.1910.22;15.1.1.1923.22;16.1.1.1940.26;16.1.1.2015.16;15.1.1.1918.3;16.1.1.1995.20;16.1.1.1936.23;15.1.1.1879.22;16.1.1.2010.24;15.1.1.1884.23;15.1.1.1914.24;16.1.1.1999.21;15.1.1.1912.3;15.1.1.1878.19;15.1.1.1850.24	3	1.02802	0.987997	3	1.13763	0.774666	3	0.895365	0.824247	3	1.1695	0.745061	3	0.963829	0.930165	3	1.0666	0.849735	3	0.83946	0.75104	3	1.09648	0.817765	3	0.855067	0.81319	3	1.1272	0.75531	3	0.772681	0.631807	3
Alpha-2-antiplasmin OS=Bos taurus GN=SERPINF2 PE=1 SV=2	118	31.76	sp|P28800|A2AP_BOVIN	Alpha-2-antiplasmin OS=Bos taurus GN=SERPINF2 PE=1 SV=2		BOVIN	54710.3	492	41.06	17	17	GFPIKEDFLEQSEQLFGAK;EQQDSPDGKDSFQDHK;LCQDLGPGAFR;LPPLSLLK;GFPIKEDFLEQSEQLFGAKPMSLTGMK;EVLHADSGPCLPHLLSR;GFPIKEDFLEQSEQLFGAKPMSLTGMKGEDLANINR;KAPEDCKLSPTPEQTR;GDKPFDPDLK;LGPPSEEDYAQPSSPK;LKEVLHADSGPCLPHLLSR;LDNQEPGGQIAPK;ILEDSTSLPLFVGSVR;GEDLANINR;LVVSSVQHQSALELSEAGVQAAAATSTAMSR;SKFDPNLTQR;FDPNLTQR	152	145	6.1.1.1874.27;14.1.1.1026.18;5.1.1.2039.18;8.1.1.1092.12;9.1.1.1098.28;9.1.1.1000.24;6.1.1.1105.31;8.1.1.1682.13;8.1.1.1097.14;7.1.1.1061.29;5.1.1.1273.21;13.1.1.1062.13;4.1.1.1873.27;8.1.1.1159.31;3.1.1.1973.3;4.1.1.1157.25;2.1.1.1961.6;6.1.1.1500.13;5.1.1.1863.28;9.1.1.1114.16;3.1.1.1642.25;8.1.1.1670.13;4.1.1.1867.9;8.1.1.1159.22;5.1.1.1345.2;4.1.1.1875.7;4.1.1.1229.2;7.1.1.1147.18;9.1.1.1704.…	86	0.369828	0.00152348	85	0.387258	0.00257085	85	0.685488	0.0891601	86	0.586138	0.0280612	93	1.03753	0.42903	92	1.0666	0.573587	93	1.90546	0.0293854	93	1.65959	0.0400689	93	1.80302	0.131614	94	1.58489	0.171861	91	1.75388	0.0868418	91
Protein disulfide-isomerase OS=Bos taurus GN=P4HB PE=1 SV=1	119	31.56	sp|P05307|PDIA1_BOVIN	Protein disulfide-isomerase OS=Bos taurus GN=P4HB PE=1 SV=1	tr|A6H7J6|A6H7J6_BOVIN	BOVIN	57265.1	510	34.71	16	16	THILLFLPK;LITLEEEMTK;TVIDYNGER;YKPESDELTAEK;NFEEVAFDEK;VDATEESDLAQQYGVR;NFEEVAFDEKK;GNFDEALAAHK;EADDIVNWLK;MDSTANEVEAVK;ILEFFGLK;HNQLPLVIEFTEQTAPK;ILFIFIDSDHTDNQR;NNFEGEVTK;APDEEDHVLVLHK;LGETYKDHENIVIAK	82	81	2.1.1.1464.20;11.1.1.1088.6;10.1.1.1804.2;11.1.1.2061.8;13.1.1.1834.13;13.1.1.1808.18;2.1.1.1458.15;6.1.1.1046.15;10.1.1.1808.3;6.1.1.1073.21;13.1.1.1824.13;7.1.1.1361.31;10.1.1.2011.6;11.1.1.2041.8;11.1.1.2052.7;3.1.1.1004.26;13.1.1.1815.2;8.1.1.1384.30;14.1.1.1771.2;8.1.1.1380.27;5.1.1.1002.25;10.1.1.2007.4;9.1.1.1407.23;10.1.1.1281.13;11.1.1.1424.3;8.1.1.1031.16;13.1.1.1148.13;5.1.1.1002.19;3.…	59	1.33045	0.785414	58	1.15878	0.589145	64	0.353183	3.26e-05	61	0.559758	0.00152599	54	0.855067	0.95092	51	0.831764	0.510906	59	0.218776	4.32e-05	56	0.356451	0.00146115	63	0.277971	1.98e-05	60	0.42462	0.000868478	60	0.288403	0.000298816	58
Procollagen C-endopeptidase enhancer OS=Bos taurus GN=PCOLCE PE=2 SV=1	120	30.98	tr|Q2HJB6|Q2HJB6_BOVIN	Procollagen C-endopeptidase enhancer OS=Bos taurus GN=PCOLCE PE=2 SV=1		BOVIN	48210.6	451	49.89	17	17	TGGLDLPSPPTDTLLK;YDSVSVFNGPVSDDAKR;GISYLLMGQVDK;VFDLEQHPSCR;GFLLWYSGR;YDSVSVFNGPVSDDAK;YDALEIFAGSGTSGQQLGR;GATEGVPGEVGLGPKPGAGPK;ATSGTEHQFCGGRLEK;SQTVSLSFR;GISYLLMGQVDKNR;AEATPVGPDAPSVTCPK;FDLEPDSYCR;VKPEVPPEEK;ECIWTITVPK;TGTLQSHFCNSDLVVTGMIK;GPILPPESFVVLHRPTQHQILTNLSR	107	106	4.1.1.1606.30;16.1.1.1714.28;11.1.1.1743.6;12.1.1.1115.14;11.1.1.1333.20;14.1.1.1205.20;11.1.1.1513.10;11.1.1.1328.18;12.1.1.1731.5;7.1.1.995.14;4.1.1.1620.29;12.1.1.1323.17;7.1.1.1673.4;7.1.1.1541.28;11.1.1.1351.16;12.1.1.1119.12;11.1.1.1751.7;4.1.1.1602.30;16.1.1.1711.30;11.1.1.1471.12;5.1.1.1476.27;4.1.1.1610.7;11.1.1.1739.5;8.1.1.1140.15;10.1.1.1511.16;10.1.1.1494.14;8.1.1.1516.15;1.1.1.1074.…	78	0.691831	0.0524907	78	0.824138	0.0722943	78	2.208	0.0790254	78	1.65959	0.122396	78	0.887156	0.924356	78	1.0666	0.942117	78	2.80543	0.00134553	78	2.10863	0.00225611	78	3.10456	0.0010982	78	2.33346	0.00184028	78	2.65461	0.00157196	78
Alpha-amylase OS=Bos taurus GN=AMY2A PE=2 SV=1	121	30.69	tr|Q3MHH8|Q3MHH8_BOVIN	Alpha-amylase OS=Bos taurus GN=AMY2A PE=2 SV=1	tr|F1MJQ3|F1MJQ3_BOVIN	BOVIN	57407.3	511	41.29	16	16	TSIVHLFEWR;LIDIGVAGFR;YQPVSYK;WVDIALECER;HFEDGKDVNDWVGPPNNNGVIK;ALVFVDNHDNQR;GFGGVQISPPSENAVITDPSRPWWER;EVTINPDTTCGNGWVCEHR;NWGEGWGFMPSDR;DFPAVPYSGWDFNDEK;GHGAGGASILTFWDAR;LVGLLDLALAK;STVAEYLNR;NMVIFR;MGVGFMLAHPYGFTR;SYDVAYQVR	56	56	8.1.1.1730.10;6.1.1.1695.5;10.1.1.2161.10;7.1.1.1523.3;8.1.1.1330.5;1.1.1.1747.26;9.1.1.1312.20;11.1.1.1250.23;16.1.1.1825.5;6.1.1.1699.5;7.1.1.1713.7;5.1.1.1096.8;16.1.1.1225.10;9.1.1.1717.2;10.1.1.1741.2;5.1.1.1717.29;11.1.1.2146.19;16.1.1.1714.8;7.1.1.1713.6;7.1.1.1308.2;8.1.1.1735.9;7.1.1.1709.5;8.1.1.1263.23;9.1.1.1303.26;10.1.1.1737.2;11.1.1.1089.21;16.1.1.1221.15;15.1.1.1597.6;9.1.1.1307.2…	37	0.559758	0.0243077	37	1.04713	0.819995	37	0.990832	0.77449	37	0.862979	0.504659	36	0.47863	0.020021	36	0.92045	0.741137	36	0.887156	0.689619	36	0.751623	0.389655	37	1.78649	0.0423421	37	1.55597	0.0990516	37	0.954993	0.9445	37
Insulin-like growth factor binding protein acid labile subunit OS=Bos taurus PE=2 SV=1	122	30.6	tr|Q09TE3|Q09TE3_BOVIN	Insulin-like growth factor binding protein acid labile subunit OS=Bos taurus PE=2 SV=1		BOVIN	65968.3	611	40.75	17	2	LWLEGNPWDCSCALGALR;LAYLQPALFCGLGELR	78	4	10.1.1.2148.26;8.1.1.2011.30;7.1.1.1982.30;11.1.1.2133.21	4	0.972747	0.965101	4	3.80189	0.293909	4	3.94457	0.318185	4	2.88403	0.354831	4	1	0.867532	4	3.94457	0.275333	4	4.01791	0.296753	4	2.96483	0.328836	4	3.7325	0.326398	4	2.96483	0.364851	4	0.92045	0.887499	4
Uncharacterized protein OS=Bos taurus GN=SERPING1 PE=3 SV=2	123	30.59	tr|E1BMJ0|E1BMJ0_BOVIN	Uncharacterized protein OS=Bos taurus GN=SERPING1 PE=3 SV=2		BOVIN	51710.7	468	45.3	17	1	HQATLELTESGVEATAASVVSVAR	335	57	16.1.1.2243.7;16.1.1.1986.13;1.1.1.1793.15;16.1.1.1939.11;16.1.1.1898.6;16.1.1.1951.11;6.1.1.1771.21;16.1.1.2036.13;16.1.1.2116.16;16.1.1.1947.9;1.1.1.1771.15;16.1.1.2042.11;2.1.1.1730.16;16.1.1.2001.9;16.1.1.1971.14;4.1.1.1630.17;16.1.1.1989.14;16.1.1.1939.12;16.1.1.2202.6;16.1.1.1943.13;16.1.1.2198.5;16.1.1.1927.17;16.1.1.2003.12;16.1.1.1918.15;16.1.1.2188.14;16.1.1.1934.11;1.1.1.1770.18;16.1.1…	0	0	-	0	0	-	0	0	-	0	0	-	0	0	-	0	0	-	0	0	-	0	0	-	0	0	-	0	0	-	0	0	-	0
Serpin A3-4 OS=Bos taurus GN=SERPINA3-4 PE=3 SV=1	124	30.04	sp|A2I7N0|SPA34_BOVIN	Serpin A3-4 OS=Bos taurus GN=SERPINA3-4 PE=3 SV=1		BOVIN	46310.8	411	40.88	19	4	LPENVVVKDR;LTPEMLTR;VLYSSEAFPTNFRDPEAAK;TELVLVNYVYFK	123	12	1.1.1.1427.19;2.1.1.1404.4;6.1.1.1889.22;2.1.1.1403.22;6.1.1.1884.2;1.1.1.1140.9;2.1.1.1407.21;6.1.1.1888.2;14.1.1.1017.11;7.1.1.1872.6;1.1.1.1136.8;1.1.1.1422.24	12	1.35519	0.772752	12	0.654636	0.428919	12	1	0.855277	12	0.77983	0.736809	12	1.30617	0.736658	12	0.642688	0.451456	12	0.963829	0.817244	12	0.751623	0.772908	12	0.737904	0.913238	12	0.591562	0.548394	12	1.49969	0.355936	12
Glycogen phosphorylase, brain form OS=Bos taurus GN=PYGB PE=2 SV=3	125	29.62	sp|Q3B7M9|PYGB_BOVIN	Glycogen phosphorylase, brain form OS=Bos taurus GN=PYGB PE=2 SV=3		BOVIN	96339.6	843	27.52	19	18	VFADYEAYVACQAR;LKQEYFVVAATLQDIIR;HLDIIYAINQR;EPDCFKDVVNMLLNHDR;VEDVEALDR;TCAYTNHTVLPEALER;LLPLVGDEALIR;RHLDIIY;FSAFLEK;VIPAADLSQQISTAGTEASGTGNMK;VIFLENYR;TSFETFPDK;YEFGIFNQK;YGNPWEK;QAVDQINGGFFSPR;LVTSIGNIVNHDPIVGDR;QLLNCLHVVTLYNR;GLAGLGDVAEVR	36	33	14.1.1.1308.13;3.1.1.1166.12;6.1.1.1765.8;9.1.1.2145.10;2.1.1.1638.23;5.1.1.1718.5;8.1.1.2117.12;14.1.1.1303.6;2.1.1.1642.18;5.1.1.1718.6;10.1.1.1873.15;16.1.1.1665.25;6.1.1.1880.2;6.1.1.1333.3;14.1.1.1023.23;11.1.1.1234.18;2.1.1.1633.22;2.1.1.1347.20;3.1.1.1170.13;5.1.1.1774.8;5.1.1.1469.7;5.1.1.1790.7;14.1.1.1134.15;5.1.1.1778.6;4.1.1.1337.9;2.1.1.1309.23;7.1.1.1329.3;13.1.1.1179.19;3.1.1.1174.…	29	1.65959	0.000416415	28	3.16228	0.000293188	30	0.928966	0.248287	30	0.77983	0.129025	28	0.972747	0.320671	27	1.88799	0.624863	29	0.554626	0.00369976	29	0.457088	0.00123133	29	0.559758	4e-05	29	0.465586	2.92e-05	28	0.291072	3.69e-06	28
Complement factor I OS=Bos taurus GN=CFI PE=2 SV=1	126	29.14	tr|Q32PI4|Q32PI4_BOVIN	Complement factor I OS=Bos taurus GN=CFI PE=2 SV=1	tr|F1N4M7|F1N4M7_BOVIN	BOVIN	68932.1	618	33.82	17	17	ACDGVNDCVDKSDELCCK;RDPDPNSAECLHVR;EMQCAGTDDGSIDACK;VANYFDWISQHVGR;EAAEMLTADMDAER;VFCQPWQK;CNGELDCITGEDEVGCEETGHPEIK;ACDGVNDCVDKSDELCCKDCR;SIPACVPWSPYLFQPNDK;SEFPGVYTK;SYSTYCQQK;DPDPNSAECLHVR;GVHNSEGLAGVVCYTESAAPPKK;GEGFLCK;CIVSGWGR;SFECYRPEAK;GLETSLAECTFTK	41	41	4.1.1.791.3;5.1.1.931.3;14.1.1.1347.29;2.1.1.1021.25;5.1.1.971.11;14.1.1.1351.28;4.1.1.927.23;8.1.1.1850.21;13.1.1.1063.20;14.1.1.1083.26;4.1.1.831.9;14.1.1.1085.4;7.1.1.1480.27;5.1.1.1254.26;3.1.1.1227.29;15.1.1.1354.29;3.1.1.1017.19;13.1.1.1057.19;10.1.1.1934.6;11.1.1.1972.7;10.1.1.1930.5;9.1.1.1872.17;14.1.1.1351.6;1.1.1.1016.24;7.1.1.1469.28;15.1.1.1110.19;12.1.1.1025.17;1.1.1.1229.29;11.1.1.…	38	0.794328	0.489397	38	0.751623	0.231035	38	1.27057	0.707257	38	0.691831	0.107498	38	0.794328	0.440995	38	0.751623	0.203109	38	1.24738	0.768427	38	0.691831	0.0929762	38	1.58489	0.292744	38	0.862979	0.329726	38	1.67494	0.124234	38
IGK protein OS=Bos taurus GN=IGK PE=2 SV=1	127	28.76	tr|Q05B55|Q05B55_BOVIN	IGK protein OS=Bos taurus GN=IGK PE=2 SV=1		BOVIN	26590.6	240	62.08	18	1	LLIWQISNR	477	4	11.1.1.1749.5;12.1.1.1733.4;11.1.1.1745.4;12.1.1.1729.5	4	0.47863	0.39094	4	1.03753	0.982426	4	3.04789	0.380118	4	1.83654	0.519961	4	0.648634	0.609026	4	1.41906	0.617357	4	4.16869	0.273336	4	2.48886	0.346449	4	6.08135	0.212124	4	3.7325	0.255388	4	3.01995	0.374632	4
Galectin-3-binding protein OS=Bos taurus GN=LGALS3BP PE=1 SV=1	128	28.48	sp|A7E3W2|LG3BP_BOVIN	Galectin-3-binding protein OS=Bos taurus GN=LGALS3BP PE=1 SV=1		BOVIN	62126.3	555	25.95	14	14	LILSTNPEAHGLWK;SNPTIGYENR;TELVVPSELVLLLAVDK;VTMEVDAECVPVVK;GCDLFITVK;EVEALVGQVR;IDVSLSSVK;ALLHCEGSFVVDVIDFK;STSLFPCPSGVFSR;VTMEVDAECVPVVKDFIR;RIDVSLSSVK;VREEDEIAMCAHK;TSHKEVEALVGQVR;FQVVIRPF	139	139	8.1.1.1747.27;7.1.1.1550.29;5.1.1.1263.5;1.1.1.1081.5;2.1.1.1841.10;2.1.1.1838.5;7.1.1.1566.27;3.1.1.1812.9;15.1.1.1357.6;6.1.1.1052.3;15.1.1.1365.6;7.1.1.1027.6;14.1.1.1376.8;13.1.1.1464.26;5.1.1.1846.10;3.1.1.1817.4;6.1.1.2126.5;16.1.1.1928.11;3.1.1.1825.8;15.1.1.1044.7;10.1.1.1799.22;4.1.1.851.11;6.1.1.1543.29;14.1.1.1359.10;3.1.1.1813.5;1.1.1.1286.2;2.1.1.1093.6;11.1.1.1511.30;4.1.1.811.7;7.1…	101	0.679204	0.0190063	100	0.496592	3.5e-05	101	1.43219	0.221502	101	1.22462	0.908315	101	1.1695	0.0840712	101	0.855067	0.133617	101	2.42103	5.86e-05	101	2.05116	0.000678736	101	2.07014	0.00162669	101	1.75388	0.0237548	101	2.83139	4.96e-06	101
Microtubule-associated protein RP/EB family member 2 OS=Bos taurus GN=MAPRE2 PE=2 SV=1	129	28.48	sp|Q3SZP2|MARE2_BOVIN	Microtubule-associated protein RP/EB family member 2 OS=Bos taurus GN=MAPRE2 PE=2 SV=1		BOVIN	36988	326	46.01	17	16	LALEGVEK;SDKDLETQVIQLNEQVHSLK;LMDVLYASDEHEGHPEEPEAEEQVH;LMDVLYASDEHEGHPEEPEAEEQVHE;LEHEYIHNFK;LMDVLYASDEHEGHPEEPEAEEQVHEQQPQQQEE;LMDVLYASDEHEGHPEEPEAEEQVHEQQPQQ;STSITQETMSR;FYDANYDGKEYDPVEAR;LMDVLYASDEHEGHPEEPEAEEQVHEQQPQQQEEY;LLQASFK;KFYDANYDGKEYDPVEAR;LALEGVEKER;EIELLCQEHGQENDDLVQR;LREIELLCQEHGQENDDLVQR;FQDNLDFIQWFK	93	88	12.1.1.1181.23;12.1.1.1573.8;6.1.1.1368.28;13.1.1.1529.9;11.1.1.1461.15;5.1.1.1236.21;6.1.1.1302.18;7.1.1.1361.25;13.1.1.1512.4;12.1.1.1059.9;15.1.1.1522.29;14.1.1.1434.5;14.1.1.1539.11;16.1.1.1636.9;1.1.1.1494.9;11.1.1.1203.10;9.1.1.1374.6;7.1.1.1348.24;8.1.1.1381.22;6.1.1.1364.28;14.1.1.1550.6;12.1.1.1351.30;11.1.1.1103.11;14.1.1.1438.6;6.1.1.2108.2;14.1.1.1006.3;11.1.1.1547.30;14.1.1.1429.2;12…	65	1.20226	0.253764	61	1.72187	0.851101	71	0.296483	1.56e-05	71	0.239883	2.74e-06	64	1.36773	0.735667	61	1.88799	0.0233032	70	0.322107	0.000438141	70	0.263027	4.99e-05	68	0.251189	0.00249082	68	0.207014	0.000344712	62	0.178649	1.09e-05	62
LOC790886 protein OS=Bos taurus GN=LOC790886 PE=2 SV=1	130	28.42	tr|A6QPD4|A6QPD4_BOVIN	LOC790886 protein OS=Bos taurus GN=LOC790886 PE=2 SV=1		BOVIN	45428	395	65.06	33	5	WSSPPQCIDVSCVNPPQVENAIIHNQK;CLEACLISEETMR;CLEACLISEETMRK;LSYTCEEGFKISGNNVIICHMGK;ISGNNVIICHMGK	887	184	14.1.1.1356.26;4.1.1.884.19;14.1.1.1473.23;10.1.1.1512.28;1.1.1.1591.23;2.1.1.1466.29;2.1.1.1115.14;2.1.1.2258.8;13.1.1.1431.28;5.1.1.1612.31;1.1.1.1621.31;12.1.1.1467.23;15.1.1.1519.22;12.1.1.1585.23;11.1.1.1489.27;13.1.1.1542.18;12.1.1.1581.15;11.1.1.1578.19;4.1.1.938.12;16.1.1.1631.19;6.1.1.1648.31;16.1.1.1146.23;11.1.1.1493.22;2.1.1.1596.16;12.1.1.1589.21;16.1.1.1281.12;12.1.1.1578.16;2.1.1.1…	99	1.75388	0.203849	98	1.04713	0.830874	99	0.870964	0.643601	99	1.78649	0.296291	99	1.97697	0.148975	98	1.1695	0.623671	99	0.972747	0.853964	99	2.01372	0.213626	99	0.487529	0.122809	99	1.01859	0.744294	98	0.824138	0.510113	98
Pentaxin OS=Bos taurus GN=CRP PE=2 SV=1	131	28.21	tr|C4T8B4|C4T8B4_BOVIN	Pentaxin OS=Bos taurus GN=CRP PE=2 SV=1		BOVIN	25291.8	224	63.39	18	18	FYTELAR;KAFVFPK;THSYSIFSYATK;QVLFQSPENTQAPTHICASWESTSGIAELWVNGKPR;GYIFGVHGK;QQPNEILIFWSK;AFVFPK;ETENSYVSLK;WQALNYEAK;TQAPTHICASWESTSGIAELWVNGKPR;VLNWQALNYEAK;AFVFPKETENSYVSLK;SIFSYATK;GEVFIKPQLW;GKGYIFGVHGK;GEVFIKPQ;GAILGTEASIILGQEQDAFAGGFDR;EILIFWSK	799	797	6.1.1.1118.30;5.1.1.1021.3;3.1.1.1745.19;2.1.1.2081.17;9.1.1.1149.5;2.1.1.2084.16;5.1.1.1110.3;9.1.1.1100.29;2.1.1.2105.17;1.1.1.1718.5;1.1.1.1058.3;12.1.1.1089.27;8.1.1.1783.4;3.1.1.1728.4;5.1.1.1796.29;4.1.1.1503.19;6.1.1.1591.29;9.1.1.1177.24;9.1.1.2243.20;16.1.1.1233.3;6.1.1.1156.4;1.1.1.1054.2;6.1.1.1149.27;2.1.1.2115.20;3.1.1.1889.6;9.1.1.1111.25;5.1.1.1164.27;6.1.1.1702.4;4.1.1.1447.14;14.…	453	1.18032	2.75e-05	430	1.02802	0.242286	487	1.03753	0.398998	488	0.972747	0.572163	450	1.18032	0.000178808	432	1.02802	0.297141	485	1.03753	0.47742	482	0.972747	0.483959	486	0.862979	0.000152103	485	0.816582	0.000204741	462	1	0.725014	458
Coagulation factor IX OS=Bos taurus GN=F9 PE=1 SV=2	132	27.48	sp|P00741|FA9_BOVIN	Coagulation factor IX OS=Bos taurus GN=F9 PE=1 SV=2		BOVIN	52045.4	462	40.26	17	17	DSCQGDSGGPHVTEVEGTSFLTGIISWGEECAMK;LAEDQKSCEPAVPFPCGR;YGIYTK;RDTDNKVVCSCTDGYR;FSIYSHMFCAGYHEGGK;FGYGYVSGWGK;ITVVAGEHNTEKPEPTEQKR;SASILQYLK;SCEPAVPFPCGR;GKYGIYTK;DYTNIFLK;VVCSCTDGYR;DTDNKVVCSCTDGYR;ITVVAGEHNTEKPEPTEQK;GQFPWQVLLHGEIAAFCGGSIVNEK;YVNWIK;WVVTAAHCIKPGVK	112	112	13.1.1.1133.28;6.1.1.1001.27;4.1.1.813.23;2.1.1.2017.15;6.1.1.1284.6;3.1.1.1335.23;6.1.1.997.25;5.1.1.1512.17;5.1.1.974.27;6.1.1.991.25;15.1.1.1105.30;5.1.1.959.26;6.1.1.992.8;14.1.1.993.27;9.1.1.1024.28;6.1.1.1570.20;7.1.1.1439.10;7.1.1.1583.21;7.1.1.1504.7;10.1.1.1090.19;11.1.1.1021.25;7.1.1.1500.4;5.1.1.955.24;4.1.1.1319.9;11.1.1.1025.26;7.1.1.1664.24;7.1.1.1287.11;15.1.1.1101.25;6.1.1.1483.27…	116	1.70608	0.067591	116	0.765597	0.239747	116	0.831764	0.246377	116	0.487529	0.000429334	116	1.83654	0.0299593	116	0.831764	0.44798	116	0.895365	0.458394	116	0.524808	0.000939565	116	0.483059	0.00725162	116	0.283139	1.86e-05	116	1.0666	0.985693	116
Monocyte differentiation antigen CD14 OS=Bos taurus GN=CD14 PE=4 SV=1	133	27.17	tr|A8DBT6|A8DBT6_BOVIN	Monocyte differentiation antigen CD14 OS=Bos taurus GN=CD14 PE=4 SV=1	tr|A6QNL0|A6QNL0_BOVIN;sp|Q95122|CD14_BOVIN	BOVIN	39667.2	373	47.99	15	15	SLEQFLK;FPALQYLALR;LKLGAAQVPAQLLVAVLR;SLNLSFAGLEQVPK;QYADTIK;DTTEPCELDDDDFR;NAGMETPSGVCAALAAAR;LGAAQVPAQLLVAVLR;VQPQSLDLSHNSLR;LSVLDLSCNK;CVWPSALR;KFPALQYLALR;RDELPEVNDLTLDGNPFLDPGALQHQNDPMISGVVPACAR;VQPQSLDLSHN;SALTMGVSGALALLQGAR	208	208	1.1.1.1421.24;16.1.1.1448.24;1.1.1.1989.28;12.1.1.2124.23;5.1.1.1968.27;11.1.1.2118.23;13.1.1.2093.17;13.1.1.2104.26;12.1.1.1994.18;15.1.1.1349.26;2.1.1.1132.31;3.1.1.1397.28;4.1.1.1498.28;1.1.1.1043.22;5.1.1.1052.4;12.1.1.2171.13;3.1.1.1397.27;4.1.1.1023.31;14.1.1.1211.30;1.1.1.1152.6;2.1.1.1050.4;2.1.1.1855.29;10.1.1.1699.6;4.1.1.924.14;16.1.1.2031.26;11.1.1.2137.24;6.1.1.1395.14;12.1.1.1234.24…	114	0.515229	0.0162891	109	0.744732	0.331145	112	1.7378	0.0724994	104	3.56451	0.00559316	115	0.816582	0.403653	111	1.19124	0.363674	112	2.70396	0.0022708	103	5.39511	0.000217542	113	3.31131	0.000536721	105	6.60694	6.12e-05	110	2.26987	0.0120182	103
Lumican OS=Bos taurus GN=LUM PE=1 SV=1	134	27.13	sp|Q05443|LUM_BOVIN	Lumican OS=Bos taurus GN=LUM PE=1 SV=1		BOVIN	38756	342	53.22	15	15	SIPTVNENLENYYLEVNELEK;ISNIPDEYFK;SLEYLDLSFNQMTK;LSHNELADSGVPGN;SIPTVNENLENYYLEVNELEKFDVK;ISNIPDEYFKR;LPSGLPVSLLTLYLDNNK;VANEITVN;SSPNCAPECNCPESYPSAMYCDELK;SLVDLQLTNNK;EDAVSAALK;ILGPLSYSK;SVPMVPPGIK;FSALQYLR;LDGNHITQTSLPPDMYECLR	208	207	10.1.1.2150.14;16.1.1.1725.15;3.1.1.1192.26;6.1.1.1252.31;3.1.1.1542.30;15.1.1.1922.20;1.1.1.1182.27;16.1.1.2135.17;10.1.1.1671.4;11.1.1.1671.6;15.1.1.1918.20;6.1.1.1419.23;7.1.1.1142.25;1.1.1.1787.7;16.1.1.2145.17;16.1.1.1518.18;4.1.1.1661.7;3.1.1.1750.3;2.1.1.1544.30;15.1.1.1117.2;1.1.1.1258.28;1.1.1.1429.28;13.1.1.1960.30;16.1.1.1434.26;3.1.1.1756.7;3.1.1.1543.30;8.1.1.1614.4;3.1.1.1749.28;15.…	132	0.436516	0.0409778	130	0.501187	0.0324744	124	1.10662	0.896549	114	2.29087	0.165339	136	0.801678	0.369851	133	0.903649	0.355374	128	2.05116	0.201409	117	4.05509	0.022224	130	2.58226	0.0397474	119	4.96592	0.0107996	126	2.22844	0.0376062	116
14-3-3 protein epsilon OS=Bos taurus GN=YWHAE PE=2 SV=1	135	27.12	sp|P62261|1433E_BOVIN	14-3-3 protein epsilon OS=Bos taurus GN=YWHAE PE=2 SV=1		BOVIN	29173.6	255	51.76	14	12	VAGMDVELTVEER;LAEQAERYDEMVESMK;EAAENSLVAYK;YDEMVESMK;KVAGMDVELTVEER;LICCDILDVLDK;YLAEFATGNDRK;AASDIAMTELPPTHPIR;YLAEFATGNDR;MDDREDLVYQAK;QMVETELK;LICCDILDVLDKHLIPAANTGESK	139	111	4.1.1.949.30;5.1.1.2007.3;10.1.1.1257.23;10.1.1.1303.21;12.1.1.1175.13;4.1.1.1904.3;6.1.1.1976.16;5.1.1.2000.13;1.1.1.1133.11;10.1.1.1137.17;6.1.1.1977.2;14.1.1.1261.7;6.1.1.1049.24;15.1.1.1225.9;5.1.1.1201.27;5.1.1.1197.29;10.1.1.1307.20;11.1.1.1335.6;8.1.1.1131.17;14.1.1.1234.8;15.1.1.1213.13;3.1.1.2012.2;2.1.1.2020.5;5.1.1.1997.31;6.1.1.1979.13;12.1.1.1183.17;11.1.1.1767.2;14.1.1.1241.6;1.1.1.…	66	0.474242	0.276909	62	0.654636	0.741784	66	0.246604	0.00134671	66	0.280543	0.000567397	69	0.946237	0.791324	64	1.31826	0.336068	70	0.483059	0.0049213	69	0.554626	0.00328203	71	0.496592	0.002833	70	0.570164	0.00189296	66	0.363078	0.000692407	66
Alpha-1-antiproteinase OS=Bos taurus GN=SERPINA1 PE=1 SV=1	136	26.71	sp|P34955|A1AT_BOVIN	Alpha-1-antiproteinase OS=Bos taurus GN=SERPINA1 PE=1 SV=1		BOVIN	46103.6	416	43.27	15	15	SVLGDVGITEVFSDR;DFHVDEQTTVK;GNTHTEILK;IVELVK;SLPPDVEFNRPFLCILYDR;LSISETYDLK;LVDTFLEDVK;SPLFVGK;AALTIDEK;ADLSGITK;NLYHSEAFSINFR;GTEAVGSTFLEAIPM;LQQLEDKLNNELLAK;GVLQGHAVQETDDTSHQEAACHK;LGMFDLHYCDK	145	145	1.1.1.1949.2;12.1.1.1068.18;5.1.1.1211.3;4.1.1.1346.7;2.1.1.1762.14;3.1.1.1751.17;15.1.1.1984.9;16.1.1.2078.2;15.1.1.2017.3;14.1.1.1331.20;1.1.1.1892.4;15.1.1.1980.12;6.1.1.1281.3;6.1.1.1277.4;1.1.1.1941.16;5.1.1.1306.6;15.1.1.1977.2;1.1.1.1886.14;4.1.1.1642.18;7.1.1.1039.13;16.1.1.2090.2;16.1.1.1444.26;15.1.1.1993.2;9.1.1.1052.26;15.1.1.1825.15;15.1.1.1985.2;4.1.1.1193.3;2.1.1.1757.17;1.1.1.1945…	122	0.704693	0.366046	119	0.648634	0.126769	125	0.353183	0.00518148	125	0.346737	0.00236138	117	0.554626	0.194743	111	0.515229	0.0606379	117	0.272898	0.00241589	120	0.270396	0.00112546	124	0.49204	0.0277946	124	0.483059	0.0124095	122	0.529663	0.0953468	121
Ovarian and testicular apolipoprotein N OS=Bos taurus GN=ApoN PE=2 SV=1	137	26.52	tr|Q68RU0|Q68RU0_BOVIN	Ovarian and testicular apolipoprotein N OS=Bos taurus GN=ApoN PE=2 SV=1	tr|Q2KIH2|Q2KIH2_BOVIN	BOVIN	29090.6	259	39	14	14	EYLQAVSNQLVK;SPEMKDFTMPMQDQLYFIK;CTDESWEYLQAVSNQLVK;QEDRWVLYETAK;MIAEFAEK;SMTILMHIVVEFIK;SVTLPEACRQEDR;WVLYETAK;MIAEFAEKLPNTELVK;DFTMPMQDQLYFIK;LPNTELVK;SVTLPEACR;DFTMPMQDQLYFIKR;EFKAAATDVTQK	300	299	16.1.1.1225.19;4.1.1.1710.7;1.1.1.1900.20;10.1.1.1233.13;16.1.1.1712.14;16.1.1.1306.22;9.1.1.2134.6;1.1.1.1695.12;4.1.1.1759.17;5.1.1.1822.31;1.1.1.1666.10;13.1.1.1187.16;2.1.1.1854.3;2.1.1.1847.14;11.1.1.1066.14;15.1.1.1365.14;14.1.1.1367.13;16.1.1.1470.14;11.1.1.2314.14;1.1.1.1683.9;2.1.1.1876.16;14.1.1.1116.19;11.1.1.1219.22;2.1.1.1661.28;3.1.1.1282.18;2.1.1.1642.8;5.1.1.1674.12;10.1.1.1195.11…	161	0.529663	0.122399	155	0.369828	0.000571271	152	1.41906	0.357277	153	1.47231	0.846493	166	0.666807	0.317796	162	0.436516	0.00178892	161	1.69044	0.140917	157	1.75388	0.431988	166	2.55859	0.0217249	164	2.65461	0.103786	162	3.94457	0.000105898	159
Argininosuccinate lyase OS=Bos taurus GN=ASL PE=2 SV=1	138	26.51	sp|Q3SZJ0|ARLY_BOVIN	Argininosuccinate lyase OS=Bos taurus GN=ASL PE=2 SV=1	tr|F1MTV7|F1MTV7_BOVIN	BOVIN	52742.6	473	32.98	15	15	HSVEQYEALGGTAR;AEAERDVLFPGYTHLQR;MAEDLILYGTK;VAEEWAQGTFK;SSVDWQIGQLR;INVLPLGSGAIAGNPLGVDR;DVLFPGYTHLQR;FNSSITYDR;NPDSLELIR;LNPNDEDIHTANER;DSLELIR;AEMDQILHGLDK;PDSLELIR;FVGTVDPIMEK;ALSPDMLATDLAYYLVR	52	51	15.1.1.1454.22;13.1.1.1509.3;10.1.1.1235.6;11.1.1.1259.7;1.1.1.1266.18;11.1.1.1263.14;9.1.1.1068.12;15.1.1.1409.3;11.1.1.1197.10;15.1.1.1450.16;12.1.1.1223.10;8.1.1.1870.30;15.1.1.1440.18;15.1.1.1374.20;4.1.1.812.8;1.1.1.1271.18;14.1.1.1028.25;8.1.1.1872.29;14.1.1.1362.28;10.1.1.1911.31;9.1.1.1162.6;12.1.1.1320.7;16.1.1.1551.19;15.1.1.1314.23;12.1.1.1210.7;12.1.1.1315.10;10.1.1.1070.10;9.1.1.1889…	39	7.94328	4.29e-08	37	6.91831	4.11e-05	35	13.3045	8.61e-06	39	7.72681	2.41e-08	38	4.87529	3.59e-05	36	4.13048	0.00174627	34	8.31764	0.000274933	38	4.74242	9.77e-07	34	2.12814	0.0647939	37	0.912011	0.643691	31	1.92309	0.0780506	35
Uncharacterized protein OS=Bos taurus GN=F8 PE=3 SV=1	139	26.4	tr|G5E5W1|G5E5W1_BOVIN	Uncharacterized protein OS=Bos taurus GN=F8 PE=3 SV=1	tr|B9X245|B9X245_BOVIN	BOVIN	263543	2323	9.427	17	17	NMFATWSPSQAR;VDLLAPMIIHSILTQGAR;DLHSGLIGPILICR;FIAYTDGTFK;VVFEEFTDGSFTQAIYR;LELLGCEAQQQY;SLLTSMYVK;AEVEDNIMVTFK;SQNGGVPQFK;NCGAPCHVQPEDPTFQEK;YYSSFINLEK;NVILFSVFDENK;AISDTQITASSHLR;DLASGLIGPLLICYK;GQLNEHLGLLGPYIR;SWYLTENIQR;HNIFNPPIIAR	52	36	13.1.1.1589.23;3.1.1.1447.23;6.1.1.1349.28;6.1.1.1495.7;3.1.1.1988.28;2.1.1.1248.22;13.1.1.1033.8;12.1.1.2122.14;5.1.1.1008.11;5.1.1.1759.6;7.1.1.1240.6;6.1.1.1499.7;6.1.1.1417.25;11.1.1.1076.25;14.1.1.1001.8;6.1.1.1051.29;6.1.1.1502.8;3.1.1.1407.2;16.1.1.1910.12;7.1.1.1356.23;14.1.1.2055.11;6.1.1.1345.30;3.1.1.1409.23;9.1.1.2066.30;9.1.1.2058.5;10.1.1.2093.8;9.1.1.2066.9;5.1.1.1761.23;9.1.1.2062…	31	0.937562	0.848051	31	0.625173	0.00731166	31	2.01372	0.0157119	31	1.28233	0.611291	31	1.07647	0.105039	31	0.711214	0.256265	31	2.26987	0.00031851	31	1.44544	0.0647212	31	2.07014	0.0105985	31	1.33045	0.472143	31	3.0761	3.35e-05	31
Carboxypeptidase B2 OS=Bos taurus GN=CPB2 PE=1 SV=1	140	26.35	sp|Q2KIG3|CBPB2_BOVIN	Carboxypeptidase B2 OS=Bos taurus GN=CPB2 PE=1 SV=1		BOVIN	48821.3	423	43.74	14	14	YGFLLPESYIRPTCSEALVAVAK;EAVFAMENIHR;AVADFLR;YTHGSGSESLYLAPGGSDDWIYDLGIK;HWCGEGASSSSCSEIYCGTYPESEPEVK;NAMWIDCGIHAR;YPLYVLK;YSFTFELR;YPDMVEK;IVLWQPVAAEYIVK;VLVENVEDLIR;GQVLSALPR;IVFPYSYSR;SKDHEELSLVAR	133	133	2.1.1.1156.8;10.1.1.1247.30;2.1.1.1849.6;9.1.1.1964.7;7.1.1.1905.29;4.1.1.1153.2;1.1.1.1901.5;2.1.1.1845.4;9.1.1.1023.2;6.1.1.1878.5;3.1.1.1834.5;1.1.1.1881.6;12.1.1.1053.6;16.1.1.1258.4;1.1.1.1094.3;10.1.1.1122.19;10.1.1.1035.2;7.1.1.1731.5;5.1.1.1873.9;4.1.1.1157.2;9.1.1.1484.15;5.1.1.1475.4;4.1.1.1161.3;3.1.1.1231.6;5.1.1.1469.8;9.1.1.1476.8;11.1.1.1213.28;7.1.1.1429.16;3.1.1.1235.3;3.1.1.1142…	120	0.903649	0.401011	120	0.787046	0.00807263	120	1.2942	0.533142	120	1.43219	0.350689	120	0.903649	0.501908	120	0.794328	0.134078	120	1.30617	0.0477327	120	1.44544	0.021526	120	1.43219	0.26052	120	1.58489	0.22351	120	1.6293	0.00247752	120
Uncharacterized protein OS=Bos taurus GN=PLEK PE=4 SV=2	141	26.2	tr|F1MRZ8|F1MRZ8_BOVIN	Uncharacterized protein OS=Bos taurus GN=PLEK PE=4 SV=2		BOVIN	40056.5	350	49.71	16	16	EGYLVK;ELNLEK;QQDHFFQAAFLEER;LPETIDLSALYLSMKDTEK;GCVVTSVESHPDGK;GSALTSPCQDFGKR;GCVVTSVESHPDGKKSEEENLFEIITADEVHYFLQAATPK;EDPAYLHYYDPAGGEDPLGAIR;GSALTSPCQDFGK;SIRLPETIDLSALYLSMK;KIFNHCFTGNCVIDWLVSNK;NRQEGLVIASSLLNEGYLQPAGDLSK;FILREDPAYLHYYDPAGGEDPLGAIR;IFNHCFTGNCVIDWLVSNK;QEGLVIASSLLNEGYLQPAGDLSK;LPETIDLSALYLSMK	109	108	15.1.1.1469.4;14.1.1.1612.16;7.1.1.1023.15;13.1.1.1658.22;13.1.1.1652.23;3.1.1.1749.8;4.1.1.1674.29;4.1.1.1669.8;12.1.1.1672.3;12.1.1.1670.20;7.1.1.1019.15;4.1.1.1849.8;8.1.1.1026.15;5.1.1.1768.26;12.1.1.1662.17;14.1.1.1460.4;12.1.1.1680.19;7.1.1.2091.4;14.1.1.1616.17;4.1.1.1844.6;10.1.1.2024.14;6.1.1.1977.5;13.1.1.1650.20;1.1.1.1353.6;3.1.1.1753.8;14.1.1.1610.17;6.1.1.2107.30;1.1.1.1794.27;5.1.1…	72	0.758578	0.477912	68	1.01859	0.334757	73	0.210863	6.16e-07	74	0.183654	9.88e-08	76	1.15878	0.446963	72	1.52757	0.604716	75	0.299226	0.10288	76	0.275423	0.0949132	80	0.251189	1.06e-06	81	0.226986	2.75e-07	73	0.197697	1.76e-06	75
Fibrinogen-like protein 1 OS=Bos taurus GN=FGL1 PE=2 SV=1	142	26	sp|Q3SZZ7|FGL1_BOVIN	Fibrinogen-like protein 1 OS=Bos taurus GN=FGL1 PE=2 SV=1		BOVIN	36139.1	312	56.41	15	15	LENCLQEQAR;CHSANLNGFYHK;EDQSGWWFNR;AQVYLLETR;IDLADFEK;QVQLLDKGEENSVIDLGGK;QVQLLDKGEENSVIDLGGKR;IKPLQSPAEFSVYCDMSDGGGWTVIQR;DWSDYENGFGNFVQK;NGEYWLGNR;NLHLLTTQGDYTLK;FSTWDRDNDNYEGNCAK;QYADCSEIFNDGYK;IRPNDFIPNIV;RQYADCSEIFNDGYK	73	73	13.1.1.1506.2;10.1.1.1249.20;8.1.1.1540.29;2.1.1.1250.14;16.1.1.1425.10;4.1.1.1656.30;1.1.1.1161.17;12.1.1.1203.13;2.1.1.1198.3;10.1.1.1130.19;8.1.1.1112.18;5.1.1.1699.9;14.1.1.1416.5;16.1.1.1283.5;10.1.1.1375.14;2.1.1.1167.8;9.1.1.1124.15;14.1.1.1424.12;6.1.1.1749.10;9.1.1.1577.28;16.1.1.1765.31;16.1.1.1278.10;12.1.1.1199.11;5.1.1.1695.5;9.1.1.1132.18;9.1.1.1128.18;10.1.1.1372.31;3.1.1.1245.21;1…	52	0.580764	0.105856	52	1.58489	0.260509	53	0.524808	0.0479867	53	0.457088	0.0153124	52	0.847227	0.440504	51	2.37684	0.0548682	53	0.787046	0.232678	53	0.685488	0.0831028	52	0.92045	0.652513	52	0.787046	0.292437	50	0.337287	0.00581749	50
Uncharacterized protein OS=Bos taurus GN=IQGAP1 PE=1 SV=2	143	25.69	tr|F1MC48|F1MC48_BOVIN	Uncharacterized protein OS=Bos taurus GN=IQGAP1 PE=1 SV=2		BOVIN	182780	1600	14.94	17	17	IQAFIR;TLQALQIPAAK;LPYDVTPEQALSHEEVR;ATFYGEQVDYYK;ILQSPALGLR;LEGVLSEVAQHYQDTLIR;FQPGETLTEILETPATSEQEAEHQR;GVLLEIEDLQVNQFK;LTELGTVDPK;AENNEFITWNDIQASVDHVNR;YQELINDIAR;IIGNLLYYR;HTDNVIQWLNAMGEIGLPK;SNQQLENDLNLMDIK;SPDVGLYGVIPECGETYQSDLAEAK;LGNFFSPK;TDPVDIYK	43	42	7.1.1.2091.5;16.1.1.1947.20;11.1.1.1852.5;11.1.1.1868.3;7.1.1.1452.23;2.1.1.1938.4;14.1.1.1856.21;13.1.1.1440.11;7.1.1.1454.12;11.1.1.1873.3;13.1.1.1758.28;12.1.1.1502.12;14.1.1.1864.24;4.1.1.1187.29;16.1.1.1803.16;7.1.1.1447.22;12.1.1.1363.22;14.1.1.1860.28;14.1.1.1848.28;12.1.1.1704.7;12.1.1.1375.10;12.1.1.1463.6;14.1.1.1880.26;13.1.1.1752.29;14.1.1.1852.24;12.1.1.1708.8;13.1.1.1351.26;12.1.1.1…	42	1.33045	0.652566	38	1.40605	0.564126	43	0.672977	0.00479962	44	0.469894	0.000194323	41	1.0666	0.936917	37	1.18032	0.966902	42	0.534564	0.00138074	42	0.376704	5.17e-05	41	0.496592	0.00349192	42	0.353183	0.000129376	41	0.461318	0.00134166	40
Glutathione peroxidase OS=Bos taurus GN=GPX3 PE=3 SV=1	144	25.65	tr|G3X8D7|G3X8D7_BOVIN	Glutathione peroxidase OS=Bos taurus GN=GPX3 PE=3 SV=1	sp|P37141|GPX3_BOVIN	BOVIN	25341.1	224	56.7	16	16	PGGGFTPNFQLFEK;FYTFLK;LFWEPMKVHDIR;FYTFLKNSCPPTSELLGSPDR;AVWEAK;YVRPGGGFTPNFQLFEK;TDCHAGVGGTIYEYGALTIDGEEYIPFK;SCPPTSELLGSPDR;NSCPPTSELLGSPDR;MDILTYMR;YVRPGGGFTPNFQLFEKGDVNGEK;QEPGENSEILATLK;EPGENSEILATLK;LFWEPMK;FLVGPDGIPIMR;SKTDCHAGVGGTIYEYGALTIDGEEYIPFK	540	539	10.1.1.1166.11;10.1.1.1469.10;10.1.1.1428.29;3.1.1.1316.8;10.1.1.1667.16;4.1.1.1363.13;11.1.1.1207.24;11.1.1.1152.27;1.1.1.1480.9;11.1.1.1158.28;6.1.1.1755.13;8.1.1.1772.16;8.1.1.1213.22;11.1.1.1398.6;10.1.1.1421.9;8.1.1.1193.28;4.1.1.1361.18;9.1.1.1456.9;6.1.1.1535.15;3.1.1.1386.7;11.1.1.1165.8;10.1.1.1200.17;9.1.1.1413.29;10.1.1.1416.29;13.1.1.1359.30;8.1.1.1614.21;11.1.1.1406.30;8.1.1.1441.29;…	265	1.21339	0.324344	258	0.554626	0.000350485	250	2.48886	0.0518096	201	6.0256	0.00075402	264	1.83654	0.000422325	259	0.847227	0.279731	249	3.80189	6.1e-05	202	8.70964	1.71e-06	255	2.07014	0.284409	207	5.34564	0.00386339	244	4.40555	1.03e-05	191
Uncharacterized protein OS=Bos taurus GN=PRG4 PE=4 SV=1	145	25.05	tr|G3MYM8|G3MYM8_BOVIN	Uncharacterized protein OS=Bos taurus GN=PRG4 PE=4 SV=1		BOVIN	116915	1077	20.71	20	18	RITEVWGIPSPIDTVFTR;GGSVQQYTYKQEPTQK;DQYYNIDVPSR;GLPNVVTSAISLPNIR;SRPESVYFFK;ITEVWGIPSPIDTVFTR;GPSQGFGINPMFSDETNLCNGRPVDGLTTLR;ECTVELSCK;VSTLWR;GGSVQQYTYK;EPAPTSPKEPAPTSPK;GHYFWMLTPFTPPPPPR;KPDGYDYYALSK;GFGGLNGK;SGQTLSNTWYNCP;RPAINYSVYGETAQV;IVAALSIAQYK;KPDGYDYYALSKDQYYNIDVPSR	128	104	11.1.1.1999.9;6.1.1.990.13;14.1.1.1254.28;9.1.1.1943.10;2.1.1.1103.10;8.1.1.1853.27;11.1.1.1219.25;11.1.1.1767.10;11.1.1.1874.2;7.1.1.1040.26;9.1.1.1443.15;13.1.1.1040.19;15.1.1.1302.24;9.1.1.1926.7;12.1.1.1022.28;14.1.1.1097.24;7.1.1.1036.23;10.1.1.1899.19;8.1.1.2107.26;2.1.1.1107.14;11.1.1.2007.8;1.1.1.1094.6;12.1.1.1969.14;11.1.1.1878.19;10.1.1.1245.22;14.1.1.1258.29;2.1.1.1747.17;11.1.1.1995.…	87	2.05116	0.0162552	84	1.94089	0.115351	84	2.42103	0.00573958	82	3.40408	0.000262143	86	2.26987	0.000347606	84	2.208	0.00307429	83	2.75423	0.000122603	80	3.80189	6.91e-06	82	1.15878	0.629496	81	1.64437	0.0717803	79	1.20226	0.152258	78
Plasma kallikrein OS=Bos taurus GN=KLKB1 PE=2 SV=1	146	24.91	sp|Q2KJ63|KLKB1_BOVIN	Plasma kallikrein OS=Bos taurus GN=KLKB1 PE=2 SV=1		BOVIN	70993.4	636	28.77	15	13	TFFSAEYR;CQFFTYSLFPEDCRGEK;VLSDVESGFSLK;GGDVSAMYTPDAQYCQLMCTFHPR;VAEYVDWILEK;GCLTQLYHNIFFR;EIIVHPNYK;ISEGSHDIALIK;IYPQVAFEGEELHVTFVK;TSQSGSPSSPTPQENAISGYSLLTCK;QTLPGTEPCHSK;SEGSHDIALIK;ANIPLISNEECQK	51	34	11.1.1.1862.6;2.1.1.1685.18;11.1.1.1866.6;10.1.1.1839.3;14.1.1.1216.29;2.1.1.2060.2;1.1.1.1409.28;3.1.1.1134.13;15.1.1.1207.31;11.1.1.1870.4;15.1.1.1849.18;2.1.1.1722.17;3.1.1.1710.7;14.1.1.1212.30;12.1.1.1897.4;14.1.1.983.11;2.1.1.1137.14;15.1.1.1853.14;11.1.1.1845.24;14.1.1.1220.30;14.1.1.1208.31;14.1.1.1213.14;9.1.1.994.26;14.1.1.1864.16;1.1.1.1712.15;2.1.1.1726.13;6.1.1.1605.20;11.1.1.1840.25…	28	1.24738	0.0415153	27	1.31826	0.115539	27	1.72187	0.000932823	28	1.09648	0.216613	28	1.41906	0.0246207	27	1.48594	0.0364594	27	1.92309	0.000577219	28	1.25892	0.176505	27	1.35519	0.0525891	28	0.862979	0.340576	27	1.31826	0.0434844	27
Apolipoprotein A-II OS=Bos taurus GN=APOA2 PE=1 SV=2	147	24.62	sp|P81644|APOA2_BOVIN	Apolipoprotein A-II OS=Bos taurus GN=APOA2 PE=1 SV=2		BOVIN	11201.8	100	71	17	17	AYFEKTQEELTPFFK;TQEELTPFF;LVSQYFQTVADYGK;QAEESNLQSLVSQYFQTVADYGK;AGTDLLNFLSSFIDPKKQPAT;QEELTPFFK;AKGSELQTQAK;KAGTDLLNFLSSFIDPK;LQSLVSQYFQTVADYGK;AGTDLLNFLSSFIDPK;TQEELTPFFKK;EESNLQSLVSQYFQTVADYGK;TQEELTPFFK;VSQYFQTVADYGK;SLVSQYFQTVADYGK;FQTVADYGK;FLSSFIDPK	489	489	15.1.1.1335.12;14.1.1.1381.22;14.1.1.2150.4;14.1.1.1537.3;15.1.1.1379.21;16.1.1.1479.23;14.1.1.1529.9;16.1.1.2030.11;13.1.1.1382.27;8.1.1.2075.14;10.1.1.2196.5;16.1.1.1504.19;10.1.1.2154.11;15.1.1.2242.14;14.1.1.1514.5;15.1.1.2270.29;15.1.1.1381.19;5.1.1.1967.15;10.1.1.2271.24;15.1.1.1389.26;11.1.1.2158.11;5.1.1.1222.25;13.1.1.1724.9;15.1.1.1190.13;13.1.1.1413.16;14.1.1.2262.28;13.1.1.1496.14;16.…	127	0.165959	0.0689011	127	0.0990832	0.0122646	140	0.148594	0.103708	140	0.123595	0.0320912	258	2.26987	0.153945	252	1.09648	0.769258	271	1.99526	0.102277	271	1.61436	0.327391	265	0.862979	0.77748	261	0.679204	0.592411	266	1.92309	0.156361	264
Coagulation factor VII OS=Bos taurus GN=F7 PE=1 SV=2	148	24.38	sp|P22457|FA7_BOVIN	Coagulation factor VII OS=Bos taurus GN=F7 PE=1 SV=2		BOVIN	48960.3	447	40.27	12	12	GECPWQAMLK;LMVVLVPR;VAQIIVPK;QRPGGPVVTDNMFCAGYSDGSK;QGFFQVPLLP;FSAVSGWGQLLER;LLTQDCLQQSR;LNGALLCGGTLVGPAWVVSAAHCFER;FCWCHEGYALQADGVSCAPTVEYPCGK;SYICFCPDGFEGR;KLMVVLVPR;NCETDKQSQLICANDNGGCEQYCGADPGAGR	87	87	8.1.1.1890.15;5.1.1.1120.26;10.1.1.1936.19;5.1.1.1228.22;10.1.1.1441.2;9.1.1.1901.24;8.1.1.2110.3;1.1.1.1177.19;2.1.1.1389.26;6.1.1.1412.27;11.1.1.1416.2;9.1.1.2127.22;9.1.1.2077.12;16.1.1.1261.29;1.1.1.1095.27;6.1.1.1134.29;9.1.1.2081.14;3.1.1.1311.27;4.1.1.1106.17;2.1.1.1418.22;16.1.1.1541.18;10.1.1.1936.18;4.1.1.998.31;1.1.1.1337.23;3.1.1.1182.17;5.1.1.1079.30;8.1.1.1894.15;9.1.1.1434.3;15.1.1…	83	1.7378	0.0357508	83	0.794328	0.183136	83	2.26987	0.00968655	84	1.95885	0.0142822	82	1.52757	0.0900502	81	0.685488	0.0770888	83	1.99526	0.0254299	83	1.7378	0.0372647	82	1.30617	0.493023	83	1.14815	0.627421	83	2.85759	0.000746632	84
Ras-related protein Rap-1b OS=Bos taurus GN=RAP1B PE=2 SV=1	149	24.22	sp|P61223|RAP1B_BOVIN	Ras-related protein Rap-1b OS=Bos taurus GN=RAP1B PE=2 SV=1		BOVIN	20824.7	184	71.2	13	13	SKINVNEIFYDLVR;SITAQSTFNDLQDLR;INVNEIFYDLVR;QVEVDAQQCMLEILDTAGTEQFTAMR;VKDTDDVPMILVGNKCDLEDER;SALTVQFVQGIFVEK;YDPTIEDSYR;VKDTDDVPMILVGNK;KQVEVDAQQCMLEILDTAGTEQFTAMR;LVVLGSGGVGK;QWNNCAFLESSAK;YDPTIEDSYRK;CDLEDERVVGK	94	93	13.1.1.1511.17;5.1.1.1279.25;14.1.1.1304.31;8.1.1.1081.15;10.1.1.2047.9;7.1.1.1864.7;13.1.1.1507.14;16.1.1.1349.31;5.1.1.1271.22;6.1.1.1148.21;8.1.1.1354.10;15.1.1.1361.17;4.1.1.886.17;9.1.1.2034.31;5.1.1.1274.24;8.1.1.1088.10;15.1.1.1532.17;8.1.1.1991.30;16.1.1.1345.31;6.1.1.1337.24;5.1.1.1275.20;7.1.1.1294.22;7.1.1.1328.24;12.1.1.1531.15;8.1.1.2002.27;8.1.1.2008.5;7.1.1.1328.5;5.1.1.1847.6;6.1.…	79	0.731139	0.43053	74	1.01859	0.559933	79	0.244343	2.43e-06	79	0.299226	9.84e-06	79	0.928966	0.655647	75	1.36773	0.513291	78	0.310456	1.07e-05	78	0.376704	4.12e-05	79	0.325087	6.17e-06	79	0.398107	2.24e-05	73	0.226986	4.78e-06	74
WD repeat-containing protein 1 OS=Bos taurus GN=WDR1 PE=2 SV=3	150	24.05	sp|Q2KJH4|WDR1_BOVIN	WD repeat-containing protein 1 OS=Bos taurus GN=WDR1 PE=2 SV=3		BOVIN	66257.2	606	35.64	14	14	KCFSIDNPGYEPEVVAVHPGGETVAVGGADGNVR;AHDGGIYAISWSPDSTHLLSASGDK;VFASLPQVER;KVFASLPQVER;FATASADGQIFIYDGK;YEYQPFAGK;NIDNPAIADIYTEHAHQVVVAK;LVTGSDDNCAAFFEGPPFK;FGAVFLWDSGSSVGEITGHNK;MTVDEHGQLVSCSMDDTVR;LYSILGTTLKDEGK;YAPSGFYIASGDVSGK;CFSIDNPGYEPEVVAVHPGGETVAVGGADGNVR;GNSFLYTNGK	49	49	13.1.1.1101.21;3.1.1.1149.8;5.1.1.983.28;6.1.1.1458.12;7.1.1.1701.21;4.1.1.849.29;14.1.1.1384.28;16.1.1.1701.29;14.1.1.1129.23;1.1.1.1344.7;14.1.1.1387.27;7.1.1.1701.2;1.1.1.1717.13;5.1.1.1405.12;6.1.1.1464.12;14.1.1.1060.30;7.1.1.1705.16;6.1.1.1472.15;6.1.1.1024.25;8.1.1.1019.27;13.1.1.1587.31;16.1.1.1858.11;2.1.1.1334.30;1.1.1.993.23;5.1.1.1409.7;9.1.1.1864.23;14.1.1.1058.28;1.1.1.1712.8;5.1.1.…	39	0.630957	0.426198	38	1.00925	0.77596	40	0.340408	0.000278419	40	0.322107	0.000870655	43	0.794328	0.553616	41	1.33045	0.738788	44	0.444631	0.000344261	44	0.405508	0.000402781	43	0.529663	0.00114881	43	0.487529	0.00135521	42	0.340408	0.00018394	42
Uncharacterized protein OS=Bos taurus GN=LTBP1 PE=4 SV=2	151	24.04	tr|F1MJM5|F1MJM5_BOVIN	Uncharacterized protein OS=Bos taurus GN=LTBP1 PE=4 SV=2	tr|A7YY58|A7YY58_BOVIN	BOVIN	146951	1338	15.99	14	14	GKGFVPSEESSYGVDGENYKDADECLLFGQEICK;CTCGQGYQLSAAK;DQCEDIDECQHHHLCSNGQCR;HCEDIDECQQGTMCMNGQCK;KCVDIDECAQDQHLCSQGR;EEPVEALTFSR;CVDIDECAQDQHLCSQGR;ASALGDHCEDINECLEDK;GWNGQCLDVDECLEPK;QGTYYDPVK;DSDDYAQLCNIPVTGR;YTCICYDGYK;LSMDSEVDEPREEK;LCQIPVHGASLPK	38	38	2.1.1.933.4;12.1.1.1373.28;3.1.1.929.17;6.1.1.1044.23;12.1.1.1669.22;14.1.1.1182.29;2.1.1.912.9;3.1.1.994.13;10.1.1.1518.16;9.1.1.1503.21;8.1.1.1033.24;7.1.1.1488.27;6.1.1.1247.31;3.1.1.1153.12;5.1.1.975.23;2.1.1.933.7;5.1.1.1195.30;9.1.1.1381.16;5.1.1.1036.28;3.1.1.907.8;3.1.1.930.15;1.1.1.943.20;4.1.1.928.23;11.1.1.1393.30;14.1.1.1178.30;12.1.1.1026.19;10.1.1.1522.18;5.1.1.1190.28;6.1.1.1251.28…	25	0.737904	0.239754	25	0.765597	0.165284	25	1.70608	0.115816	25	1.5417	0.255997	25	0.787046	0.530813	25	0.816582	0.392216	25	1.8197	0.0582749	25	1.64437	0.160146	25	2.29087	0.0232439	25	2.05116	0.0533687	25	2.18776	0.00855263	25
Angiotensinogen OS=Bos taurus GN=AGT PE=1 SV=1	152	24.03	tr|Q3SZH5|Q3SZH5_BOVIN	Angiotensinogen OS=Bos taurus GN=AGT PE=1 SV=1		BOVIN	45455.8	424	48.11	13	13	SLDLSTDPNLAAEK;VLSSLQTIQGLLVAQGGASSQAR;ALTAVSPDSTLLFNAYVHFQGK;VYVHPFHLLVYSK;SSAVDEEALWEQLVR;VPLSANTYLLLIQPHHTPDLR;LQAFLGVPGEGQGCTSR;LQAFLGV;QPFVQSLSSFAPITLPR;FMQSVTGWNMGR;GFSLLPGLK;SNCDQLEKPSVETPPDPTFTPVPIQTK;KVEALTFQHNFLTR	69	69	10.1.1.2068.30;10.1.1.1381.5;16.1.1.1946.21;6.1.1.1367.5;5.1.1.1304.4;12.1.1.1918.28;7.1.1.1638.10;9.1.1.1759.3;15.1.1.1841.23;13.1.1.1501.22;11.1.1.1366.6;8.1.1.1617.13;10.1.1.2076.30;11.1.1.2083.30;6.1.1.1372.5;11.1.1.1357.29;8.1.1.1969.25;14.1.1.1851.26;9.1.1.1644.17;14.1.1.1437.27;12.1.1.1914.28;11.1.1.1789.6;15.1.1.1845.25;10.1.1.1374.28;10.1.1.1776.4;6.1.1.1376.5;9.1.1.1701.14;10.1.1.1529.2…	57	1.13763	0.465398	56	1.07647	0.727517	57	1.20226	0.40135	57	0.887156	0.818892	55	1.57036	0.0630858	54	1.47231	0.121942	54	1.64437	0.0517433	55	1.23595	0.298611	57	1	0.908787	57	0.751623	0.343655	56	1.08643	0.61567	56
Globin C1 OS=Bos taurus GN=GLNC1 PE=3 SV=1	153	24.02	tr|A0A1K0FUD3|A0A1K0FUD3_BOVIN	Globin C1 OS=Bos taurus GN=GLNC1 PE=3 SV=1	sp|P01966|HBA_BOVIN	BOVIN	15184.2	142	90.14	12	12	AVEHLDDLPGALSELSDLHAHK;LLSHSLLVTLASHLPSDFTPAVHASLDK;VDPVNFK;VLSAADKGNVK;FLANVSTVLTSK;FLANVSTVLTSKY;AAEYGAEALER;AAWGKVGGHAAEYGAEALER;LRVDPVNFK;MFLSFPTTK;VGGHAAEYGAEALER;TYFPHFDLSHGSAQVK	443	442	8.1.1.2268.9;10.1.1.1676.18;8.1.1.2293.7;12.1.1.2089.6;14.1.1.1427.17;16.1.1.1745.2;14.1.1.2021.9;14.1.1.2031.4;5.1.1.1566.2;8.1.1.1065.3;5.1.1.1269.5;11.1.1.2090.8;1.1.1.1114.3;9.1.1.1127.9;5.1.1.1333.26;12.1.1.2113.10;12.1.1.1919.23;6.1.1.1104.20;12.1.1.1096.28;8.1.1.1103.7;7.1.1.1071.9;1.1.1.1578.8;12.1.1.1108.30;10.1.1.2153.9;10.1.1.1652.14;10.1.1.1892.3;6.1.1.1329.5;2.1.1.1131.3;1.1.1.1574.1…	242	0.648634	0.013381	171	8.70964	0.00232179	245	0.928966	0.129429	246	0.586138	0.00178624	123	0.0487529	3.38e-06	82	0.448745	0.09024	127	0.060256	4.89e-06	126	0.0448745	7.95e-07	248	1.43219	0.17967	251	0.887156	0.191696	168	0.110662	0.000257414	164
Calpain-2 catalytic subunit OS=Bos taurus GN=CAPN2 PE=2 SV=2	154	23.58	sp|Q27971|CAN2_BOVIN	Calpain-2 catalytic subunit OS=Bos taurus GN=CAPN2 PE=2 SV=2		BOVIN	79934.5	700	29.43	15	15	SDTFINLR;NYPNTFWMNPQYLIK;EFYILWTK;GSLLGCSIDITSAADSEAITFQK;LEICNLTPDTLTSDSYKK;SDGFSIETCK;LEEEDEDQEDGESGCTFLVGLIQK;IMVDMLDSDGSGK;RPTEICDNPQFITGGATR;GHAYSVTGAEEVESR;ALEEAGFK;MPCQLHQVIVAR;FKLPPGEYIVVPSTFEPNKDGDFCIR;ERSDTFINLR;FFLTTR	32	32	13.1.1.1128.18;15.1.1.1916.25;8.1.1.1726.19;1.1.1.1869.24;15.1.1.1145.4;15.1.1.1922.25;4.1.1.1000.5;16.1.1.1252.7;5.1.1.1126.4;14.1.1.1003.2;9.1.1.1162.21;6.1.1.1001.11;11.1.1.1175.12;15.1.1.1923.30;5.1.1.962.9;14.1.1.1079.25;16.1.1.1566.4;7.1.1.1722.18;5.1.1.963.10;8.1.1.1887.12;15.1.1.1533.24;8.1.1.1316.5;10.1.1.1151.22;6.1.1.1000.10;4.1.1.1630.21;16.1.1.2015.24;7.1.1.981.12;10.1.1.1157.24;11.1…	26	0.887156	0.477787	26	0.83946	0.0639922	26	1.52757	0.0168115	26	1.15878	0.436486	26	0.870964	0.477526	26	0.831764	0.0639413	26	1.52757	0.0168257	26	1.13763	0.436733	26	1.69044	0.00563281	26	1.28233	0.149049	26	1.78649	0.000368879	26
Phospholipid transfer protein OS=Bos taurus GN=PLTP PE=2 SV=1	155	23.56	tr|Q58DL9|Q58DL9_BOVIN	Phospholipid transfer protein OS=Bos taurus GN=PLTP PE=2 SV=1		BOVIN	56427.7	510	35.49	12	12	LSLVGDKVPHDLDMVLR;ASYFGSIVLMSPAVIDSPLK;EVVTNHAGFLTIGADLHFAK;VYEFLSTFITSGMR;AVEPQLQEEER;FLEQELETVTIPDLR;TLLQIAVMPMLNER;DPVASTSNLDMEFR;GVQIPLPEGIDFVR;GAFYPLTEANWSLSNR;ALELVKQEGLR;SAVDELVGIDYSLLK	109	109	1.1.1.1803.16;10.1.1.1859.2;8.1.1.1833.25;11.1.1.2102.18;3.1.1.1621.3;4.1.1.1665.12;8.1.1.2057.14;4.1.1.1624.12;4.1.1.1677.13;5.1.1.1726.2;9.1.1.1640.28;4.1.1.1623.4;3.1.1.1710.4;3.1.1.992.19;16.1.1.2088.24;5.1.1.1783.12;11.1.1.1463.26;1.1.1.1811.21;5.1.1.1792.14;6.1.1.1718.26;11.1.1.1661.24;7.1.1.1600.5;5.1.1.1773.20;10.1.1.2097.22;4.1.1.1398.4;9.1.1.2103.16;9.1.1.1833.25;11.1.1.1893.22;10.1.1.2…	78	0.691831	0.0931852	77	0.831764	0.351042	78	1.90546	0.0143317	78	2.26987	0.0341123	78	0.717794	0.0915613	77	0.862979	0.344846	78	1.99526	0.00683606	78	2.37684	0.0411725	78	2.72898	0.000367728	78	3.25087	0.000705762	78	2.26987	0.00136504	78
Beta-2-glycoprotein 1 OS=Bos taurus GN=APOH PE=4 SV=1	156	23.47	tr|A0A140T843|A0A140T843_BOVIN	Beta-2-glycoprotein 1 OS=Bos taurus GN=APOH PE=4 SV=1	sp|P17690|APOH_BOVIN	BOVIN	38244.8	345	54.78	14	14	WSPDLPVCAPITCPPPPIPK;YTTFEYPNTISFSCHTGFYLK;DTATFGCHETYSLDGPEEVECSK;ATVIYEGER;VSFFCK;CTEEGKWSPDLPVCAPITCPPPPIPK;RFTCPLTGLWPINTLK;KCSYTEDAQCIDGTIEIPK;FTCPLTGLWPINTLK;EHSSLAFWK;TCPKPDELPFSTVVPLKR;TYEPGEQIVFSCQPGYVSR;CSYTEDAQCIDGTIEIPK;CPFPSRPDNGFVNHPANPVLYYK	86	86	10.1.1.1474.14;11.1.1.2123.15;8.1.1.1526.26;9.1.1.1087.16;3.1.1.1712.21;4.1.1.1617.21;6.1.1.1599.20;7.1.1.1294.28;8.1.1.1065.14;10.1.1.2129.30;4.1.1.1617.20;12.1.1.2114.16;8.1.1.1320.20;8.1.1.1315.30;4.1.1.1221.21;10.1.1.1097.11;8.1.1.1073.18;8.1.1.1069.13;16.1.1.1390.27;8.1.1.1320.31;16.1.1.1698.23;9.1.1.2097.6;9.1.1.1095.16;8.1.1.1522.27;8.1.1.1236.28;8.1.1.1315.21;9.1.1.1560.26;11.1.1.1894.10;…	79	0.903649	0.97824	78	0.698232	0.480329	80	0.625173	0.210018	80	0.42462	0.00446728	79	1.2942	0.449767	77	0.990832	0.980558	79	0.887156	0.580204	80	0.591562	0.0189143	79	0.672977	0.201137	79	0.452898	0.00423507	80	0.879022	0.563942	80
Integrin-linked protein kinase OS=Bos taurus GN=ILK PE=2 SV=1	157	23.38	sp|Q3SWY2|ILK_BOVIN	Integrin-linked protein kinase OS=Bos taurus GN=ILK PE=2 SV=1		BOVIN	51446.9	452	32.3	12	12	SAVVEMLIMR;FALDMAR;ICMNEDPAK;VALEGLRPTIPPGISPHVCK;GMAFLHTLEPLIPR;WQGNDIVVK;EVPFADLSNMEIGMK;SVMIDEDMTAR;QLNFLAK;YGEMPVDK;LWLDNTENDLNQGDDHGFSPLHWACR;FDMIVPILEK	42	42	5.1.1.1388.6;10.1.1.1909.5;11.1.1.1831.5;16.1.1.1917.7;1.1.1.1774.29;5.1.1.1986.14;7.1.1.1463.12;8.1.1.1850.7;4.1.1.1609.9;2.1.1.1158.6;4.1.1.1111.20;3.1.1.1697.11;6.1.1.1985.12;1.1.1.1740.14;14.1.1.1141.20;5.1.1.1013.25;5.1.1.1713.17;5.1.1.1981.2;3.1.1.1693.8;3.1.1.1150.3;8.1.1.1096.20;4.1.1.1613.12;7.1.1.1084.19;8.1.1.1232.22;9.1.1.1877.8;9.1.1.1874.8;8.1.1.1856.6;10.1.1.1905.8;5.1.1.1985.2;9.1…	30	0.731139	0.701878	29	1.01859	0.817038	31	0.465586	0.0648924	31	0.340408	0.00224692	31	1.02802	0.820818	30	1.41906	0.722881	32	0.619441	0.185583	32	0.448745	0.00622657	32	0.608135	0.140556	32	0.448745	0.00433491	30	0.452898	0.180675	30
Oncoprotein-induced transcript 3 protein OS=Bos taurus GN=OIT3 PE=2 SV=1	158	23.08	sp|Q29RU2|OIT3_BOVIN	Oncoprotein-induced transcript 3 protein OS=Bos taurus GN=OIT3 PE=2 SV=1		BOVIN	60549	547	27.24	12	6	VLVCGMLDER;ALDPCSAYISLNEPWR;HFQVPVFK;YYIIQDGCVSDDSVK;GSPLCDNSVDGEWYR;SCPGGYYVYR	26	12	11.1.1.1386.29;13.1.1.1423.31;14.1.1.984.22;2.1.1.1350.12;3.1.1.1652.25;13.1.1.1020.25;10.1.1.1408.30;13.1.1.1426.30;5.1.1.1184.4;10.1.1.1412.26;11.1.1.1390.30;3.1.1.1657.29	17	1.03753	0.683447	17	1.02802	0.433837	17	1.04713	0.619195	17	1.67494	0.109344	17	0.990832	0.977853	17	0.972747	0.707959	17	1	0.94859	17	1.65959	0.198038	17	1	0.926531	17	1.61436	0.190755	17	1.01859	0.755549	17
Vimentin OS=Bos taurus GN=VIM PE=1 SV=3	159	23.03	sp|P48616|VIME_BOVIN	Vimentin OS=Bos taurus GN=VIM PE=1 SV=3		BOVIN	53727.3	466	31.12	14	14	VEVERDNLAEDIMR;LGDLYEEEMR;LQDEIQNMKEEMAR;QVQTLTCEVDALKGTNESLER;ETNLDSLPLVDTHSK;ETNLDSLPLVDTHS;EYQDLLNVK;FANYIDK;NLQEAEEWYK;EEAESTLQSFR;ISLPLPNFSSLNLR;FADLSEAANR;ILLAELEQLK;QVQTLTCEVDALK	41	41	11.1.1.2100.23;15.1.1.1596.5;9.1.1.1414.28;12.1.1.1643.6;15.1.1.1319.20;16.1.1.1306.15;9.1.1.1410.25;11.1.1.2104.19;14.1.1.1318.19;8.1.1.1488.25;3.1.1.1956.8;7.1.1.1291.21;12.1.1.2099.20;10.1.1.1843.16;13.1.1.1668.28;14.1.1.1317.24;8.1.1.1422.13;12.1.1.1679.25;14.1.1.1323.18;7.1.1.1308.19;13.1.1.1226.10;9.1.1.1297.19;11.1.1.1841.17;8.1.1.1331.25;14.1.1.1179.9;7.1.1.1463.19;13.1.1.1664.23;8.1.1.14…	36	0.613762	0.398517	32	0.981748	0.785909	37	0.383707	0.0143932	37	0.432514	0.0974928	32	0.366438	0.193874	30	0.691831	0.522573	33	0.222843	0.00364544	33	0.242103	0.0445571	39	0.630957	0.0572987	39	0.711214	0.278874	35	0.380189	0.0171044	36
Alpha-1B-glycoprotein OS=Bos taurus GN=A1BG PE=1 SV=1	160	23.01	sp|Q2KJF1|A1BG_BOVIN	Alpha-1B-glycoprotein OS=Bos taurus GN=A1BG PE=1 SV=1		BOVIN	53552.8	503	40.16	12	12	LEGEDQFLEVAEAPEATQATFPVHR;VLSPAGPEAQFELR;LSALAAGDGSGYTCR;THAAGTPSEPSATVTIEELDPPPAPTLTVDRESAK;THAAGTPSEPSATVTIEELDPPPAPTLTVDR;AGEEEPLAVAWSTHGPADLVLTSVGPQHAGTYSCR;GVTFLLR;ALWTGALTPGR;SLLSELSDPVELR;GAEEQLVPR;VLRPGSSASLTCVAPLSGVDFQLR;CEAEVPDVSFLLLR	78	77	7.1.1.1376.24;3.1.1.1862.17;15.1.1.1799.12;12.1.1.1498.22;7.1.1.1373.5;5.1.1.1887.24;8.1.1.1406.5;8.1.1.1402.5;1.1.1.1763.10;9.1.1.1446.12;3.1.1.1868.15;1.1.1.1426.20;11.1.1.1849.29;16.1.1.1907.16;3.1.1.1210.29;16.1.1.1903.8;16.1.1.1915.15;12.1.1.1702.8;16.1.1.1549.21;13.1.1.1479.26;7.1.1.1379.23;2.1.1.1738.13;8.1.1.1414.17;7.1.1.1397.11;1.1.1.1433.25;7.1.1.1384.18;7.1.1.1029.14;11.1.1.1718.10;16…	70	0.83946	0.854649	68	0.642688	0.196658	70	1	0.575332	70	0.642688	0.23947	69	0.346737	0.0189665	68	0.267917	0.00178459	69	0.409261	0.038699	69	0.265461	0.001384	70	1.19124	0.704299	70	0.751623	0.179657	69	1.57036	0.0439677	69
Uncharacterized protein OS=Bos taurus GN=KRT6C PE=3 SV=1	161	22.92	tr|M0QVY0|M0QVY0_BOVIN	Uncharacterized protein OS=Bos taurus GN=KRT6C PE=3 SV=1	tr|A4FV94|A4FV94_BOVIN	BOVIN	60803.4	571	27.5	20	9	QCASLQSAIADAEQR;YEELQVTAGR;SLYGLGGSKR;QNLEPLFEQYINNLR;QNLEPLFEQYINNLRR;WTLLQEQGTK;LADLEDALQK;SLYGLGGSK;NLDLDSIIAEVK	235	161	12.1.1.1339.11;9.1.1.1210.10;5.1.1.2036.3;3.1.1.1286.25;10.1.1.1223.10;2.1.1.1068.26;10.1.1.1211.7;6.1.1.2030.11;15.1.1.1964.13;12.1.1.1323.12;10.1.1.1179.14;16.1.1.2030.2;1.1.1.1875.20;5.1.1.2035.23;15.1.1.1969.9;4.1.1.1215.28;16.1.1.2010.3;3.1.1.1301.28;2.1.1.1848.17;10.1.1.1219.10;16.1.1.1227.29;6.1.1.2034.15;16.1.1.2034.2;4.1.1.1750.27;15.1.1.1121.28;5.1.1.1327.28;7.1.1.2044.6;15.1.1.1130.29;…	68	15.7036	0.00981105	92	4.16869	0.0150529	111	0.359749	0.00133239	24	23.5505	0.0437603	62	4.83059	0.21101	84	1.02802	0.960502	99	0.0824138	7.58e-05	22	11.695	0.0676193	63	0.0328095	0.000138604	21	4.40555	0.163935	87	0.0963829	0.000256781	15
Pigment epithelium-derived factor OS=Bos taurus GN=SERPINF1 PE=1 SV=1	162	22.74	sp|Q95121|PEDF_BOVIN	Pigment epithelium-derived factor OS=Bos taurus GN=SERPINF1 PE=1 SV=1		BOVIN	46228.5	416	33.89	12	12	KTSLEDFYLDEER;VDLQEINNWVQAQMK;TSLEDFYLDEER;LTFPLDYHLNQPFIFVLR;DTDTGALLFIGK;LQSLFDAPDFSK;DLLASVTAPQK;TVQAVLTIPK;ALYYDLISNPDIHGTYK;LSYEGELTK;LAAAVSNFGYDLYR;YGLDSDLNCK	86	86	1.1.1.1521.16;9.1.1.1982.20;16.1.1.1611.2;9.1.1.2022.24;9.1.1.2003.22;3.1.1.1293.23;11.1.1.2099.5;6.1.1.1807.25;10.1.1.1171.26;3.1.1.1709.8;11.1.1.1236.20;11.1.1.1243.22;5.1.1.1785.23;11.1.1.1471.6;12.1.1.1434.10;8.1.1.1953.11;5.1.1.1769.29;10.1.1.2020.21;5.1.1.1987.6;7.1.1.2000.31;4.1.1.1211.21;6.1.1.1816.24;7.1.1.1774.12;8.1.1.1961.17;4.1.1.1406.24;5.1.1.1763.26;4.1.1.1661.20;1.1.1.1794.21;8.1.…	77	0.772681	0.384765	77	0.679204	0.030959	74	2.12814	0.0883868	77	0.83946	0.166111	77	1.03753	0.445529	77	0.903649	0.466188	74	2.80543	0.00403034	77	1.11686	0.832272	73	2.65461	0.0173875	77	1.07647	0.577646	74	3.04789	0.00103545	77
Moesin OS=Bos taurus GN=MSN PE=2 SV=3	163	22.66	sp|Q2HJ49|MOES_BOVIN	Moesin OS=Bos taurus GN=MSN PE=2 SV=3		BOVIN	67974.7	577	19.58	12	12	FYPEDVSEELIQDITQR;EIWFFGLQYQDTK;IGFPWSEIR;APDFVFYAPR;IAQDLEMYGVNYFSIK;EDAVLEYLK;ILALCMGNHELYMR;QLFDQVVK;KAPDFVFYAPR;GFFTWLK;LFFLQVK;AKFYPEDVSEELIQDITQR	34	34	3.1.1.1391.6;8.1.1.1701.11;14.1.1.2035.21;3.1.1.1189.6;7.1.1.1883.30;14.1.1.2033.27;10.1.1.1808.10;10.1.1.1806.9;9.1.1.1791.10;10.1.1.1819.9;9.1.1.1680.3;1.1.1.1188.21;6.1.1.1653.5;15.1.1.2082.30;16.1.1.1308.21;4.1.1.1314.15;7.1.1.1672.6;15.1.1.2058.3;11.1.1.1676.13;3.1.1.2012.9;14.1.1.2035.5;12.1.1.1786.13;11.1.1.1810.6;1.1.1.1187.23;10.1.1.1815.8;6.1.1.1657.6;9.1.1.1795.9;11.1.1.1806.9;10.1.1.1…	26	0.963829	0.127433	22	1.97697	0.0199752	27	0.275423	0.182423	27	0.280543	0.0420487	27	1.58489	0.376478	22	3.19154	0.0506018	29	0.440555	0.0153153	29	0.448745	0.012629	27	0.283139	0.0237537	27	0.285759	0.00253147	23	0.141906	0.00431128	23
Thrombospondin-4 OS=Bos taurus GN=THBS4 PE=2 SV=1	164	22.53	sp|Q3SWW8|TSP4_BOVIN	Thrombospondin-4 OS=Bos taurus GN=THBS4 PE=2 SV=1		BOVIN	105974	961	22.58	16	13	DVDIDSYPDEELPCSAR;CVNLAPGFR;GAGSVELFLDCTR;QTEQTYWQATPFR;QVCTDIDECR;AFSGLAQSPEAVELR;GSLIQVASLQDCFLQQ;LGVFCFSQENIIWSNLK;SSATIFGLYSSADHSK;NSDKDIFGDACDNCR;YFEFTVMGR;SEPLATTNTGDFNR;NCRDPELNPCSVNAQCIEER	71	27	6.1.1.1155.28;7.1.1.1063.24;2.1.1.1106.13;16.1.1.1602.13;3.1.1.1239.19;16.1.1.1594.10;8.1.1.1071.23;7.1.1.1059.21;6.1.1.1608.10;2.1.1.1271.29;3.1.1.1299.30;4.1.1.850.24;1.1.1.1427.21;9.1.1.2129.14;5.1.1.1975.24;4.1.1.1196.29;8.1.1.1077.28;7.1.1.1144.25;7.1.1.1140.28;1.1.1.1272.31;1.1.1.1281.28;6.1.1.1151.28;5.1.1.1971.26;8.1.1.1071.22;1.1.1.1277.27;1.1.1.1423.23;16.1.1.1540.21	20	0.619441	0.0532594	20	1.30617	0.763797	20	2.33346	0.0226185	20	2.33346	0.0452897	20	0.711214	0.250085	20	1.48594	0.215059	20	2.65461	0.00493399	20	2.63027	0.00943192	20	3.66438	0.000950823	20	3.66438	0.00175262	20	1.80302	0.0372058	20
Ras-related protein Rab-11B OS=Bos taurus GN=RAB11B PE=2 SV=3	165	22.43	sp|Q3MHP2|RB11B_BOVIN	Ras-related protein Rab-11B OS=Bos taurus GN=RAB11B PE=2 SV=3		BOVIN	24488.3	218	51.38	12	2	NNLSFIETSALDSTNVEEAFK;NILTEIYR	80	5	3.1.1.1340.4;15.1.1.1974.21;16.1.1.2065.19;15.1.1.1978.22;3.1.1.1336.8	3	0.824138	0.779203	3	1.13763	0.597136	3	0.847227	0.829404	3	0.862979	0.834407	3	0.937562	0.926356	3	1.2942	0.506861	3	0.963829	0.981329	3	0.981748	0.986693	3	1.01859	0.944841	3	1.03753	0.939517	3	0.737904	0.49746	3
Myosin light chain kinase, smooth muscle OS=Bos taurus GN=MYLK PE=1 SV=1	166	22.14	sp|Q28824|MYLK_BOVIN	Myosin light chain kinase, smooth muscle OS=Bos taurus GN=MYLK PE=1 SV=1		BOVIN	128824	1176	9.099	11	11	VSDFYDIEER;TIRDLEVVEGSAAR;IIDEDFELTER;IEGYPDPEVVWFKDDQSIR;DLEVVEGSAAR;QISEGVEYIHK;AGESVELFGK;IEGYPDPEVVWFK;LSSMAMISGLSGR;LVQCVDAFEEK;LIDFGLAR	29	27	12.1.1.1245.4;11.1.1.1311.23;9.1.1.1615.24;11.1.1.1162.10;14.1.1.1697.15;9.1.1.1485.16;16.1.1.1901.6;12.1.1.1612.20;11.1.1.1642.5;10.1.1.1312.3;16.1.1.1905.6;15.1.1.1706.16;9.1.1.1492.17;15.1.1.1702.20;10.1.1.1728.16;8.1.1.1456.21;9.1.1.1488.23;16.1.1.1899.26;5.1.1.1089.24;11.1.1.1281.2;11.1.1.1277.3;16.1.1.1905.7;9.1.1.1336.12;8.1.1.1457.27;4.1.1.960.24;5.1.1.1093.22;10.1.1.1507.16	24	0.887156	0.672066	24	1.44544	0.346766	24	0.597035	0.0748662	24	0.529663	0.0329877	24	0.946237	0.992575	24	1.59956	0.108915	24	0.654636	0.168025	24	0.591562	0.0754788	24	0.679204	0.170454	24	0.608135	0.0766258	24	0.428549	0.00825589	24
14-3-3 protein zeta/delta OS=Bos taurus GN=YWHAZ PE=1 SV=1	167	22.09	sp|P63103|1433Z_BOVIN	14-3-3 protein zeta/delta OS=Bos taurus GN=YWHAZ PE=1 SV=1		BOVIN	27744.8	245	45.71	14	11	SVTEQGAELSNEER;DICNDVLSLLEK;LAEQAERYDDMAACMK;YLAEVAAGDDK;MDKNELVQK;YDDMAACMK;GIVDQSQQAYQEAFEISKK;YLAEVAAGDDKK;FLIPNASQAESK;GIVDQSQQAYQEAFEISK;KGIVDQSQQAYQEAFEISK	190	162	11.1.1.1164.28;14.1.1.1620.13;11.1.1.1221.13;5.1.1.1067.30;1.1.1.2013.2;3.1.1.973.11;9.1.1.1038.27;10.1.1.1172.6;13.1.1.1673.20;2.1.1.1962.20;5.1.1.957.19;14.1.1.1539.8;11.1.1.1353.4;15.1.1.1521.23;6.1.1.999.16;1.1.1.1997.2;13.1.1.1166.17;15.1.1.1517.28;14.1.1.1543.21;12.1.1.1158.16;9.1.1.1198.19;3.1.1.1216.28;2.1.1.1975.26;2.1.1.1956.20;4.1.1.791.26;14.1.1.1624.4;2.1.1.1972.20;2.1.1.999.26;10.1.…	88	0.895365	0.313319	79	1.09648	0.599949	96	0.169044	1.15e-05	97	0.170608	0.00010883	97	1.6293	0.587165	86	1.99526	0.121656	103	0.293765	0.000143824	103	0.301995	0.000147229	97	0.190546	0.000436062	98	0.190546	8.38e-05	88	0.152757	2.56e-05	89
Serum amyloid A protein OS=Bos taurus PE=3 SV=1	168	22	tr|E1BJF9|E1BJF9_BOVIN	Serum amyloid A protein OS=Bos taurus PE=3 SV=1		BOVIN	14602.1	130	63.85	11	8	FTDPLFK;FGEAYEGAK;GTTSGQGQEDSRADQAANEWGR;SFFGEAYEGAK;EANYKDADKYFHAR;ADQAANEWGR;QWMSFFGEAYEGAK;EDSRADQAANEWGR	236	229	4.1.1.1814.22;1.1.1.940.4;2.1.1.976.11;3.1.1.909.9;2.1.1.931.3;2.1.1.972.16;1.1.1.969.20;6.1.1.1422.20;5.1.1.1357.18;2.1.1.1020.31;9.1.1.1114.21;4.1.1.788.13;5.1.1.955.29;2.1.1.1345.4;2.1.1.926.10;1.1.1.2266.22;11.1.1.1057.4;5.1.1.1365.10;6.1.1.1937.16;1.1.1.932.2;4.1.1.826.28;2.1.1.1905.22;5.1.1.1373.12;16.1.1.1479.10;4.1.1.1252.17;2.1.1.1898.21;4.1.1.1248.17;1.1.1.976.19;3.1.1.1333.11;2.1.1.922…	90	0.597035	0.228514	89	0.131826	0.000903583	67	3.90841	0.124001	86	0.787046	0.389106	93	2.63027	0.045355	93	0.570164	0.035756	70	11.5878	0.00342674	92	3.31131	0.210766	68	5.70164	0.0292075	88	1.30617	0.955843	70	18.8799	0.000303025	86
Leucine-rich alpha-2-glycoprotein 1 OS=Bos taurus GN=LRG1 PE=1 SV=1	169	22	tr|Q2KIF2|Q2KIF2_BOVIN	Leucine-rich alpha-2-glycoprotein 1 OS=Bos taurus GN=LRG1 PE=1 SV=1		BOVIN	38347.8	346	36.13	11	11	NSLTGLFPGFFR;NLKDGFDISNNPWICDQNLADLYR;FLLPVPQLK;VSAALCTLVLK;GQTLLAAAESH;FLEASWLHGLK;LEDFSPK;YLFLNDNR;LASVAAGAFR;LQVLGEGLLAPQPK;WLVANENK	113	113	10.1.1.1826.19;5.1.1.1269.13;8.1.1.1475.12;5.1.1.1273.10;7.1.1.1760.7;12.1.1.1233.18;3.1.1.1105.28;4.1.1.1141.14;12.1.1.2068.20;1.1.1.1230.12;11.1.1.2062.14;12.1.1.1217.12;12.1.1.2073.19;12.1.1.1221.12;9.1.1.1802.20;7.1.1.1751.7;11.1.1.1262.14;2.1.1.1111.23;8.1.1.1744.21;7.1.1.1718.20;13.1.1.2061.28;8.1.1.1716.3;8.1.1.1704.4;7.1.1.1752.27;4.1.1.1145.22;9.1.1.1801.20;7.1.1.1719.4;13.1.1.2052.19;6.…	100	1.95885	0.0270596	80	3.90841	0.0675181	99	1.21339	0.600952	100	0.666807	0.214124	98	0.912011	0.765231	80	1.88799	0.587462	98	0.580764	0.0403356	99	0.319154	0.00176838	98	0.630957	0.0677869	99	0.346737	0.00289311	78	0.30761	0.103072	81
Complement C2 OS=Bos taurus GN=C2 PE=3 SV=1	170	21.9	tr|A0A0A0MP91|A0A0A0MP91_BOVIN	Complement C2 OS=Bos taurus GN=C2 PE=3 SV=1	sp|Q3SYW2|CO2_BOVIN	BOVIN	82905.9	750	24.53	19	16	TGSEWTNCVK;HAIILLTDGK;SQGIPEFYGDDIALLK;VSVAIITFASKPK;IIMSVLEDR;SRDVTEVENSLR;GALISDQWVLTAAHCFR;EFQIEEAVISPGFNVFSK;CSSNLVLTGSAER;EVVTDQFLCSGTQGDDSPCKGESGGAVFLER;YGDDIALLK;DVTEVENSLR;ECQDDGVWSGTEAICR;IFSFEIK;QHLEGILNFVPL;CSSNLVLTGSAERECQDDGVWSGTEAICR	53	35	6.1.1.1237.31;7.1.1.2003.6;8.1.1.2028.10;5.1.1.1745.2;7.1.1.1240.30;15.1.1.1798.31;3.1.1.1110.8;7.1.1.1994.7;12.1.1.1466.30;13.1.1.1636.26;8.1.1.1255.30;5.1.1.1752.5;13.1.1.1451.31;8.1.1.2032.11;11.1.1.1085.26;6.1.1.1241.31;6.1.1.1254.16;4.1.1.1890.15;13.1.1.1453.31;14.1.1.989.28;6.1.1.1258.19;9.1.1.1848.9;7.1.1.1999.11;13.1.1.1024.26;9.1.1.1578.2;7.1.1.1236.31;8.1.1.1826.10;13.1.1.1630.20;7.1.1.…	29	0.928966	0.486861	28	1.08643	0.387594	27	2.51189	0.00517216	29	1.78649	0.157186	29	0.630957	0.146695	27	0.744732	0.0727767	27	1.7378	0.0219494	29	1.25892	0.562315	27	2.67917	0.00160377	29	1.92309	0.0480774	26	2.26987	0.000823147	28
Keratin 10 (Epidermolytic hyperkeratosis; keratosis palmaris et plantaris) OS=Bos taurus GN=KRT10 PE=2 SV=1	171	21.88	tr|A6QNZ7|A6QNZ7_BOVIN	Keratin 10 (Epidermolytic hyperkeratosis; keratosis palmaris et plantaris) OS=Bos taurus GN=KRT10 PE=2 SV=1	sp|P06394|K1C10_BOVIN	BOVIN	54849	526	34.41	19	15	SQYEQLAEKNR;GYGGGGFGGGSFGGGSFGGGLG;QSLEASLAETEGR;VLDELTLTK;IRLENEIQTYR;QSVEADINGLRR;NVSTGDVNVEMNAAPGVDLTELLNNMR;TDLEMQIESLTEELAYLKK;SQYEQLAEKNRR;AETECQNAEYQQLLDIK;LENEIQTYR;QSVEADINGLR;SEITELR;DAEAWFNEK;RVLDELTLTK	201	159	8.1.1.1262.13;7.1.1.1356.5;9.1.1.1287.20;9.1.1.1300.9;11.1.1.1252.16;11.1.1.1588.22;5.1.1.1016.25;6.1.1.1226.24;8.1.1.1258.16;7.1.1.1045.27;9.1.1.1289.17;10.1.1.1597.22;5.1.1.1074.12;14.1.1.1131.3;12.1.1.1566.15;10.1.1.1605.23;8.1.1.1398.20;10.1.1.1374.19;16.1.1.1657.10;6.1.1.1122.14;8.1.1.1176.2;9.1.1.1293.19;14.1.1.1127.2;9.1.1.1285.15;8.1.1.1189.3;8.1.1.1246.24;7.1.1.1166.3;8.1.1.1032.6;6.1.1.…	59	27.0396	9.59e-06	89	1.97697	0.00884547	86	2.0893	0.0101548	41	40.9261	0.00225568	61	9.63829	0.00157189	89	0.465586	0.00351883	86	0.501187	0.00310415	44	17.7011	0.0293649	57	0.0636796	0.000149475	40	2.31206	0.406818	86	1.0666	0.920927	44
Calreticulin OS=Bos taurus GN=CALR PE=1 SV=2	172	21.77	sp|P52193|CALR_BOVIN	Calreticulin OS=Bos taurus GN=CALR PE=1 SV=2		BOVIN	48038.2	417	36.93	14	14	DPTVYFK;IKDPDAAKPEDWDDR;VHVIFNYK;KPEDWDEEMDGEWEPPVIQNPEYK;IDNSQVESGSLEDDWDFLPPK;FYALSAR;GQTLVVQFTVK;FEPFSNK;IKDPDAAKPEDWDDRAK;QIDNPEYK;FYGDQEKDKGLQTSQDAR;IDNSQVESGSLEDDWDFLPPKK;EQFLDGDGWTER;HEQNIDCGGGYVK	59	59	16.1.1.1247.15;13.1.1.1696.30;12.1.1.1899.25;13.1.1.1702.27;6.1.1.1232.5;12.1.1.1893.24;6.1.1.1113.8;13.1.1.1699.8;12.1.1.1695.9;10.1.1.1517.22;10.1.1.1513.21;1.1.1.1350.29;15.1.1.1142.20;12.1.1.1694.24;6.1.1.1240.4;4.1.1.1246.29;7.1.1.1227.3;11.1.1.1499.17;9.1.1.1497.26;9.1.1.1501.22;6.1.1.1236.4;9.1.1.1513.25;6.1.1.987.21;11.1.1.1887.25;9.1.1.1505.23;7.1.1.963.2;7.1.1.1239.5;10.1.1.1521.22;9.1.…	58	0.636796	0.0862518	58	0.794328	0.0243473	57	0.409261	5.09e-06	58	0.398107	6.52e-06	57	1.22462	0.00971264	57	1.5417	0.0506083	56	0.772681	0.0438022	57	0.751623	0.0905045	57	0.625173	0.000102118	58	0.613762	0.000223615	56	0.501187	0.000548136	58
CPN2 protein OS=Bos taurus GN=CPN2 PE=2 SV=1	173	21.75	tr|A6QP30|A6QP30_BOVIN	CPN2 protein OS=Bos taurus GN=CPN2 PE=2 SV=1		BOVIN	60039.3	548	25.36	11	11	VVFLNTR;LELLSLSR;GQVVPALKEEQLVCPITR;CPQGCDCFIR;WLNVQLSPR;LFNIQTYCAGPAYLK;DHLGFQAAPGPQDREPGGAWDLVAEER;LFQPLR;LSNNQLASLPR;VTVSIEALAGEP;CTYSNPEGTVVLACDK	67	67	8.1.1.1518.12;7.1.1.1229.5;8.1.1.1773.16;16.1.1.1917.6;8.1.1.1289.4;8.1.1.1530.14;7.1.1.1669.2;11.1.1.1062.30;7.1.1.1665.2;6.1.1.1236.5;13.1.1.1489.12;8.1.1.1526.9;8.1.1.1522.10;16.1.1.1481.17;9.1.1.1560.14;8.1.1.1703.7;7.1.1.1673.2;7.1.1.1685.2;13.1.1.1484.15;1.1.1.1360.24;9.1.1.1802.15;12.1.1.1512.14;10.1.1.1282.20;1.1.1.1364.25;16.1.1.1493.18;10.1.1.1279.31;9.1.1.1320.3;16.1.1.1899.5;16.1.1.14…	61	0.794328	0.346227	60	0.744732	0.200675	61	2.24905	0.0911159	60	2.29087	0.0544591	61	0.847227	0.391868	59	0.801678	0.230466	61	2.39883	0.0782945	60	2.42103	0.0466644	61	2.80543	0.0180176	60	2.83139	0.0107659	61	2.96483	0.00964773	60
MPO protein OS=Bos taurus GN=MPO PE=1 SV=1	174	21.18	tr|A6QPT4|A6QPT4_BOVIN	MPO protein OS=Bos taurus GN=MPO PE=1 SV=1		BOVIN	81891	719	18.78	12	12	VVLEGGIDPILR;VPALNLAPWR;IICDNTGITFVSK;VFFASWR;ALLPFDTLR;FCGLPVPNTVGELGTVLR;ISNVFTNAFR;QNQIAVDEIR;LYQTPNNIDIWIGGVAEPLNK;NQQDCIPFFR;SANIPCFLAGDSR;QNQIAVDEIRER	21	21	7.1.1.1020.5;10.1.1.1646.3;7.1.1.1061.19;9.1.1.1705.10;9.1.1.1705.11;11.1.1.1627.3;9.1.1.1701.7;7.1.1.1057.22;2.1.1.1428.27;7.1.1.2002.26;7.1.1.1609.8;6.1.1.1599.3;6.1.1.1603.3;8.1.1.2020.31;11.1.1.1631.5;2.1.1.1294.16;9.1.1.1710.14;2.1.1.1293.22;1.1.1.1548.9;2.1.1.1533.5;5.1.1.1966.16	23	0.990832	0.650972	19	2.44343	0.0759409	23	0.608135	0.0273937	23	0.515229	0.0207837	19	0.544503	0.301193	16	1.34276	0.715258	20	0.30761	0.0105114	20	0.272898	0.00584459	23	0.608135	0.037401	23	0.515229	0.036952	19	0.246604	0.0015324	19
Chloride intracellular channel protein 1 OS=Bos taurus GN=CLIC1 PE=2 SV=3	175	20.68	sp|Q5E9B7|CLIC1_BOVIN	Chloride intracellular channel protein 1 OS=Bos taurus GN=CLIC1 PE=2 SV=3		BOVIN	26991.6	241	61.41	12	12	VLDNYLTSPLPDEVDETSAEDEGISQR;LAALNPESNTAGLDIFAK;FLDGNELTLADCNLLPK;GVTFNVTTVDTK;LFMVLWLK;AEEQPQVELFVK;LHIVQVVCK;GVTFNVTTVDTKR;KFLDGNELTLADCNLLPK;NSNPALNDNLEK;GFSIPDVFR;EEFASTCPDDEEIELAYEQVAK	70	69	4.1.1.1780.10;5.1.1.1872.10;5.1.1.1876.8;6.1.1.1688.5;4.1.1.1766.8;5.1.1.1877.31;8.1.1.1725.7;10.1.1.1684.21;16.1.1.1201.19;6.1.1.1062.9;10.1.1.1680.22;7.1.1.1037.31;6.1.1.1235.5;1.1.1.1899.8;2.1.1.1881.7;2.1.1.1086.16;4.1.1.1770.10;7.1.1.1704.5;6.1.1.1057.6;1.1.1.1898.6;6.1.1.1692.5;15.1.1.1208.28;2.1.1.1595.6;6.1.1.1754.26;13.1.1.2090.24;10.1.1.1681.27;13.1.1.1897.27;1.1.1.1898.31;5.1.1.1878.31…	49	1.0666	0.424846	44	2.07014	0.788736	51	0.401791	0.0212248	50	0.398107	0.0100448	40	0.636796	0.685371	37	1.25892	0.992472	43	0.224906	0.0983945	43	0.229087	0.0792516	49	0.366438	0.0297697	48	0.366438	0.0112569	43	0.201372	0.0542266	41
Calpain-1 catalytic subunit OS=Bos taurus GN=CAPN1 PE=1 SV=3	176	20.66	sp|Q27970|CAN1_BOVIN	Calpain-1 catalytic subunit OS=Bos taurus GN=CAPN1 PE=1 SV=3		BOVIN	82206.7	716	18.58	10	10	NYPATFWVNPQFK;ESGCSFLLALMQK;IRLEETDDPDPDDYGGR;YLGQDYEQLR;QLAGEDMEISVK;TTGFSLESCR;DFFLSNASR;RPTELFSNPQFIVDGATR;LVFVHSAQGNEFWSALLEK;LEICNLTPDALK	20	20	9.1.1.2042.5;5.1.1.1113.20;4.1.1.1345.13;10.1.1.1361.21;6.1.1.1171.20;12.1.1.1276.15;16.1.1.1672.18;14.1.1.1024.23;5.1.1.1117.16;9.1.1.2041.17;8.1.1.1930.8;12.1.1.1272.12;10.1.1.1356.23;7.1.1.1896.26;7.1.1.1633.31;12.1.1.1268.14;2.1.1.1162.12;7.1.1.1900.29;7.1.1.1628.7;6.1.1.1618.30	25	1.27057	0.225379	25	0.824138	0.647692	25	1.77011	0.0551753	25	2.07014	0.0247872	24	0.717794	0.226165	24	0.448745	0.00952672	24	1	0.682191	24	1.10662	0.984065	25	1.34276	0.470482	25	1.55597	0.233321	25	2.07014	0.0227318	25
BPI fold-containing family B member 1 OS=Bos taurus GN=BPIFB1 PE=4 SV=1	177	20.64	tr|F1MLW2|F1MLW2_BOVIN	BPI fold-containing family B member 1 OS=Bos taurus GN=BPIFB1 PE=4 SV=1		BOVIN	51715.4	473	28.96	12	12	LSFLLK;ILTSILLPNENGK;LVLSECSNTGGSLR;SISLSLTK;VTSASIGQLQVQPLANGR;VIDETAAAQLGPTQIVK;GIFGNLVK;VISLLTPALPK;IHLMNSDIGVFNPK;VPMSLNSEHLK;APLDVVAGFNVPLFK;ILTSILLPNENGKLR	23	23	12.1.1.1963.2;9.1.1.1699.7;10.1.1.1721.4;8.1.1.2090.21;11.1.1.1936.16;11.1.1.1937.16;8.1.1.1854.5;3.1.1.1154.20;5.1.1.1343.16;11.1.1.1941.15;16.1.1.1236.28;11.1.1.1940.2;15.1.1.1495.29;16.1.1.1202.7;6.1.1.1485.12;11.1.1.1944.3;2.1.1.1396.31;6.1.1.1404.14;16.1.1.1232.30;6.1.1.1410.16;15.1.1.1490.27;15.1.1.1132.30;9.1.1.1790.11	20	0.231207	0.00816452	19	0.343558	0.178846	20	0.496592	0.568277	20	0.474242	0.597013	20	0.731139	0.138493	20	1.11686	0.838347	20	1.61436	0.2098	20	1.58489	0.259951	20	2.18776	0.0185151	20	2.12814	0.0230701	20	1.45881	0.280623	20
Uncharacterized protein OS=Bos taurus GN=PCYOX1 PE=1 SV=2	178	20.54	tr|F1N2K1|F1N2K1_BOVIN	Uncharacterized protein OS=Bos taurus GN=PCYOX1 PE=1 SV=2	tr|A6QPR1|A6QPR1_BOVIN	BOVIN	56775.5	508	35.24	13	13	QSWLAYPHYTPPEK;WNGNTHMIDQEDLYER;SNLVSGLVMSIEEK;LFVSYDYAVK;VYEVVYQTGSETHSDFYDIVLVATPLNR;LATLNVQGQEFESGGSVIHPLNLHMK;VYEVVYQTGSETHSDFYDIVLVATPLNRK;IAVIGAGIGGTSAAYYLR;SLLETLQK;LIWHYGFQSLR;IFSAAALTK;FLDEIITPVMR;YQSHDYAFSSVEK	103	103	4.1.1.1890.4;5.1.1.1750.11;3.1.1.1942.3;2.1.1.1248.19;7.1.1.1985.8;3.1.1.1949.23;4.1.1.1361.25;10.1.1.1893.30;5.1.1.1520.25;3.1.1.1926.14;12.1.1.1929.29;6.1.1.1978.9;4.1.1.1649.10;5.1.1.1521.23;5.1.1.1481.2;6.1.1.1982.7;3.1.1.1937.18;7.1.1.1811.17;6.1.1.1798.10;8.1.1.2029.6;12.1.1.1993.8;6.1.1.1986.8;2.1.1.1252.18;4.1.1.1879.3;9.1.1.1230.14;3.1.1.1241.22;7.1.1.2009.6;4.1.1.1362.26;7.1.1.1804.13;7…	64	0.636796	0.242579	62	0.990832	0.349139	62	1.65959	0.0792836	65	0.630957	0.116364	64	0.711214	0.981187	60	1.1272	0.923554	62	1.87068	0.0108165	65	0.711214	0.483601	62	2.48886	0.0119496	64	0.990832	0.50012	59	1.59956	0.0126779	62
Cofilin 1 (Non-muscle) OS=Bos taurus GN=CFL1 PE=2 SV=1	179	20.28	tr|B0JYL8|B0JYL8_BOVIN	Cofilin 1 (Non-muscle) OS=Bos taurus GN=CFL1 PE=2 SV=1	sp|Q5E9F7|COF1_BOVIN	BOVIN	18518.4	166	66.27	11	11	ESKKEDLVFIFWAPECAPLK;YALYDATYETK;AVLFCLSEDKK;ASGVAVSDGVIK;KEDLVFIFWAPECAPLK;HELQANCYEEVK;NIILEEGK;EILVGDVGQTVDDPYATFVK;NIILEEGKEILVGDVGQTVDDPYATFVK;HELQANCYEEVKDR;LGGSAVISLEGKPL	67	66	15.1.1.1233.30;10.1.1.1328.7;1.1.1.1523.25;14.1.1.1230.29;4.1.1.1632.20;13.1.1.1296.28;10.1.1.1332.10;9.1.1.1329.12;13.1.1.1292.30;14.1.1.1881.16;15.1.1.1236.26;2.1.1.1515.3;1.1.1.1525.2;14.1.1.1245.30;15.1.1.1889.13;2.1.1.1508.4;5.1.1.1962.14;13.1.1.1287.30;8.1.1.1294.18;4.1.1.1160.19;15.1.1.1229.26;14.1.1.1890.16;2.1.1.1511.22;10.1.1.1336.9;14.1.1.1239.30;8.1.1.1006.8;14.1.1.1235.5;9.1.1.1321.1…	42	1.59956	0.156414	42	1.27057	0.62566	47	0.233346	2.88e-05	48	0.242103	2.21e-05	40	1.80302	0.0225006	40	1.70608	0.0709091	45	0.301995	0.000193588	46	0.316228	0.000142511	42	0.172187	5.35e-06	44	0.178649	4.26e-06	41	0.185353	1.57e-05	42
Uncharacterized protein OS=Bos taurus PE=3 SV=1	180	20.2	tr|A0A0N4STN1|A0A0N4STN1_BOVIN	Uncharacterized protein OS=Bos taurus PE=3 SV=1		BOVIN	17627.9	155	57.42	10	1	GNFDITCNNHR	131	1	10.1.1.1036.7	0	0	-	0	0	-	0	0	-	0	0	-	0	0	-	0	0	-	0	0	-	0	0	-	0	0	-	0	0	-	0	0	-	0
Apolipoprotein D OS=Bos taurus GN=APOD PE=3 SV=2	181	20.2	tr|F1MS32|F1MS32_BOVIN	Apolipoprotein D OS=Bos taurus GN=APOD PE=3 SV=2		BOVIN	21400.5	189	43.39	11	11	GSCIQANYSLKENGNVK;WYEIEK;IPVSFEK;GSCIQANYSLK;NPYLPPETVTYLKDILTSNNIEVEK;CPHPPVQENFDVNK;DILTSNNIEVEK;WYEIEKIPVSFEK;HPPVQENFDVNK;MTITDQVNCPESM;NPYLPPETVTYLK	226	225	16.1.1.1310.17;10.1.1.1117.31;1.1.1.1452.4;7.1.1.1086.29;11.1.1.1379.5;11.1.1.1371.5;9.1.1.1403.13;11.1.1.1381.25;1.1.1.1461.7;11.1.1.1373.7;6.1.1.1253.29;8.1.1.1093.19;9.1.1.1124.26;16.1.1.1575.28;10.1.1.1130.29;14.1.1.1042.28;9.1.1.1109.4;6.1.1.1111.29;11.1.1.1274.24;8.1.1.1358.28;6.1.1.1102.28;10.1.1.1306.25;15.1.1.1069.28;2.1.1.1715.9;3.1.1.1416.29;1.1.1.1441.30;9.1.1.1301.25;8.1.1.1358.25;11…	91	0.147231	0.000350747	94	0.122462	8.12e-05	88	0.122462	0.00276639	90	0.145881	0.00431737	119	0.570164	0.0808537	120	0.465586	0.0111815	120	0.428549	0.0358548	120	0.519996	0.221621	124	0.744732	0.632498	124	0.903649	0.623104	125	0.92045	0.5152	125
Elongation factor 1-alpha 1 OS=Bos taurus GN=EEF1A1 PE=1 SV=1	182	20.09	sp|P68103|EF1A1_BOVIN	Elongation factor 1-alpha 1 OS=Bos taurus GN=EEF1A1 PE=1 SV=1		BOVIN	50140.6	462	34.63	12	12	THINIVVIGHVDSGK;KDGNASGTTLLEALDCILPPTRPTDKPLR;LPLQDVYK;DGNASGTTLLEALDCILPPTRPTDKPLR;GSFKYAWVLDK;EHALLAYTLGVK;IGGIGTVPVGR;EVSTYIK;YYVTIIDAPGHR;SVEMHHEALSEALPGDNVGFNVK;VETGVLKPGMVVTFAPVNVTTEVK;QLIVGVNK	36	36	2.1.1.1190.3;3.1.1.1103.5;6.1.1.1898.12;4.1.1.1102.5;3.1.1.1143.14;6.1.1.1422.11;14.1.1.1369.19;2.1.1.1085.21;5.1.1.1694.13;6.1.1.1742.10;3.1.1.1181.5;4.1.1.997.5;4.1.1.1106.5;16.1.1.1383.18;5.1.1.1381.6;5.1.1.1701.18;4.1.1.1268.2;6.1.1.1738.11;3.1.1.1177.3;2.1.1.1257.19;6.1.1.1418.8;4.1.1.1273.4;4.1.1.1046.19;3.1.1.1139.14;3.1.1.1185.4;7.1.1.1886.16;4.1.1.1052.17;2.1.1.1186.2;4.1.1.1278.6;11.1.1…	37	0.928966	0.521146	37	0.717794	0.0855973	37	0.380189	0.000469359	37	0.613762	0.0393038	37	1.1272	0.887731	37	0.862979	0.298152	37	0.452898	0.0016052	37	0.737904	0.14985	37	0.409261	0.00127957	37	0.660694	0.119069	37	0.510505	0.00973711	37
Coagulation factor XI OS=Bos taurus GN=F11 PE=3 SV=1	183	19.99	tr|F1MUT4|F1MUT4_BOVIN	Coagulation factor XI OS=Bos taurus GN=F11 PE=3 SV=1	sp|Q5NTB3|FA11_BOVIN	BOVIN	69885.1	625	28.8	12	3	HLCGGAIIGNQWILTAAHCFNEVK;GGDITVAFAPNAK;ECVTTLFQDACFK	26	6	8.1.1.1818.18;16.1.1.1296.26;2.1.1.1598.29;2.1.1.1601.29;2.1.1.1602.6;9.1.1.1834.19	2	0.751623	0.425702	2	1.57036	0.621028	2	1.04713	0.888941	2	0.903649	0.90841	2	0.613762	0.319023	2	1.2942	0.925702	2	0.862979	0.766724	2	0.744732	0.609123	2	1.39316	0.386034	2	1.19124	0.463791	2	0.666807	0.704324	2
PARVB protein OS=Bos taurus GN=PARVB PE=2 SV=1	184	19.99	tr|A6QLQ6|A6QLQ6_BOVIN	PARVB protein OS=Bos taurus GN=PARVB PE=2 SV=1	tr|F1MC75|F1MC75_BOVIN	BOVIN	41712	365	27.67	11	11	VLYNLFTK;SLITFVNK;SPMCPAPVEVHPEDSLLEENEER;DAFDTLFDHAPDKLSVVK;LNVAEVTQSEIGQK;NAINSPMCPAPVEVHPEDSLLEENEER;ARPEDVVNLDLK;CPAPVEVHPEDSLLEENEER;DAFDTLFDHAPDK;QLEEDLYDGQVLQK;VHPEDSLLEENEER	64	64	10.1.1.1805.12;10.1.1.1613.12;9.1.1.1586.10;8.1.1.1704.27;13.1.1.1504.4;14.1.1.1351.29;9.1.1.1778.17;14.1.1.1356.28;9.1.1.1595.30;10.1.1.1605.10;8.1.1.1555.30;8.1.1.1551.31;14.1.1.1410.4;4.1.1.1095.29;5.1.1.1313.18;10.1.1.1604.30;9.1.1.1532.31;11.1.1.1976.20;1.1.1.1598.7;13.1.1.1253.5;13.1.1.1249.4;2.1.1.1578.5;13.1.1.1429.10;9.1.1.1790.18;13.1.1.1433.31;10.1.1.1801.3;10.1.1.1609.13;15.1.1.1364.2…	45	0.824138	0.789485	43	1.19124	0.965824	45	0.224906	0.000937756	46	0.178649	9.07e-05	45	0.903649	0.876795	44	1.25892	0.94452	44	0.242103	0.00043213	45	0.192309	0.000101657	45	0.255859	0.00101973	46	0.205116	0.000119221	43	0.190546	0.000398091	44
Heat shock 70 kDa protein 1A OS=Bos taurus GN=HSPA1A PE=1 SV=2	185	19.95	sp|Q27975|HS71A_BOVIN	Heat shock 70 kDa protein 1A OS=Bos taurus GN=HSPA1A PE=1 SV=2	sp|Q27965|HS71B_BOVIN	BOVIN	70257.9	641	32.29	15	13	NALESYAFNMK;AQIHDLVLVGGSTR;IINEPTAAAIAYGLDR;ARFEELCSDLFR;LYQGAGGPGAGGFGAQGPK;EIAEAYLGHPVTNAVITVPAYFNDSQR;CQEVISWLDANTLAEKDEFEHK;LLQDFFNGR;ELEQVCNPIISR;DAGVIAGLNVLR;GGSGSGPTIEEVD;FEELCSDLFR;ATAGDTHLGGEDFDNR	39	27	1.1.1.1890.8;4.1.1.1390.6;3.1.1.1643.21;1.1.1.1391.22;2.1.1.1642.20;2.1.1.1650.22;4.1.1.1047.7;5.1.1.1522.10;2.1.1.1044.23;2.1.1.1434.2;14.1.1.1281.26;4.1.1.1384.10;7.1.1.1874.4;3.1.1.1648.21;2.1.1.1644.19;1.1.1.997.11;7.1.1.1881.3;6.1.1.1851.26;1.1.1.1395.21;9.1.1.1872.5;4.1.1.1395.7;1.1.1.1122.23;5.1.1.988.13;1.1.1.1674.21;3.1.1.1133.7;15.1.1.1915.12;15.1.1.1919.11	17	2.1677	0.264532	16	1.75388	0.887298	17	0.660694	0.0270405	17	0.879022	0.191228	17	1.19124	0.495981	16	1.03753	0.565416	17	0.409261	0.016992	17	0.534564	0.0385247	17	0.319154	0.00366655	17	0.428549	0.0506968	15	0.383707	0.0302224	16
Ribonuclease 4 OS=Bos taurus GN=RNASE4 PE=2 SV=1	186	19.89	tr|Q58DP6|Q58DP6_BOVIN	Ribonuclease 4 OS=Bos taurus GN=RNASE4 PE=2 SV=1		BOVIN	16938.3	147	51.7	10	10	RFNTFIHEDLWNIR;RVVIACEGNPEVPVHFDK;VVIACEGNPEVPVHFD;SICSTTNIQCKNGQMNCHEGVVR;FNTFIHEDLWNIR;QHVDPDETGGNDSYCNLMMQR;RVVIACEGNPEVPVHFD;NGQMNCHEGVVR;VVIACEGNPEVPVHFDK;SICSTTNIQCK	107	107	15.1.1.1358.19;3.1.1.1042.31;6.1.1.964.5;14.1.1.1314.10;14.1.1.1542.26;8.1.1.1820.29;8.1.1.1377.31;9.1.1.1250.23;16.1.1.1285.8;9.1.1.1165.24;6.1.1.1024.29;12.1.1.1031.28;12.1.1.1025.19;7.1.1.1005.30;6.1.1.1602.2;16.1.1.1281.11;9.1.1.1161.23;15.1.1.1186.12;7.1.1.1803.3;9.1.1.1844.5;8.1.1.1373.31;14.1.1.967.31;10.1.1.1253.27;9.1.1.1245.25;13.1.1.1596.26;13.1.1.1429.4;8.1.1.1572.2;7.1.1.1277.31;4.1.…	56	0.990832	0.619843	55	0.887156	0.621565	55	1.47231	0.329206	50	3.19154	0.0204353	55	1	0.745307	54	0.903649	0.271907	55	1.51356	0.389513	50	3.31131	0.0144243	56	1.47231	0.337983	51	3.25087	0.00986811	55	1.64437	0.0275124	50
Uncharacterized protein OS=Bos taurus GN=LCN2 PE=1 SV=2	187	19.88	tr|E1B6Z6|E1B6Z6_BOVIN	Uncharacterized protein OS=Bos taurus GN=LCN2 PE=1 SV=2		BOVIN	22983.1	200	60.5	12	12	TKELTPEVR;ITLYGR;VVNTDYNQFAIVYFKK;IPLQPNFQADQFQGK;ENFINFAK;DDLCDYWIR;VVNTDYNQFAIVYFK;MYSSNYELK;SLGLTDDHIVFTVPIDR;TFVPSSQPGQFTLGNIK;TFVPSSQPGQFTLGNIKSYR;WYTVGVAGNAIK	164	164	16.1.1.1391.23;5.1.1.1308.26;15.1.1.1368.11;4.1.1.1350.2;5.1.1.1780.5;6.1.1.1362.22;5.1.1.1516.20;6.1.1.1794.31;3.1.1.1425.2;7.1.1.1675.11;4.1.1.1189.21;9.1.1.1019.4;5.1.1.1248.24;6.1.1.1307.18;4.1.1.1334.13;14.1.1.1430.8;1.1.1.1172.28;3.1.1.1271.20;5.1.1.1513.15;2.1.1.1315.31;14.1.1.1438.11;5.1.1.1742.11;14.1.1.1446.8;6.1.1.1613.30;2.1.1.1431.31;5.1.1.1771.31;5.1.1.1521.18;6.1.1.1354.25;4.1.1.13…	108	0.704693	0.444107	93	1.52757	0.5266	111	0.102802	1.03e-05	114	0.113763	2.14e-07	110	1.20226	0.686107	94	2.18776	0.233684	118	0.151356	9.14e-05	118	0.165959	3.4e-06	119	0.134276	6.31e-05	120	0.152757	0.000706708	96	0.0758578	0.00013167	100
Complement C1q subcomponent subunit A OS=Bos taurus GN=C1QA PE=2 SV=1	188	19.82	sp|Q5E9E3|C1QA_BOVIN	Complement C1q subcomponent subunit A OS=Bos taurus GN=C1QA PE=2 SV=1		BOVIN	25801.9	244	41.39	11	11	GFFQVVSGGTVLHLQQGDQVWIEK;DQPRPAFSAVGPN;IYHGSEADSIFSGFLIFPSA;DQIQPLGFCDFN;RDQIQPLGFCDFNSK;DNVVVFGK;GEPGAPAIQTGIR;PAFSAVGPNSVSR;DQPRPAFSAVGPNSVSR;GFFQVVSGGTVLHLQQGDQVWIEKDPSK;DQIQPLGFCDFNSK	229	229	2.1.1.1077.28;6.1.1.1627.8;14.1.1.2172.23;16.1.1.1576.29;6.1.1.1798.28;16.1.1.1559.31;14.1.1.1110.24;14.1.1.1057.24;8.1.1.1924.9;6.1.1.1621.22;12.1.1.1174.9;7.1.1.1648.11;10.1.1.1039.27;6.1.1.1764.28;13.1.1.1124.6;8.1.1.1019.24;14.1.1.1461.31;14.1.1.1102.19;8.1.1.1038.30;16.1.1.1544.29;1.1.1.1237.24;14.1.1.2250.19;13.1.1.1145.17;11.1.1.1079.26;14.1.1.1497.30;14.1.1.981.17;15.1.1.1438.4;16.1.1.153…	69	5.97035	0.0542618	103	0.416869	0.103674	106	0.903649	0.519524	104	0.981748	0.607973	72	8.24138	0.0234511	111	0.698232	0.21116	112	1.52757	0.245411	109	1.70608	0.31449	64	0.199526	0.162259	60	0.20893	0.14685	107	2.14783	0.0309999	103
Ubiquitin-like modifier-activating enzyme 1 OS=Bos taurus GN=UBA1 PE=2 SV=1	189	19.71	sp|A3KMV5|UBA1_BOVIN	Ubiquitin-like modifier-activating enzyme 1 OS=Bos taurus GN=UBA1 PE=2 SV=1		BOVIN	117829	1058	12.19	10	10	YFLVGAGAIGCELLK;SLPAVQQGSLDEDLIRK;LDQPMTEIVSR;AAVATLLQSVQVPEFTPK;DNPGVVTCLDEAR;YDGQVAVFGSDLQER;LAGTQPLEVLEAVQR;QFLFRPWDVTK;NVSDADIDEGLYSR;SLPAVQQGSLDEDLIR	21	21	9.1.1.2107.9;7.1.1.1152.30;13.1.1.1358.17;12.1.1.1554.26;4.1.1.1648.17;9.1.1.2102.11;12.1.1.1456.28;12.1.1.1563.22;13.1.1.1432.29;13.1.1.1533.28;3.1.1.1736.19;9.1.1.1615.9;12.1.1.1557.26;10.1.1.2119.10;5.1.1.1177.28;6.1.1.1163.27;9.1.1.1611.10;3.1.1.1731.26;14.1.1.1336.17;3.1.1.1737.24;7.1.1.2000.9	20	1.21339	0.818008	20	2.07014	0.277417	21	0.698232	0.161957	21	0.666807	0.0679051	19	0.636796	0.103035	20	1.00925	0.837768	20	0.366438	0.0127045	20	0.349945	0.00957211	20	0.564937	0.230341	20	0.534564	0.10791	19	0.331131	0.059834	19
Olfactomedin-like protein 3 OS=Bos taurus GN=OLFML3 PE=2 SV=1	190	19.63	sp|Q0VCP3|OLFL3_BOVIN	Olfactomedin-like protein 3 OS=Bos taurus GN=OLFML3 PE=2 SV=1		BOVIN	45885.8	406	34.73	10	10	AALPYFPR;LRDFTLAMAAR;EVDYLETQNPALPCVEVDEK;IQCSFDASGTLTPER;RPPGGPGGGGELQNTLQLIK;YDMITDCGYTISQVR;LAALEER;EALRTEADTISGR;LDPQTLDTEQQWDTPCPR;QLYAWDDGYQIVYK	41	40	10.1.1.1549.20;3.1.1.1304.24;15.1.1.1298.27;1.1.1.1592.30;2.1.1.1306.23;9.1.1.1678.28;10.1.1.1545.19;1.1.1.1593.9;8.1.1.1491.3;10.1.1.1545.20;6.1.1.1315.8;5.1.1.1272.6;9.1.1.1679.31;5.1.1.1268.8;6.1.1.1324.5;2.1.1.1308.4;7.1.1.1076.3;6.1.1.1328.5;10.1.1.1696.26;5.1.1.1260.5;12.1.1.1503.16;5.1.1.1264.7;15.1.1.1265.28;11.1.1.1686.30;14.1.1.1280.29;6.1.1.1320.4;14.1.1.1271.28;14.1.1.1275.28;16.1.1.1…	36	0.954993	0.535289	36	1.04713	0.563041	36	1.95885	0.0119412	36	1.8197	0.085671	36	0.928966	0.726038	36	1.00925	0.954896	36	1.88799	0.0169221	36	1.75388	0.139913	36	2.01372	0.0154625	36	1.87068	0.136265	35	1.85353	0.0115436	35
Adiponectin OS=Bos taurus GN=ADIPOQ PE=1 SV=1	191	19.56	sp|Q3Y5Z3|ADIPO_BOVIN	Adiponectin OS=Bos taurus GN=ADIPOQ PE=1 SV=1		BOVIN	26133.1	240	57.08	14	14	GEKGDPGLVGPKGDTGETGITGIEGPR;ALLFTHDQFQDKNVDQASGSVLLYLEK;GDQVWLQVYEGENHN;IFYNQQNHYDGTTGK;ALLFTHDQFQDK;TPGEKGEKGDPGLVGPKGDTGETGITGIEGPR;SAFSVGLER;GDTGETGITGIEGPR;FTKIFYNQQNHYDGTTGK;KGDPGLVGPKGDTGETGITGIEGPR;EDNMEDPPLPK;NVDQASGSVLLYLEK;QVTVPNVPIR;DSTFTGFLLYHNIVE	361	361	5.1.1.1118.11;16.1.1.1779.30;5.1.1.1611.29;2.1.1.1595.29;4.1.1.966.30;4.1.1.1058.25;3.1.1.1051.9;6.1.1.1859.20;16.1.1.1804.6;5.1.1.1838.23;1.1.1.2198.13;4.1.1.983.14;2.1.1.1099.11;6.1.1.1172.8;16.1.1.1252.13;2.1.1.1056.27;6.1.1.1176.6;2.1.1.1052.30;16.1.1.1732.28;4.1.1.938.28;3.1.1.1058.21;7.1.1.1427.28;2.1.1.1155.21;2.1.1.1043.24;1.1.1.1083.11;6.1.1.1115.21;6.1.1.1113.16;4.1.1.932.11;16.1.1.1765…	176	0.275423	0.0744197	168	0.161436	0.00675004	165	0.436516	0.336315	175	0.15417	0.0120686	214	1.78649	0.342935	210	0.928966	0.516076	206	2.67917	0.0760905	218	0.870964	0.697007	205	1.49969	0.323163	219	0.469894	0.242622	203	2.85759	0.0279434	216
43kDa collectin OS=Bos taurus GN=CL43 PE=4 SV=1	192	19.49	tr|B7FEK7|B7FEK7_BOVIN	43kDa collectin OS=Bos taurus GN=CL43 PE=4 SV=1	sp|P42916|CL43_BOVIN	BOVIN	33615.3	321	54.21	17	6	SSAENEAVTQLVR;AKDEGPENCLEIYSDGNWNDIECR;FTYPTGGSLDYSNWAPGEPNNR;AKDEGPENCLEIYSDGNWNDIECREER;HAYLSMNDISK;TLTDPCTLVVCAPPADSLR	310	56	3.1.1.1572.15;1.1.1.1523.31;8.1.1.1168.22;10.1.1.1269.20;16.1.1.1187.11;6.1.1.1590.30;10.1.1.1253.22;9.1.1.1570.31;1.1.1.1525.29;1.1.1.1528.9;9.1.1.1253.22;3.1.1.1568.18;1.1.1.1537.30;16.1.1.1672.29;2.1.1.1510.29;5.1.1.1540.31;3.1.1.1514.30;11.1.1.1223.26;16.1.1.1612.26;10.1.1.1257.20;7.1.1.1433.31;10.1.1.1240.17;4.1.1.1407.30;4.1.1.1467.14;8.1.1.1458.25;8.1.1.1539.31;1.1.1.1532.31;7.1.1.1429.31;…	50	0.691831	0.427517	50	0.559758	0.0350292	50	0.862979	0.532703	50	0.954993	0.655508	41	0.12942	0.00981365	44	0.105682	0.00172581	41	0.157036	0.0115076	43	0.164437	0.0137538	50	1.24738	0.854264	50	1.38038	0.738068	50	1.52757	0.0791524	50
Creatine kinase B-type OS=Bos taurus GN=CKB PE=1 SV=1	193	19.48	sp|Q5EA61|KCRB_BOVIN	Creatine kinase B-type OS=Bos taurus GN=CKB PE=1 SV=1		BOVIN	42719.1	381	40.94	12	12	VLTPELYAELR;RGTGGVDTAAVGGVFDVSNADR;TFLVWINEEDHLR;LEQGQAIDDLMPAQ;LLIEMEQR;LEQGQAIDDLMPAQK;LAVEALSSLDGDLAGR;ELFDPIIEDR;LGYILTCPSNLGTGLR;GTGGVDTAAVGGVFDVSNADR;FCNGLTQIETLFK;SMTEAEQQQLIDDHFLFDKPVSPLLLASGMAR	52	52	5.1.1.1942.23;2.1.1.1957.20;12.1.1.1620.10;5.1.1.1978.22;5.1.1.1979.22;5.1.1.1938.21;2.1.1.1949.15;3.1.1.1971.15;2.1.1.1980.19;14.1.1.1229.20;2.1.1.1953.18;2.1.1.2005.18;12.1.1.1616.8;2.1.1.1987.20;12.1.1.1612.6;2.1.1.1969.18;3.1.1.1961.14;4.1.1.1601.3;11.1.1.1925.23;2.1.1.1977.17;11.1.1.1723.16;14.1.1.1225.16;5.1.1.1709.4;2.1.1.1992.21;3.1.1.1967.16;9.1.1.1333.18;2.1.1.1530.14;5.1.1.1697.3;16.1.…	39	0.744732	0.862521	33	1.67494	0.313375	39	0.519996	0.252785	39	0.642688	0.910612	35	0.383707	0.252473	28	0.887156	0.0536868	36	0.275423	0.0197999	35	0.343558	0.28806	41	0.679204	0.11847	40	0.855067	0.805819	35	0.299226	0.637057	34
Adipocyte plasma membrane-associated protein OS=Bos taurus GN=APMAP PE=2 SV=1	194	19.36	sp|Q3T0E5|APMAP_BOVIN	Adipocyte plasma membrane-associated protein OS=Bos taurus GN=APMAP PE=2 SV=1		BOVIN	46090.6	412	29.85	12	12	ASSSGGYWVSMAAIR;LENGEVETIAR;KMSFLNDLTVTR;GGADVFVENLPGFPDNIR;VVKLENGEVETIAR;LFSQETVMK;ANPGFSMLDFLSERPFLK;LLLSSETPIEGR;RDYLLLLMEGTDDGR;GLFEVNPWKR;GLFEVNPWK;DYLLLLMEGTDDGR	32	32	4.1.1.1004.27;2.1.1.1789.21;1.1.1.1102.21;1.1.1.1809.28;5.1.1.1104.24;6.1.1.1497.8;3.1.1.1775.26;5.1.1.1705.7;1.1.1.1325.19;6.1.1.1395.24;1.1.1.1321.20;10.1.1.1294.10;4.1.1.1000.27;1.1.1.1490.20;1.1.1.1818.29;4.1.1.1376.16;5.1.1.1130.29;5.1.1.1443.7;9.1.1.2118.6;5.1.1.1504.20;1.1.1.1814.29;5.1.1.1430.24;1.1.1.1814.7;6.1.1.1358.11;2.1.1.1312.17;1.1.1.1241.24;5.1.1.1801.25;3.1.1.1923.18;9.1.1.1295.…	27	0.862979	0.485851	27	1.18032	0.645784	27	2.03236	0.153434	27	1.40605	0.76522	27	0.570164	0.101904	27	0.765597	0.138074	27	1.30617	0.693564	27	0.912011	0.178336	27	2.22844	0.0918758	27	1.6293	0.745995	27	1.69044	0.0724143	27
Uncharacterized protein OS=Bos taurus GN=DSP PE=1 SV=1	195	19.14	tr|E1BKT9|E1BKT9_BOVIN	Uncharacterized protein OS=Bos taurus GN=DSP PE=1 SV=1		BOVIN	332380	2889	5.781	15	15	GIVDSISGQR;RCRLQREIDR;QLQNIIQATSR;SVEEVASEIQPFLR;GYFNEELSEILSDPSDDTK;YIELLTR;TLELQGLINDLQR;YQAECSQFK;SAIYQLEEEYENLLK;IEVLEEELR;NTKIEVLEEELR;IKDFLQGSSCIAGIYNETTK;DLIDFDDR;LEEELSRAK;LTYEIEDEKR	18	18	12.1.1.1997.27;4.1.1.1833.10;2.1.1.1921.21;1.1.1.1116.11;9.1.1.1575.13;6.1.1.1518.2;12.1.1.1993.25;5.1.1.1302.18;9.1.1.1837.5;15.1.1.2072.6;6.1.1.1787.9;12.1.1.1574.6;10.1.1.1076.28;8.1.1.1334.9;8.1.1.1155.4;6.1.1.1513.3;2.1.1.1917.17;14.1.1.1737.13	11	6.60694	1.85e-05	12	1.52757	0.0736478	13	1.5417	0.140325	9	14.3219	2.07e-05	10	3.76704	0.0102938	12	0.83946	0.254609	13	0.855067	0.174262	9	9.2045	0.000443813	11	0.237684	0.00892354	7	2.91072	0.458271	12	1.01859	0.852853	9
Uncharacterized protein OS=Bos taurus GN=LOC101904481 PE=3 SV=2	196	18.9	tr|F1MV90|F1MV90_BOVIN	Uncharacterized protein OS=Bos taurus GN=LOC101904481 PE=3 SV=2		BOVIN	28983.7	248	43.15	19	9	TIDDLEDKLK;IQVLQQQADDAEER;RIQLVEEELNR;IQLVEEELNRAQER;KIQVLQQQADDAEER;TIDDLEDK;IQVLQQQADDAEERAKR;IQLVEEELNR;RIQLVEEELNRAQER	102	25	13.1.1.1194.20;13.1.1.1481.9;10.1.1.1494.4;13.1.1.1388.30;13.1.1.1199.23;13.1.1.1493.12;13.1.1.1193.19;14.1.1.1153.15;10.1.1.1490.2;13.1.1.1203.23;10.1.1.1491.8;13.1.1.1402.28;10.1.1.1481.5;10.1.1.1486.3;13.1.1.1200.21;11.1.1.1467.5;13.1.1.1397.29;14.1.1.1148.21;13.1.1.1403.28;13.1.1.1392.30;13.1.1.1207.28;11.1.1.1473.2;14.1.1.1331.25;11.1.1.1472.5;13.1.1.1485.8	17	1.19124	0.930664	18	0.625173	0.56789	18	0.151356	0.156817	18	0.159956	0.156619	16	1.38038	0.606454	17	0.847227	0.991148	16	0.180302	0.195306	16	0.188799	0.195003	17	0.131826	0.161066	17	0.135519	0.160857	17	0.226986	0.194502	17
Transforming growth factor-beta-induced protein ig-h3 OS=Bos taurus GN=TGFBI PE=1 SV=2	197	18.64	sp|P55906|BGH3_BOVIN	Transforming growth factor-beta-induced protein ig-h3 OS=Bos taurus GN=TGFBI PE=1 SV=2		BOVIN	74406.8	683	19.91	11	11	NLLLNHMIK;VLTDELK;STVISYECCPGYEK;SPYQLVLQHSR;EGVYTVFAPTNEAFQALPR;FSMLVAAIQSAGLTETLNR;LTLLAPMNSVFK;DLLNNHILK;GDELADSALEIFK;ILGDPEALR;YLYHGQTLDTLGGR	45	45	11.1.1.2023.25;13.1.1.1918.24;3.1.1.1781.29;4.1.1.1045.11;13.1.1.1912.5;11.1.1.2041.3;13.1.1.1928.23;16.1.1.1311.3;11.1.1.1234.7;12.1.1.1921.26;11.1.1.2036.4;10.1.1.2005.23;11.1.1.2027.20;11.1.1.2138.30;2.1.1.1124.7;11.1.1.2020.6;4.1.1.1694.30;15.1.1.1224.3;12.1.1.1926.6;11.1.1.2032.5;6.1.1.1282.9;11.1.1.1225.31;12.1.1.1185.18;3.1.1.1132.9;12.1.1.1926.5;12.1.1.1932.6;1.1.1.1826.7;12.1.1.1922.5;13…	45	0.483059	0.0737203	39	0.524808	0.121388	45	0.772681	0.516497	43	0.862979	0.979564	49	0.758578	0.436743	41	0.83946	0.617829	49	1.23595	0.0932593	48	1.31826	0.28111	50	1.58489	0.0220663	49	1.69044	0.0771563	46	1.41906	0.0376984	43
Phospholipase A2, group VII (Platelet-activating factor acetylhydrolase, plasma) OS=Bos taurus GN=PLA2G7 PE=2 SV=1	198	18.63	tr|Q1RML9|Q1RML9_BOVIN	Phospholipase A2, group VII (Platelet-activating factor acetylhydrolase, plasma) OS=Bos taurus GN=PLA2G7 PE=2 SV=1	sp|Q28017|PAFA_BOVIN	BOVIN	50150.7	444	31.08	11	11	DGSASSTYYFK;ASLAFLQK;SWLYLR;IQALMAAANIGQSK;FLGTHWLVGK;IPQPLFFINSER;IIGYLFTLK;IAIIGHSFGGATVIQTLSEDQR;TGEKYPLIIFSHGLGAFR;RGEEEFPLRNEQLR;GDIDSNVAISLSNK	23	23	11.1.1.1595.3;11.1.1.1922.6;13.1.1.2102.3;9.1.1.1591.2;8.1.1.1851.17;4.1.1.1169.22;10.1.1.1617.3;12.1.1.1352.30;13.1.1.1331.10;10.1.1.1789.6;8.1.1.1808.20;9.1.1.1064.3;12.1.1.1097.28;9.1.1.1830.20;4.1.1.1173.18;10.1.1.1785.4;12.1.1.2125.8;9.1.1.1866.20;8.1.1.1368.4;10.1.1.1905.3;9.1.1.1826.22;9.1.1.1871.21;10.1.1.1898.16	23	0.824138	0.213461	22	0.356451	0.332043	21	0.895365	0.403685	21	0.717794	0.779091	24	1.41906	0.105699	24	0.60256	0.357569	22	1.52757	0.168996	22	1.1272	0.542081	23	0.990832	0.953047	23	0.765597	0.333214	23	2.55859	0.0224715	23
Lecithin-cholesterol acyltransferase OS=Bos taurus GN=LCAT PE=2 SV=1	199	18.55	tr|Q2KIW4|Q2KIW4_BOVIN	Lecithin-cholesterol acyltransferase OS=Bos taurus GN=LCAT PE=2 SV=1		BOVIN	49843.9	440	26.82	10	10	TYSVEYLDSSK;FWLFNVLFPPHTTPK;MTTTSPWMLPAR;LEPSQQEEYYLK;VSNAPGVQIR;LAGYMHTLVQNLVNNGYVR;DLLAGLPAPGVEVY;LAGYMHTLVQNLVNNGYVRDETVR;LDKPSVVNWMCYR;AAPYDWR	183	183	11.1.1.1268.24;7.1.1.1281.28;8.1.1.1229.24;7.1.1.1289.25;11.1.1.1302.27;11.1.1.1519.9;12.1.1.1249.7;5.1.1.1230.28;7.1.1.1684.21;3.1.1.1192.28;10.1.1.1711.23;6.1.1.1438.27;1.1.1.1273.25;9.1.1.1195.13;11.1.1.1290.28;10.1.1.1303.26;6.1.1.1222.26;10.1.1.1508.11;12.1.1.1242.29;14.1.1.2058.16;7.1.1.1212.23;14.1.1.969.24;11.1.1.1273.3;4.1.1.1036.28;7.1.1.1353.27;9.1.1.1357.31;7.1.1.1514.16;12.1.1.1249.2…	94	0.751623	0.494699	95	0.570164	0.254356	94	1.83654	0.0772855	90	3.22107	0.0119264	96	1.22462	0.940125	97	0.937562	0.556296	96	2.96483	0.0347673	92	5.29664	0.00632138	95	2.35505	0.0317185	90	4.16869	0.00588122	96	3.13329	0.0171798	92
Uncharacterized protein OS=Bos taurus PE=4 SV=1	200	18.4	tr|G5E5H2|G5E5H2_BOVIN	Uncharacterized protein OS=Bos taurus PE=4 SV=1		BOVIN	14450.8	139	42.45	17	8	TGNYVSWFQQIPGSAPR;VGTGNYVSWFQQIPGSAPR;QPSSVSGSLGQRVSITCSGSSSNVGTGNYVSWFQQIPGSAPR;GNYVSWFQQIPGSAPR;NYVSWFQQIPGSAPR;NVGTGNYVSWFQQIPGSAPR;VSITCSGSSSNVGTGNYVSWFQQIPGSAPRTLIYGATSRASG;VSITCSGSSSNVGTGNYVSWFQQIPGSAPR	442	80	8.1.1.1873.29;8.1.1.1707.24;9.1.1.1753.27;7.1.1.1827.30;9.1.1.2102.31;10.1.1.1810.23;10.1.1.1912.23;9.1.1.1752.31;8.1.1.1711.31;8.1.1.1831.31;9.1.1.1717.28;10.1.1.1921.19;10.1.1.1925.21;9.1.1.1752.30;9.1.1.2093.31;7.1.1.1849.30;7.1.1.1815.31;10.1.1.2108.31;7.1.1.1836.31;8.1.1.1707.29;9.1.1.1871.31;9.1.1.1979.30;8.1.1.1926.29;7.1.1.1849.31;8.1.1.1765.31;9.1.1.1751.12;9.1.1.1748.30;7.1.1.1745.31;8.…	9	0.534564	0.262429	9	0.92045	0.925074	9	1.05682	0.790595	9	1.1272	0.804132	9	0.625173	0.369513	9	1.08643	0.635871	9	1.24738	0.746504	9	1.31826	0.475599	9	1.95885	0.302253	9	2.07014	0.233369	9	1.13763	0.860263	9
Myocilin OS=Bos taurus GN=MYOC PE=2 SV=1	201	18.37	tr|Q3SX06|Q3SX06_BOVIN	Myocilin OS=Bos taurus GN=MYOC PE=2 SV=1		BOVIN	54887.9	490	27.14	10	10	LSSLEALLHR;LQAENEDLAR;GSLYFQAAESR;EREQLETQTQELESAYSNLVR;IDTVGTDIR;LNPETLELEQTWETNIRK;LTSGQPAGPLETHQGLQR;LNPETLELEQTWETNIR;DPQATFPYTGETTWR;NEEGGTGCGELVWVGEPITLR	28	28	15.1.1.1714.10;15.1.1.1050.25;5.1.1.1007.15;13.1.1.1885.18;14.1.1.1805.15;10.1.1.1152.8;8.1.1.1778.2;14.1.1.1801.19;12.1.1.1879.15;12.1.1.1870.17;15.1.1.1105.26;12.1.1.1874.11;9.1.1.1799.2;8.1.1.1774.2;14.1.1.1809.14;13.1.1.1877.6;15.1.1.1839.29;14.1.1.1009.20;15.1.1.1688.19;4.1.1.872.23;8.1.1.1770.2;15.1.1.1362.29;13.1.1.1868.9;15.1.1.1045.21;15.1.1.1721.12;14.1.1.1842.31;13.1.1.1873.6;15.1.1.18…	28	0.625173	0.0266163	26	1.41906	0.777999	28	2.46604	0.0531127	27	1.83654	0.0501099	27	0.654636	0.333322	23	1.5417	0.0774596	27	2.55859	0.00293619	26	1.88799	0.00344308	28	3.83707	0.0017766	27	2.88403	0.00069792	25	1.75388	0.228315	25
C8G protein OS=Bos taurus GN=C8G PE=2 SV=1	202	18.16	tr|A8YXZ2|A8YXZ2_BOVIN	C8G protein OS=Bos taurus GN=C8G PE=2 SV=1		BOVIN	25287.9	237	34.18	9	9	GPVDVVVGDTDYR;FLLQAR;KLDGICWAVR;LDGICWAVR;VDVVVGDTDYR;AEATTLHVAPQGSAMVVST;ANFDAQQFSGTWLLVAVASPCR;GFAVLYLER;AEATTLHVAPQGSAMVVSTFR	299	299	10.1.1.1344.12;6.1.1.1552.7;7.1.1.1424.21;8.1.1.1599.7;9.1.1.1894.24;3.1.1.1188.24;11.1.1.1967.27;10.1.1.1329.19;11.1.1.1700.5;5.1.1.1345.22;5.1.1.1144.20;16.1.1.1327.18;9.1.1.1333.19;9.1.1.1329.15;8.1.1.1788.10;13.1.1.1230.5;2.1.1.1315.21;3.1.1.1185.13;6.1.1.1301.11;3.1.1.1186.11;10.1.1.1936.27;8.1.1.1344.23;8.1.1.1358.23;1.1.1.1184.24;3.1.1.1314.20;5.1.1.1240.9;8.1.1.1223.2;3.1.1.1306.20;9.1.1.…	171	0.862979	0.848166	156	0.946237	0.729839	118	5.44503	0.210967	141	2.60615	0.535544	170	0.870964	0.593705	157	0.937562	0.495077	118	5.64937	0.343122	143	2.75423	0.779253	132	6.54636	0.15913	155	2.96483	0.423373	117	5.97035	0.126075	139
Alpha-1-acid glycoprotein OS=Bos taurus GN=agp PE=2 SV=2	203	18.07	tr|Q5GN72|Q5GN72_BOVIN	Alpha-1-acid glycoprotein OS=Bos taurus GN=agp PE=2 SV=2	sp|Q3SZR3|A1AG_BOVIN	BOVIN	23158.2	202	49.5	11	11	AIQAAFFYLEPR;CIGIQESEIIYTDEKKDACGPLEK;EYQTIEDK;NVGVSFYADKPEVTQEQK;EFLDVIK;CIGIQESEIIYTDEKK;WFYIGSAFR;VESDREHFVDLLLSK;CIGIQESEIIYTDEK;DACGPLEKQHEEER;NVGVSFYADKPEVTQEQKK	83	83	16.1.1.1498.8;16.1.1.1502.8;10.1.1.2108.18;12.1.1.1959.6;10.1.1.1449.23;10.1.1.2122.12;12.1.1.1951.10;9.1.1.2057.10;4.1.1.884.28;10.1.1.1569.29;9.1.1.2070.15;15.1.1.1400.4;9.1.1.2075.15;10.1.1.1439.12;14.1.1.1202.30;10.1.1.1458.24;10.1.1.2100.14;10.1.1.2104.17;11.1.1.1432.10;9.1.1.2094.11;10.1.1.2088.11;13.1.1.1262.13;10.1.1.1572.14;12.1.1.2109.19;4.1.1.784.6;9.1.1.1632.17;14.1.1.1198.10;9.1.1.20…	79	1.6293	0.185651	79	0.544503	0.0010367	79	0.461318	0.00118637	78	0.331131	0.00671875	77	0.928966	0.437894	78	0.343558	0.000415034	78	0.288403	0.000471325	77	0.212814	0.000800936	77	0.291072	0.000151606	75	0.212814	0.000516489	79	0.824138	0.932061	77
Tyrosine 3-monooxygenase/tryptophan 5-monooxygenase activation protein, theta polypeptide OS=Bos taurus GN=YWHAQ PE=2 SV=1	204	18	tr|B0JYM5|B0JYM5_BOVIN	Tyrosine 3-monooxygenase/tryptophan 5-monooxygenase activation protein, theta polypeptide OS=Bos taurus GN=YWHAQ PE=2 SV=1	sp|Q3SZI4|1433T_BOVIN	BOVIN	27763.9	245	42.45	11	8	YLIANATNPESK;YLAEVACGDDR;SICTTVLELLDK;QTIDNSQGAYQEAFDISKK;YDDMATCMK;QTIDNSQGAYQEAFDISK;AVTEQGAELSNEER;KQTIDNSQGAYQEAFDISKK	59	30	3.1.1.998.20;4.1.1.1913.2;9.1.1.1164.22;4.1.1.866.29;11.1.1.1312.20;11.1.1.1307.17;2.1.1.985.26;1.1.1.2047.3;4.1.1.862.29;11.1.1.1322.18;6.1.1.1988.20;3.1.1.996.23;11.1.1.1316.18;11.1.1.1370.15;12.1.1.1298.14;5.1.1.2042.19;5.1.1.2031.22;12.1.1.1296.20;12.1.1.1351.27;2.1.1.1001.25;12.1.1.1299.12;12.1.1.1310.16;3.1.1.994.18;1.1.1.1117.31;10.1.1.1484.21;11.1.1.1370.14;12.1.1.1302.13;8.1.1.1147.22;5.…	20	1.48594	0.879102	16	3.59749	0.218553	23	0.244343	0.0121204	22	0.334195	0.00149906	19	0.972747	0.731995	15	2.44343	0.148278	21	0.152757	0.00147986	19	0.210863	0.00090659	21	0.170608	0.00208197	20	0.210863	0.00124621	16	0.0731139	0.000688692	15
COL18A1 protein OS=Bos taurus GN=COL18A1 PE=2 SV=1	205	17.93	tr|A8E654|A8E654_BOVIN	COL18A1 protein OS=Bos taurus GN=COL18A1 PE=2 SV=1		BOVIN	135067	1329	11.36	13	13	ADDILASPPR;TAASFELPALDGR;EVQGQPLAHSLHDLQLEPDAR;DVLQHPTWPQK;AATGQASSLLAGR;GADFQCFQQAR;IFSFDGRDVLQHPTWPQK;LTESYCETWR;LFVAQAGGADPEKFQGLISELR;DEVLFPSWEALFSGSEGQLKPGAR;DDILASPPR;IFSFDGR;LQDLYSIVR	26	26	16.1.1.1212.12;13.1.1.1085.22;12.1.1.1244.18;14.1.1.1050.26;16.1.1.1180.24;5.1.1.2006.21;14.1.1.1046.24;8.1.1.1098.7;1.1.1.1089.11;1.1.1.1451.12;6.1.1.1735.6;5.1.1.1345.4;5.1.1.1925.24;16.1.1.1217.8;7.1.1.1651.8;5.1.1.1691.3;5.1.1.1695.3;9.1.1.1159.9;6.1.1.1409.4;9.1.1.1155.12;6.1.1.1405.4;13.1.1.1089.27;1.1.1.1447.12;13.1.1.1238.19;13.1.1.1332.4;2.1.1.1431.10	28	0.824138	0.294828	28	0.77983	0.0927724	28	1.27057	0.303471	28	1.28233	0.411881	28	0.912011	0.7645	28	0.862979	0.313786	28	1.41906	0.0891656	28	1.41906	0.129144	28	1.5417	0.0533086	28	1.5417	0.0782016	28	1.61436	0.0147072	28
Heat shock cognate 71 kDa protein OS=Bos taurus GN=HSPA8 PE=1 SV=2	206	17.85	sp|P19120|HSP7C_BOVIN	Heat shock cognate 71 kDa protein OS=Bos taurus GN=HSPA8 PE=1 SV=2		BOVIN	71240	650	21.23	12	10	SQIHDIVLVGGSTR;DAGTIAGLNVLR;STAGDTHLGGEDFDNR;TVTNAVVTVPAYFNDSQR;HWPFMVVNDAGRPK;LLQDFFNGK;FEELNADLFR;GTLDPVEK;ARFEELNADLFR;NSLESYAFNMK	31	20	16.1.1.1903.4;5.1.1.1760.16;3.1.1.968.2;2.1.1.1089.4;1.1.1.1757.10;16.1.1.1907.7;1.1.1.1761.7;1.1.1.1765.9;16.1.1.1482.25;16.1.1.1911.6;2.1.1.1336.2;4.1.1.836.15;3.1.1.1087.9;7.1.1.1033.25;16.1.1.1487.20;16.1.1.1899.7;3.1.1.1453.31;2.1.1.1337.12;1.1.1.1352.3;7.1.1.1248.4	19	1.1272	0.581552	19	0.954993	0.83923	19	0.515229	0.0682173	19	0.636796	0.115695	18	0.619441	0.594435	17	0.515229	0.323625	18	0.270396	0.0182753	18	0.337287	0.0149414	19	0.444631	0.0267827	19	0.549541	0.046047	19	0.534564	0.0497498	19
6-phosphogluconate dehydrogenase, decarboxylating OS=Bos taurus GN=PGD PE=1 SV=2	207	17.81	tr|Q3ZCI4|Q3ZCI4_BOVIN	6-phosphogluconate dehydrogenase, decarboxylating OS=Bos taurus GN=PGD PE=1 SV=2		BOVIN	53076.6	483	28.16	11	11	AIFQGIAAK;TVSKVDDFLANEAK;SAVENCQDSWR;VLGAHSLEEMASK;VGTGEPCCDWVGDEGAGHFVK;VDDFLANEAK;AGQAVDDFIEK;IKDAFDRNPGLQNLLLDDFFK;IILLVK;HEMLPANLIQAQR;GILFVGSGVSGGEDGAR	24	24	7.1.1.1003.24;5.1.1.1270.22;6.1.1.1023.21;10.1.1.1410.29;10.1.1.1415.22;11.1.1.1423.2;8.1.1.1401.8;9.1.1.1429.7;9.1.1.1627.7;5.1.1.1274.22;4.1.1.1211.29;16.1.1.1337.4;11.1.1.1407.26;3.1.1.1293.30;6.1.1.1976.12;13.1.1.1473.12;3.1.1.1121.9;4.1.1.1207.30;1.1.1.1317.29;3.1.1.1297.29;16.1.1.1347.7;8.1.1.1396.29;10.1.1.1440.2;8.1.1.1397.4	18	2.18776	0.0409752	17	2.05116	0.135865	18	0.549541	0.0963397	18	0.554626	0.0440449	16	1.11686	0.154206	15	1.04713	0.235838	16	0.293765	0.00985302	16	0.301995	0.0103707	18	0.265461	0.00586113	18	0.272898	0.00305089	16	0.283139	0.00236352	17
Complement C1q subcomponent subunit B OS=Bos taurus GN=C1QB PE=1 SV=1	208	17.41	sp|Q2KIV9|C1QB_BOVIN	Complement C1q subcomponent subunit B OS=Bos taurus GN=C1QB PE=1 SV=1		BOVIN	26399.1	247	41.7	10	10	VVTFCDYVQNTFQVTTGSIVLK;FDHVITNANENYQAR;VPGLYFFTYH;LEKDETVFLQATEK;GQLCVDLMR;DETVFLQATEK;IAFSASR;VPGLYFFTYHASSR;QGQPIRFDHVITNANENYQAR;NALVGIEGANSIFSGF	257	257	10.1.1.2200.14;16.1.1.1172.12;13.1.1.1115.16;12.1.1.1538.4;3.1.1.1088.19;9.1.1.1390.23;11.1.1.1559.18;1.1.1.1061.22;16.1.1.1180.11;13.1.1.1111.19;12.1.1.1530.14;13.1.1.1494.2;5.1.1.1174.20;9.1.1.2177.20;16.1.1.1332.7;15.1.1.1082.21;3.1.1.1151.13;2.1.1.1206.29;10.1.1.1381.20;12.1.1.1532.11;10.1.1.1758.29;16.1.1.1324.11;12.1.1.1132.16;12.1.1.1543.3;4.1.1.1098.20;9.1.1.2163.21;1.1.1.1080.16;9.1.1.13…	85	2.29087	0.489934	116	0.465586	0.224632	118	0.758578	0.507365	120	0.529663	0.340777	98	4.32514	0.121769	126	0.895365	0.772729	128	1.41906	0.748821	134	1.01859	0.992606	94	0.366438	0.196599	98	0.263027	0.123488	128	1.61436	0.546658	132
Argininosuccinate synthase OS=Bos taurus GN=ASS1 PE=2 SV=1	209	17.21	sp|P14568|ASSY_BOVIN	Argininosuccinate synthase OS=Bos taurus GN=ASS1 PE=2 SV=1		BOVIN	46416.9	412	23.3	9	9	EQGYDVIAYLANIGQK;IDIVENR;FAELVYTGFWHSPECEFVR;EQGYDVIAYLANIGQKEDFEEAR;VQVSVFK;NQAPPGLYTK;FELTCYSLAPQIK;NDLMEYAK;YLLGTSLAR	21	21	5.1.1.1628.9;2.1.1.1973.27;10.1.1.1249.17;6.1.1.1966.8;10.1.1.1170.5;3.1.1.1968.5;4.1.1.1499.29;4.1.1.1870.24;3.1.1.1964.21;7.1.1.1320.9;3.1.1.1972.24;6.1.1.1314.14;3.1.1.1971.3;3.1.1.1965.27;14.1.1.971.26;2.1.1.1131.14;13.1.1.1010.30;3.1.1.1966.3;11.1.1.1222.23;5.1.1.1952.8;8.1.1.2094.11	17	0.946237	0.555334	16	2.0893	0.957354	17	0.724436	0.0829074	17	0.630957	0.0265198	16	0.77983	0.472326	16	1.72187	0.955491	16	0.591562	0.0674017	16	0.524808	0.021702	17	0.765597	0.203518	17	0.666807	0.0655612	16	0.353183	0.0750875	16
Adenylyl cyclase-associated protein 1 OS=Bos taurus GN=CAP1 PE=2 SV=3	210	17.17	sp|Q3SYV4|CAP1_BOVIN	Adenylyl cyclase-associated protein 1 OS=Bos taurus GN=CAP1 PE=2 SV=3		BOVIN	51272.3	472	31.14	10	10	SSEMNVLIPTEGGDFNEFPVPEQFK;AGTTPYVQAFDSLLAGPVAEYLK;EMNDAAMFYTNR;NSLDCEIVSAK;QVAYIFK;TLWNGQK;ALLVTASQCQQPAGNK;VENQENVSNLMIEDTELK;TDGCHVYLSK;SALFAQINQGESITHALK	40	40	8.1.1.1188.25;15.1.1.1889.24;15.1.1.2032.27;16.1.1.1989.26;16.1.1.2124.31;11.1.1.1030.11;15.1.1.1893.27;4.1.1.999.24;10.1.1.1181.24;4.1.1.996.27;4.1.1.1001.29;8.1.1.1594.25;9.1.1.1622.27;6.1.1.2123.21;16.1.1.2128.27;7.1.1.1410.30;15.1.1.2029.29;5.1.1.1559.15;4.1.1.992.25;9.1.1.1186.25;9.1.1.1192.19;16.1.1.2119.28;4.1.1.1114.15;4.1.1.1434.20;8.1.1.1193.25;3.1.1.1093.31;15.1.1.2018.30;15.1.1.2023.2…	30	0.83946	0.606977	18	3.25087	0.149722	30	0.260615	0.00939824	30	0.293765	0.0177125	26	0.660694	0.81549	17	2.12814	0.148448	28	0.180302	0.00012211	27	0.205116	0.000145379	32	0.275423	0.00230423	32	0.30479	0.0023336	21	0.0928966	2.32e-05	22
Vitamin K-dependent protein Z OS=Bos taurus GN=PROZ PE=3 SV=1	211	17.12	tr|G1K1X9|G1K1X9_BOVIN	Vitamin K-dependent protein Z OS=Bos taurus GN=PROZ PE=3 SV=1	sp|P00744|PROZ_BOVIN	BOVIN	47734.9	439	35.31	9	9	WVAGGAVVR;GYACTCAPGYEGPNCAFAESECHPLR;CACGTLGPECCQRPQGSQQNLLPFPWQVK;LDGCQHFCYPGPESYTCSCAR;YALWLR;FEADTGHNDVALLDLARPVR;FEADTGHNDVALLDLAR;CPDAGRPVCTADADFADSVLLPQPGVLGGWTLR;VTHVEPAECGR	74	74	1.1.1.1106.26;15.1.1.1225.23;7.1.1.1651.29;10.1.1.1539.2;13.1.1.1654.4;16.1.1.1625.4;14.1.1.1509.4;7.1.1.1655.29;12.1.1.1667.11;16.1.1.1626.6;5.1.1.2013.17;15.1.1.1194.26;14.1.1.1526.6;16.1.1.1318.26;14.1.1.1513.6;12.1.1.1695.3;13.1.1.1682.7;11.1.1.1309.30;11.1.1.1313.31;13.1.1.1163.26;11.1.1.1518.2;15.1.1.1520.3;1.1.1.1441.4;4.1.1.971.17;13.1.1.1650.3;16.1.1.1323.24;13.1.1.1268.29;12.1.1.1663.11…	59	1.22462	0.686009	60	0.666807	0.118685	57	3.22107	0.106362	61	1.57036	0.295806	60	2.01372	0.129828	61	1.11686	0.643802	58	5.29664	0.0162134	62	2.60615	0.0457928	56	2.65461	0.195504	60	1.30617	0.50171	57	4.65586	0.0083941	61
Immunoglobulin J chain OS=Bos taurus GN=IGJ PE=1 SV=1	212	17.09	tr|Q3SYR8|Q3SYR8_BOVIN	Immunoglobulin J chain OS=Bos taurus GN=IGJ PE=1 SV=1		BOVIN	17857.1	157	63.06	10	10	IIPSAEDPSQDIVER;QDENERIVVDNK;GQTKMVETALTPDSCYPD;FVYHLSDLCKK;KCDTTEVELEDQVVTASQSNICDSDAETCYTYDR;IIVPLNSR;MVETALTPDSCYPD;FVYHLSDLCK;ICDSDAETCYTYDR;TKFVYHLSDLCK	239	239	7.1.1.1422.28;6.1.1.1367.27;11.1.1.1623.19;8.1.1.1378.24;8.1.1.1384.27;10.1.1.2344.29;9.1.1.2336.26;7.1.1.1367.30;9.1.1.1407.21;11.1.1.1455.27;9.1.1.2279.28;7.1.1.1384.29;10.1.1.1311.22;9.1.1.1446.25;7.1.1.1359.29;6.1.1.1234.10;4.1.1.1107.3;10.1.1.2349.26;11.1.1.1447.26;12.1.1.1602.21;11.1.1.1406.26;10.1.1.1460.27;6.1.1.1363.28;9.1.1.1443.28;13.1.1.1385.27;6.1.1.1603.29;6.1.1.1624.31;12.1.1.1382.…	108	0.432514	0.19022	91	0.524808	0.0682169	108	0.432514	0.0851709	110	0.428549	0.0834759	126	0.711214	0.548045	110	0.855067	0.91846	130	0.672977	0.95868	127	0.672977	0.969784	131	0.928966	0.58155	132	0.946237	0.57242	117	0.83946	0.877551	116
C-X-C motif chemokine OS=Bos taurus GN=PF4 PE=3 SV=1	213	17.04	tr|F1MD83|F1MD83_BOVIN	C-X-C motif chemokine OS=Bos taurus GN=PF4 PE=3 SV=1	tr|A6QPP9|A6QPP9_BOVIN	BOVIN	12566.6	118	56.78	12	12	DSEGGESEDLQCVCLK;ADSEGGESEDLQCVCLK;ESEDLQCVCLK;KICLDQQNPLYK;HISSLEVIGAGLHCPSPQLIATLK;ICLDQQNPLYKK;ICLDQQNPLYK;KICLDQQNPLYKK;SEDLQCVCLK;QESSFPATFVPLPADSEGGESEDLQCVCLK;SEGGESEDLQCVCLK;EGGESEDLQCVCLK	334	334	5.1.1.1638.18;8.1.1.1589.3;7.1.1.1697.28;5.1.1.1166.7;2.1.1.1150.25;1.1.1.1114.21;6.1.1.1537.2;3.1.1.1140.24;7.1.1.1471.30;6.1.1.1682.13;16.1.1.1193.18;8.1.1.1721.14;4.1.1.1055.12;15.1.1.2057.29;7.1.1.1681.16;16.1.1.1394.27;6.1.1.1214.31;6.1.1.1562.2;7.1.1.1672.27;2.1.1.1134.10;7.1.1.1549.4;7.1.1.1477.7;7.1.1.1565.2;1.1.1.1070.22;8.1.1.1571.22;2.1.1.1139.31;8.1.1.1590.11;14.1.1.1358.30;16.1.1.126…	150	1.8197	0.2129	149	0.870964	0.612244	150	0.903649	0.602616	150	0.691831	0.24929	150	2.88403	0.0296171	149	1.36773	0.269071	150	1.40605	0.274021	150	1.07647	0.653532	150	0.483059	0.110351	150	0.37325	0.0474845	149	1.02802	0.988399	149
Serum amyloid P-component OS=Bos taurus GN=APCS PE=2 SV=1	214	16.88	sp|Q3T004|SAMP_BOVIN	Serum amyloid P-component OS=Bos taurus GN=APCS PE=2 SV=1		BOVIN	25182.9	224	38.39	9	9	NLTLCLR;NGIGEYSLYIGK;IVLGQEQDSYGGGFDK;GYSLFSYNIHSK;DNELLVFK;ESSTDHVTLITK;VFVFPR;GYVIVKPMVWG;GKVFVFPR	67	67	15.1.1.1338.13;8.1.1.1522.4;11.1.1.1062.17;14.1.1.1338.14;5.1.1.1250.14;15.1.1.1345.30;1.1.1.1348.24;14.1.1.1336.31;14.1.1.1335.14;13.1.1.1391.16;5.1.1.1262.12;6.1.1.1320.15;15.1.1.1471.20;6.1.1.1205.9;6.1.1.1311.13;13.1.1.1407.12;10.1.1.1080.14;7.1.1.1322.15;13.1.1.996.6;10.1.1.1081.9;14.1.1.1337.31;14.1.1.1340.11;6.1.1.1312.11;10.1.1.1447.2;8.1.1.1341.12;14.1.1.1340.30;13.1.1.1398.31;5.1.1.1258…	56	1.10662	0.259955	56	0.625173	0.419994	56	0.636796	0.448447	56	0.420727	0.201771	56	1.55597	0.187728	56	0.887156	0.551198	56	0.92045	0.584955	56	0.60256	0.188156	56	0.580764	0.079353	56	0.383707	0.0205377	56	1.01859	0.958985	56
Transgelin-2 OS=Bos taurus GN=TAGLN2 PE=2 SV=3	215	16.73	sp|Q5E9F5|TAGL2_BOVIN	Transgelin-2 OS=Bos taurus GN=TAGLN2 PE=2 SV=3		BOVIN	22426.4	199	45.73	9	9	DDGLFSGDPNWFPK;ENFQNWLK;DDGLFSGDPNWFPKK;YFSDNQLQEGK;DGTVLCELINGLYPEGQAPVKK;TLMNLGGLAVAR;QMEQISQFLQAAER;IQASTMAFK;DGTVLCELINGLYPEGQAPVK	76	76	2.1.1.1891.11;14.1.1.1836.20;4.1.1.1768.12;10.1.1.1657.14;9.1.1.1622.16;4.1.1.1733.18;15.1.1.1601.9;1.1.1.1310.23;2.1.1.1152.22;1.1.1.1317.24;8.1.1.1596.20;10.1.1.1649.12;8.1.1.1597.18;16.1.1.1659.23;11.1.1.1201.27;10.1.1.1653.11;9.1.1.1626.21;14.1.1.1648.11;9.1.1.1417.21;5.1.1.1524.28;15.1.1.1738.23;4.1.1.1396.28;13.1.1.1151.27;16.1.1.1826.25;14.1.1.1638.28;14.1.1.1832.20;14.1.1.1636.10;16.1.1.1…	36	2.208	0.418773	32	3.28095	0.124182	39	0.328095	0.00337367	39	0.30761	0.0256255	35	2.26987	0.228757	31	3.49945	0.117291	40	0.296483	0.00174139	39	0.291072	0.00772208	38	0.144544	0.0110502	38	0.139316	0.0454946	33	0.105682	0.13363	34
Immunoglobulin light chain, lambda gene cluster OS=Bos taurus GN=IGL@ PE=2 SV=1	216	16.62	tr|Q1RMN8|Q1RMN8_BOVIN	Immunoglobulin light chain, lambda gene cluster OS=Bos taurus GN=IGL@ PE=2 SV=1		BOVIN	24536	234	73.08	43	11	VSITCSGSSSNIGRDNVGWYQQVPGSGLR;VSITCSGSSSNIGRD;VSITCSGSSSNIGRDN;SSTVFGSGTTLTVLGQPK;STVFGSGTTLTVLGQPK;VSITCSGSSSNIGR;DNVGWYQQVPGSGLR;TIIYSSSSRPSGVPDR;IGRDNVGWYQQVPGSGLR;TVFGSGTTLTVLGQPK;TIIYSSSSR	2486	124	6.1.1.1577.27;16.1.1.1173.19;5.1.1.1517.29;8.1.1.1731.13;14.1.1.976.28;6.1.1.1528.13;14.1.1.971.30;13.1.1.1011.31;5.1.1.1476.31;15.1.1.1041.17;11.1.1.1072.29;8.1.1.1667.29;11.1.1.1082.27;6.1.1.1570.12;15.1.1.1027.30;5.1.1.1457.31;15.1.1.1041.18;12.1.1.1050.29;7.1.1.1629.13;14.1.1.974.31;5.1.1.1481.30;14.1.1.1002.28;13.1.1.1030.28;8.1.1.1764.31;14.1.1.967.27;8.1.1.1760.31;14.1.1.998.13;6.1.1.1533.…	10	1.0666	0.904193	10	0.809096	0.633584	10	0.92045	0.849645	10	0.794328	0.804223	10	0.831764	0.867118	10	0.636796	0.603713	10	0.704693	0.886476	10	0.608135	0.768963	10	0.855067	0.758987	10	0.731139	0.897157	10	1.14815	0.520855	10
Ras-related protein Rab-27B OS=Bos taurus GN=RAB27B PE=2 SV=3	217	16.58	sp|Q8HZJ5|RB27B_BOVIN	Ras-related protein Rab-27B OS=Bos taurus GN=RAB27B PE=2 SV=3		BOVIN	24611.6	218	47.71	9	6	AVETLLDLIMK;YSIPYFETSAATGQNVEK;NWMSQLQANAYCENPDIVLIGNK;VHLQLWDTAGQER;LLALGDSGVGK;TDGDYDYLIK	25	15	4.1.1.1262.26;9.1.1.2156.13;3.1.1.1182.4;1.1.1.1440.20;3.1.1.1184.6;3.1.1.1178.6;7.1.1.2103.9;4.1.1.1751.24;9.1.1.2141.13;4.1.1.1266.23;4.1.1.1258.23;8.1.1.1560.18;9.1.1.2160.9;4.1.1.1105.10;3.1.1.1842.23	7	1.10662	0.690815	7	0.912011	0.800315	7	0.928966	0.722204	7	0.928966	0.758718	7	1.07647	0.712009	7	0.887156	0.777545	7	0.903649	0.700803	7	0.903649	0.736628	7	0.831764	0.476577	7	0.831764	0.502348	7	1.00925	0.914921	7
Uncharacterized protein OS=Bos taurus GN=KRT1 PE=1 SV=1	218	16.57	tr|G3N0V2|G3N0V2_BOVIN	Uncharacterized protein OS=Bos taurus GN=KRT1 PE=1 SV=1		BOVIN	63151	606	20.96	15	10	LLRDYQELMNTK;SLNNQFASFIDKVR;VEISELNR;QISSLQQAISDAEQR;TLLEGEESR;DYQELMNTK;NVEIDPEIQK;SLNNQFASFIDK;TNAENEFVGIK;LDSELKNMQDLVEDYR	151	68	2.1.1.1476.20;6.1.1.1604.11;14.1.1.1314.29;7.1.1.1035.9;1.1.1.1481.6;12.1.1.1912.18;4.1.1.1367.28;1.1.1.1482.3;11.1.1.1064.30;12.1.1.1399.29;13.1.1.1383.29;12.1.1.1183.12;2.1.1.1456.28;5.1.1.1556.7;3.1.1.1447.25;16.1.1.1663.2;2.1.1.1457.3;1.1.1.1542.19;16.1.1.1694.26;11.1.1.1063.27;1.1.1.1479.28;7.1.1.1043.16;3.1.1.1449.2;9.1.1.1069.14;4.1.1.1424.7;11.1.1.1234.19;2.1.1.1464.26;4.1.1.1420.7;11.1.1…	33	10.4713	0.00130605	35	1.77011	0.125904	36	1.7378	0.0796044	35	12.942	0.000904678	33	3.90841	0.0189355	35	0.625173	0.262303	36	0.613762	0.133143	35	4.87529	0.0221692	33	0.158489	0.00470813	33	1.40605	0.463528	35	0.981748	0.759036	34
cAMP-dependent protein kinase type I-alpha regulatory subunit OS=Bos taurus GN=PRKAR1A PE=1 SV=2	219	16.42	sp|P00514|KAP0_BOVIN	cAMP-dependent protein kinase type I-alpha regulatory subunit OS=Bos taurus GN=PRKAR1A PE=1 SV=2		BOVIN	42892.3	380	23.68	9	9	ILMGSTLR;VSILESLDKWER;SENEEFVEVGR;LGPSDYFGEIALLMNRPR;NVLFSHLDDNER;VLGPCSDILKR;LTVADALEPVQFEDGQK;VLGPCSDILK;RSENEEFVEVGR	28	28	8.1.1.2051.8;13.1.1.1769.14;8.1.1.1287.5;15.1.1.1718.3;2.1.1.1047.27;9.1.1.2088.9;8.1.1.2055.9;16.1.1.1388.21;14.1.1.1705.8;9.1.1.2084.8;4.1.1.1619.3;15.1.1.1713.4;14.1.1.1716.11;2.1.1.1128.7;3.1.1.1691.5;13.1.1.1758.17;10.1.1.2106.8;9.1.1.2092.7;13.1.1.1754.13;3.1.1.1697.4;14.1.1.1709.5;14.1.1.1716.12;14.1.1.1705.30;4.1.1.835.8;7.1.1.1269.6;14.1.1.1721.6;13.1.1.1762.12;16.1.1.1249.4	22	2.22844	0.518664	21	2.91072	0.389185	26	0.549541	0.0368948	26	0.47863	0.0103769	20	1.59956	0.653396	19	2.14783	0.532471	24	0.416869	0.0271931	24	0.356451	0.00783228	22	0.237684	0.0140266	22	0.224906	0.00428683	21	0.201372	0.0101282	21
LIM and senescent cell antigen-like-containing domain protein OS=Bos taurus GN=MGC142792 PE=2 SV=1	220	16.4	tr|A4FV50|A4FV50_BOVIN	LIM and senescent cell antigen-like-containing domain protein OS=Bos taurus GN=MGC142792 PE=2 SV=1		BOVIN	38421.4	337	42.73	9	9	ELKGELYCLPCHDK;NDPYHPDHFNCANCGK;CDLCQEVLADIGFVK;QWHVEHFVCAK;KGLAYCETHYNQLFGDVCFHCNR;CHAIIDEQPLIFK;AWCVHCFACSTCSAK;VIEGDVVSALNK;KYCEHDFQMLFAPCCHQCGEFIIGR	22	22	4.1.1.1220.12;16.1.1.2169.29;4.1.1.1223.13;4.1.1.1005.29;5.1.1.1510.13;14.1.1.1128.10;6.1.1.1187.24;15.1.1.1542.15;15.1.1.1528.2;8.1.1.972.26;15.1.1.1527.20;15.1.1.1532.3;2.1.1.1049.3;15.1.1.1538.12;15.1.1.1533.19;15.1.1.1336.6;5.1.1.1136.25;5.1.1.1140.24;16.1.1.1442.4;4.1.1.1381.9;14.1.1.1130.12;15.1.1.1534.14	20	1.15878	0.902201	17	1.70608	0.980115	20	0.244343	0.00132666	20	0.195884	0.000569524	20	1.35519	0.21961	18	1.8197	0.352942	21	0.277971	0.00995833	21	0.248886	0.00369654	21	0.20893	0.00156146	21	0.169044	0.000662092	19	0.170608	0.00580032	19
Apolipoprotein C-III OS=Bos taurus GN=ApoC3 PE=4 SV=1	221	16.37	tr|V6F9A3|V6F9A3_BOVIN	Apolipoprotein C-III OS=Bos taurus GN=ApoC3 PE=4 SV=1	sp|P19035|APOC3_BOVIN	BOVIN	10692	96	70.83	13	13	TAKDALSSVQESQVAQQAR;EEGSLLDK;EEGSLLDKMQGYVK;DYWSSFKG;ARDWMTESFSSLKDYWSSFK;MTESFSSLK;DWMTESFSSLK;DYWSSFK;ALSSVQESQVAQQAR;DWMTESFSSLKDYWSSFK;FTDFWESATSPTQSPP;DALSSVQESQVAQQAR;MQGYVK	961	960	5.1.1.1092.30;4.1.1.1804.22;11.1.1.1151.30;10.1.1.1401.26;6.1.1.1211.29;2.1.1.1368.7;10.1.1.1151.27;9.1.1.2317.27;15.1.1.1134.31;5.1.1.1252.22;10.1.1.2299.28;9.1.1.1148.24;8.1.1.1154.30;2.1.1.2163.4;13.1.1.1266.31;2.1.1.1330.28;9.1.1.1151.5;12.1.1.1299.18;14.1.1.1342.25;2.1.1.1554.19;10.1.1.1205.25;16.1.1.1278.19;11.1.1.1135.31;10.1.1.1169.13;10.1.1.1195.23;10.1.1.2323.31;10.1.1.2259.29;9.1.1.119…	316	4.48745	0.0248715	176	9.12011	0.0248033	398	1.57036	0.541836	383	1.55597	0.246938	306	3.19154	0.0367561	169	7.65597	0.0366523	389	1.13763	0.738723	374	1.15878	0.362449	330	0.343558	0.058955	310	0.353183	0.179161	190	0.148594	0.0587841	180
cGMP-specific 3',5'-cyclic phosphodiesterase OS=Bos taurus GN=PDE5A PE=1 SV=1	222	16.34	sp|Q28156|PDE5A_BOVIN	cGMP-specific 3',5'-cyclic phosphodiesterase OS=Bos taurus GN=PDE5A PE=1 SV=1		BOVIN	98625.7	865	12.6	8	8	GIVGHVAAFGEPLNIK;LFDVAEGSTLEEASNNCIR;IAELVATEFFDQGDRER;HAFNTAQCMFAALK;VIGVCQLVNK;NTMEPLNIPDVSK;SLLCTPIK;ELNIEPADLMNR	14	14	14.1.1.1739.31;14.1.1.1729.30;2.1.1.1152.17;14.1.1.1716.28;14.1.1.1723.30;14.1.1.1358.31;14.1.1.1732.31;13.1.1.1511.14;14.1.1.1445.13;4.1.1.1919.4;5.1.1.2050.4;8.1.1.1567.19;4.1.1.1214.25;5.1.1.1455.14	15	1.41906	0.270946	12	1.58489	0.321556	15	0.887156	0.675771	15	0.642688	0.429238	14	0.724436	0.986829	11	0.83946	0.6054	14	0.452898	0.280638	14	0.325087	0.0233592	15	0.648634	0.305624	15	0.474242	0.0223069	15	0.564937	0.490964	14
Peptidoglycan recognition protein 1 OS=Bos taurus GN=PGLYRP1 PE=1 SV=1	223	16.3	sp|Q8SPP7|PGRP1_BOVIN	Peptidoglycan recognition protein 1 OS=Bos taurus GN=PGLYRP1 PE=1 SV=1		BOVIN	21062.9	190	56.32	9	9	YVVVSHTAGSVCNTPASCQR;WGALASK;GHRDVQQTLSPGDELYK;GYLTPNYEVK;AAQSLLACGAAR;QAQNVQYYHVR;IIQQWPHYR;GWCDVGYNFLIGEDGLVYEGR;DVQQTLSPGDELYK	93	93	3.1.1.1010.10;3.1.1.1014.19;4.1.1.917.29;8.1.1.1323.14;3.1.1.1078.20;3.1.1.1046.27;4.1.1.975.26;9.1.1.1091.9;5.1.1.1169.3;1.1.1.1042.28;1.1.1.1040.28;3.1.1.1018.16;10.1.1.1353.8;11.1.1.1052.17;9.1.1.1343.13;2.1.1.1085.22;8.1.1.1315.18;5.1.1.1161.4;6.1.1.1096.26;3.1.1.1129.15;11.1.1.1513.12;8.1.1.1238.3;10.1.1.1357.11;7.1.1.1220.2;2.1.1.1015.23;4.1.1.880.21;5.1.1.1050.25;7.1.1.1228.2;12.1.1.1224.2…	48	1.28233	0.885564	49	1.03753	0.507091	54	0.140605	8.79e-05	54	0.159956	0.000210511	51	2.63027	0.0598904	51	2.0893	0.0328241	57	0.253513	0.00378734	57	0.296483	0.00562906	50	0.101859	8.02e-05	50	0.121339	0.000158905	50	0.134276	0.000206399	50
Mannose-binding protein C OS=Bos taurus GN=MBL PE=2 SV=1	224	16.24	sp|O02659|MBL2_BOVIN	Mannose-binding protein C OS=Bos taurus GN=MBL PE=2 SV=1		BOVIN	26470.7	249	39.36	12	12	FVDLTGK;DLVTEEAFLGITDQETEGK;AFFTNGK;KTCPVIACGPPGINGIPGKDGR;NWLIFSLGK;TLCAQFQGR;VTEEAFLGITDQETEGK;TCPVIACGPPGINGIPGK;ALKDLVTEEAFLGITDQETEGK;TCPVIACGPPGINGIPGKDGR;VATPMNAEENR;ATLQSELNQIK	91	91	11.1.1.1867.11;14.1.1.1335.3;16.1.1.1149.30;10.1.1.1855.14;14.1.1.1153.24;11.1.1.1376.18;16.1.1.2046.5;15.1.1.1150.29;1.1.1.1897.8;5.1.1.1240.21;14.1.1.1145.28;5.1.1.1236.20;11.1.1.1875.11;13.1.1.1404.3;8.1.1.961.26;16.1.1.2060.10;16.1.1.2051.7;16.1.1.2046.25;10.1.1.1860.23;15.1.1.1963.29;9.1.1.1834.2;14.1.1.1146.13;15.1.1.1098.18;13.1.1.1403.26;15.1.1.1958.30;11.1.1.1928.3;15.1.1.1085.15;10.1.1.…	55	1.67494	0.339924	57	0.413047	0.133101	58	0.731139	0.996998	58	0.57544	0.479778	52	0.847227	0.504569	54	0.21677	0.013096	54	0.376704	0.130682	55	0.299226	0.046565	56	0.440555	0.33824	56	0.343558	0.123688	59	1.78649	0.133824	59
Peroxiredoxin-2 OS=Bos taurus GN=PRDX2 PE=2 SV=1	225	16.03	sp|Q9BGI3|PRDX2_BOVIN	Peroxiredoxin-2 OS=Bos taurus GN=PRDX2 PE=2 SV=1		BOVIN	21945.8	199	69.85	9	9	LVQAFQYTDEHGEVCPAGWTPGSDTIKPNVDDSKEYFSK;KLSSDYGVLKEDEGIAYR;AHVGKPAPEFQATAVVDGAFK;LSSDYGVLKEDEGIAYR;GLFVIDGK;KEGGLGPLNIPLLADVTR;LNCEVLGVSVDSQFTHLAWINTPR;EGGLGPLNIPLLADVTR;QVTINDLPVGR	78	78	1.1.1.1682.27;16.1.1.1368.22;7.1.1.1828.14;8.1.1.1850.12;14.1.1.1261.13;7.1.1.1823.3;1.1.1.1679.22;2.1.1.1278.11;8.1.1.1846.16;2.1.1.1284.15;3.1.1.1274.11;6.1.1.1796.15;2.1.1.1274.12;2.1.1.1286.10;6.1.1.1278.23;2.1.1.1192.20;7.1.1.1970.25;8.1.1.1807.19;12.1.1.1364.12;7.1.1.2065.22;13.1.1.1466.15;11.1.1.1507.20;14.1.1.1275.12;7.1.1.2068.19;7.1.1.1992.24;7.1.1.2063.22;12.1.1.1486.16;15.1.1.1208.14;…	51	0.758578	0.226958	51	0.483059	0.0128229	51	1.72187	0.299207	51	1.43219	0.406485	51	0.824138	0.66612	51	0.524808	0.0308147	51	1.85353	0.0862132	51	1.5417	0.12229	51	2.22844	0.044393	51	1.85353	0.0630249	51	3.46737	0.00223094	51
PDIA6 protein (Fragment) OS=Bos taurus GN=PDIA6 PE=1 SV=1	226	16.02	tr|A6QNL5|A6QNL5_BOVIN	PDIA6 protein (Fragment) OS=Bos taurus GN=PDIA6 PE=1 SV=1		BOVIN	49623.7	453	25.39	9	9	NSYLEVLLK;GSFSEQGINEFLR;LYSSSDDVIELTPSNFNR;NLEPEWAAAATEVKEQTK;TGEAIVDAALSALR;LAAVDATVNQVLASR;GSTAPVGGGAFPTISTR;GESPVDYDGGR;NLEPEWAAAATEVK	38	38	15.1.1.1646.30;11.1.1.1567.9;5.1.1.2049.6;11.1.1.1558.28;1.1.1.1485.21;4.1.1.811.24;2.1.1.1160.30;6.1.1.2074.10;6.1.1.2057.5;15.1.1.1639.26;2.1.1.1164.28;16.1.1.1748.31;15.1.1.1643.29;6.1.1.2062.3;15.1.1.1647.30;15.1.1.1657.30;16.1.1.1627.16;16.1.1.1623.16;3.1.1.1528.17;8.1.1.2097.11;16.1.1.1753.30;6.1.1.2053.7;6.1.1.2078.7;7.1.1.2088.10;16.1.1.1619.17;6.1.1.2047.9;1.1.1.1484.19;16.1.1.1744.31;15…	24	0.847227	0.920156	21	1.34276	0.853638	25	0.343558	0.00137188	25	0.366438	0.0016825	25	0.928966	0.507606	22	1.45881	0.658553	25	0.356451	0.0034978	25	0.380189	0.00438154	25	0.390841	0.00154076	25	0.413047	0.00189461	23	0.258226	0.00180618	24
Cathelicidin-6 OS=Bos taurus GN=CATHL6 PE=1 SV=1	227	16.02	sp|P54228|CTHL6_BOVIN	Cathelicidin-6 OS=Bos taurus GN=CATHL6 PE=1 SV=1		BOVIN	17851.6	158	60.76	10	7	TSQQPAEQCDFKENGLVK;QCVGTVTLDAVK;GKINVTCEELQSVGR;INVTCEELQSVGR;TSQQPAEQCDFK;LSPVIPLLHL;KLSPVIPLLHL	45	35	13.1.1.1995.8;7.1.1.1104.28;14.1.1.1314.24;12.1.1.1478.8;13.1.1.1700.2;14.1.1.1140.19;12.1.1.1486.9;13.1.1.2003.11;13.1.1.1229.30;14.1.1.1959.5;14.1.1.1935.4;14.1.1.1939.6;12.1.1.1707.3;13.1.1.2011.10;13.1.1.2027.12;13.1.1.1999.14;13.1.1.2019.11;13.1.1.1221.26;14.1.1.1943.9;13.1.1.2015.9;13.1.1.1377.22;14.1.1.1313.26;13.1.1.1225.28;13.1.1.2023.11;14.1.1.1951.7;14.1.1.1955.11;6.1.1.1113.27;14.1.1.…	11	0.954993	0.630994	9	1.70608	0.460033	12	0.263027	0.0192593	12	0.277971	0.0140012	11	0.704693	0.962464	8	1.49969	0.270883	11	0.207014	0.0113204	11	0.212814	0.0106309	12	0.267917	0.00963312	12	0.285759	0.00746516	9	0.147231	0.232484	9
Myosin regulatory light polypeptide 9 OS=Bos taurus GN=MYL9 PE=2 SV=3	228	16.01	sp|Q5E9E2|MYL9_BOVIN	Myosin regulatory light polypeptide 9 OS=Bos taurus GN=MYL9 PE=2 SV=3	sp|A4IF97|ML12B_BOVIN	BOVIN	19865	172	50.58	8	4	DGFIDKEDLHDMLASLGK;FTDEEVDELYR;ELLTTMGDRFTDEEVDELYR;GNFNYIEFTR	58	22	3.1.1.1305.20;6.1.1.1446.26;9.1.1.1655.19;6.1.1.1450.21;15.1.1.1832.24;14.1.1.1586.12;14.1.1.1577.19;3.1.1.1301.19;7.1.1.1454.28;3.1.1.1720.2;14.1.1.1847.19;14.1.1.1581.15;10.1.1.1679.27;7.1.1.1450.30;3.1.1.1305.19;5.1.1.1393.24;3.1.1.1725.7;6.1.1.1442.26;10.1.1.1670.19;2.1.1.1308.17;10.1.1.1675.23;2.1.1.1304.19	13	1.51356	0.276388	13	1.87068	0.246139	13	0.413047	0.217249	13	0.440555	0.450257	14	1.05682	0.905978	13	1.40605	0.652828	14	0.310456	0.0569724	14	0.334195	0.0945385	14	0.291072	0.0631721	14	0.310456	0.0859763	14	0.226986	0.0331224	14
Uncharacterized protein OS=Bos taurus PE=4 SV=2	229	16	tr|F1MC45|F1MC45_BOVIN	Uncharacterized protein OS=Bos taurus PE=4 SV=2		BOVIN	96592.2	851	82.26	117	10	CLEACTVSEETMRK;WSSPPQCVGLPCGLPPYIQNGVISHKK;CGPPPPIDNGDITSLLQSVYPSGMIVEYR;VRCHEGYSLQNDQNTMTCTESGWSPPPR;QCIFNYLENGHTPHREEK;KDSYQYGEEVTYDCDEGFGTDGPASIR;CHEGYSLQNDQNTMTCTESGWSPPPR;WSSPPQCVGLPCGLPPYIQNGVISHK;DSYQYGEEVTYDCDEGFGTDGPASIR;CLEACTVSEETMR	5552	280	7.1.1.1608.21;9.1.1.1489.31;5.1.1.1041.29;8.1.1.1638.25;5.1.1.1703.15;6.1.1.1616.26;6.1.1.1180.30;5.1.1.1700.29;8.1.1.1091.29;3.1.1.1119.29;6.1.1.1742.12;8.1.1.1223.29;7.1.1.1162.28;7.1.1.1194.29;7.1.1.1269.29;8.1.1.1190.27;8.1.1.1454.31;7.1.1.1198.29;9.1.1.1485.31;7.1.1.1201.27;5.1.1.1719.29;9.1.1.1470.31;9.1.1.1228.27;7.1.1.1285.31;9.1.1.1213.24;7.1.1.1096.30;6.1.1.1089.25;5.1.1.1473.29;5.1.1.1…	124	0.519996	0.0331064	124	0.679204	0.0398673	109	5.44503	0.00263715	124	0.691831	0.301954	125	0.524808	0.107357	123	0.691831	0.127735	109	5.44503	0.000853184	125	0.698232	0.726182	109	9.72747	0.000114546	126	1.31826	0.184974	109	7.51623	0.00012849	124
Flavin reductase (NADPH) OS=Bos taurus GN=BLVRB PE=1 SV=2	230	16	sp|P52556|BLVRB_BOVIN	Flavin reductase (NADPH) OS=Bos taurus GN=BLVRB PE=1 SV=2		BOVIN	22132.2	206	57.28	8	8	VVACTSAFLLWDPSKVPPR;YVAVMPPHIGDHPLTGAYTVTLDGR;LPSEGPQPAHVVVGDVR;DPSRLPSEGPQPAHVVVGDVR;TVAGQDAVIVLLGTR;NDLSPTTVMSEGAQNIVAAMK;LQDVTDDHIR;QPADVDKTVAGQDAVIVLLGTR	28	28	3.1.1.1942.13;10.1.1.1883.23;2.1.1.1630.8;5.1.1.1718.21;7.1.1.1601.21;6.1.1.1762.17;3.1.1.1929.12;7.1.1.1090.3;3.1.1.1950.15;3.1.1.1933.12;1.1.1.1988.20;3.1.1.1924.17;1.1.1.1983.15;12.1.1.1103.7;4.1.1.1851.15;7.1.1.1095.2;6.1.1.1588.13;14.1.1.1108.13;2.1.1.1630.18;1.1.1.1978.13;6.1.1.1594.14;6.1.1.1766.17;15.1.1.1113.14;13.1.1.1094.12;3.1.1.1938.9;2.1.1.1630.17;10.1.1.1878.18;14.1.1.1104.16	27	0.816582	0.487071	27	0.870964	0.619056	27	1.92309	0.137362	27	1.1272	0.427017	27	0.717794	0.186416	27	0.765597	0.245021	27	1.69044	0.269101	27	0.981748	0.914	27	2.29087	0.0322369	27	1.36773	0.158876	27	2.1677	0.0428866	27
Uncharacterized protein OS=Bos taurus GN=LAMB1 PE=4 SV=2	231	15.94	tr|F1MNT4|F1MNT4_BOVIN	Uncharacterized protein OS=Bos taurus GN=LAMB1 PE=4 SV=2		BOVIN	198738	1798	9.455	11	11	GIETPQCDQSTGQCVCVEGVEGPR;NCEQCKPFYYQHPER;LYVEGEHCDICK;LHTLGDNLLDSR;EGFYGLSAEDPFGCK;GLNCEQCMDFYHDLPWRPAEGR;YSDIEPSTEGEVIFR;YYYAVYDMVVR;YEPQLPDHWEK;VDDIICDSR;DILAQSPAAEPLKNIGNLFEEAEK	23	23	14.1.1.1612.6;2.1.1.2002.14;9.1.1.1579.29;11.1.1.1304.10;9.1.1.1575.29;9.1.1.1132.15;8.1.1.1539.30;8.1.1.1544.29;14.1.1.1611.30;6.1.1.1861.12;10.1.1.1591.27;9.1.1.1571.30;8.1.1.1258.11;14.1.1.1615.5;12.1.1.1000.21;10.1.1.1595.28;11.1.1.1298.7;6.1.1.1237.27;15.1.1.1592.28;2.1.1.1236.2;2.1.1.1473.7;11.1.1.1297.13;13.1.1.984.26	23	0.483059	0.00179828	23	0.711214	0.0577575	23	1.02802	0.628263	23	0.691831	0.209438	23	0.855067	0.389999	23	1.2942	0.561806	23	1.8197	0.0216547	23	1.22462	0.657768	23	2.05116	0.00175913	23	1.40605	0.175322	23	1.39316	0.0447933	23
Acidic mammalian chitinase OS=Bos taurus GN=CHIA PE=3 SV=1	232	15.82	tr|F1MH27|F1MH27_BOVIN	Acidic mammalian chitinase OS=Bos taurus GN=CHIA PE=3 SV=1		BOVIN	52054.8	472	23.73	8	1	LIIGFPAYGHNFVLR	28	0		0	0	-	0	0	-	0	0	-	0	0	-	0	0	-	0	0	-	0	0	-	0	0	-	0	0	-	0	0	-	0	0	-	0
Protein disulfide-isomerase A4 OS=Bos taurus GN=PDIA4 PE=3 SV=1	233	15.77	tr|F1MEN8|F1MEN8_BOVIN	Protein disulfide-isomerase A4 OS=Bos taurus GN=PDIA4 PE=3 SV=1	sp|Q29RV1|PDIA4_BOVIN	BOVIN	72497.4	643	17.57	9	9	AATQFWR;DSTEAAAITEHVVK;SESDPAYQLYQDAANSLR;QFAPEYEK;IDATSESALASR;FDVSGYPTIK;VDAIAETDLAK;QLEPVYTSLGK;DLGLSESGEEVNAAILDEGGRR	18	18	9.1.1.1417.27;8.1.1.1185.14;9.1.1.1103.25;9.1.1.1413.24;10.1.1.1110.25;8.1.1.1103.23;8.1.1.1179.11;2.1.1.1310.29;10.1.1.1426.21;14.1.1.1853.24;4.1.1.982.10;7.1.1.1170.8;16.1.1.1380.24;7.1.1.1166.11;9.1.1.1421.25;8.1.1.1554.22;10.1.1.1431.21;9.1.1.1118.26	8	1.1272	0.263398	7	1.11686	0.29422	8	0.912011	0.669123	8	0.912011	0.621218	7	1.05682	0.693542	7	1.04713	0.673877	8	0.855067	0.291575	7	0.855067	0.265518	8	0.801678	0.143375	8	0.801678	0.12987	8	0.809096	0.161095	7
Uncharacterized protein OS=Bos taurus PE=4 SV=1	234	15.62	tr|G3X7F3|G3X7F3_BOVIN	Uncharacterized protein OS=Bos taurus PE=4 SV=1		BOVIN	74144.4	655	63.97	54	15	NGEWSEPPK;DRYQYGEEVTYNCDEGFGTDGPASIR;KDRYQYGEEVTYNCDEGFGTDGPASIR;NVVCQNGEWSEPPKCLEACVISEETMR;EAFTMVGPR;WSSPPQCVGLPCGLPPYIQNGVVSHKK;FITCISGAWTQPPQCIATDELR;NGEWSEPPKCLEACVISEETMR;YQYGEEVTYNCDEGFGTDGPASIR;SCAPPAQLLNGK;NVVCQNGEWSEPPK;IGCSQPPQIDHGTINSSSSAEER;FITCISGAWTQPPQCIATDELRK;NGEWSEPPKCLEACVISEETMRK;TCGNIPDIDHSDIKPSVLPYHHGDSVEFSCR	1678	85	7.1.1.1160.13;10.1.1.1644.30;9.1.1.1098.20;12.1.1.1522.22;11.1.1.1729.16;12.1.1.1293.14;4.1.1.1364.11;7.1.1.1161.31;12.1.1.1023.28;11.1.1.1082.29;11.1.1.1639.27;6.1.1.1055.19;14.1.1.974.27;13.1.1.1245.8;9.1.1.1680.30;4.1.1.876.27;7.1.1.1173.30;7.1.1.1164.30;8.1.1.1181.16;10.1.1.1105.23;3.1.1.1009.17;11.1.1.1623.21;9.1.1.1168.31;12.1.1.1294.19;13.1.1.1007.29;8.1.1.1074.21;10.1.1.1640.30;10.1.1.164…	5	0.831764	0.805067	5	0.724436	0.677627	5	1.1272	0.844455	5	0.824138	0.688449	5	1.36773	0.58498	5	1.19124	0.692353	5	1.87068	0.410735	5	1.34276	0.68146	5	1.36773	0.672377	5	0.981748	0.864295	5	1.57036	0.568925	5
C-X-C motif chemokine OS=Bos taurus GN=PPBP PE=1 SV=1	235	15.6	tr|E1BIK4|E1BIK4_BOVIN	C-X-C motif chemokine OS=Bos taurus GN=PPBP PE=1 SV=1		BOVIN	12912.3	119	51.26	10	10	FLHIELR;VEVIAELK;KICLNPEGPR;ILEDGGLA;ILEDGGLAA;TISGIPSSNIQSLEVNR;AGPHCNKVEVIAELKNGKK;ICLNPEGPR;AGPHCNKVEVIAELK;AGPHCNKVEVIAELKNGK	103	101	11.1.1.1558.3;7.1.1.1328.3;14.1.1.1103.10;3.1.1.1345.28;15.1.1.1052.15;15.1.1.1023.14;2.1.1.1349.28;5.1.1.1382.29;7.1.1.1447.30;1.1.1.1357.29;2.1.1.1353.29;11.1.1.1518.3;11.1.1.1256.5;4.1.1.1261.30;6.1.1.1319.2;5.1.1.1386.30;2.1.1.1240.17;11.1.1.1570.3;6.1.1.1442.31;6.1.1.1315.2;16.1.1.1481.28;16.1.1.1489.23;13.1.1.1519.2;16.1.1.1489.24;14.1.1.1109.30;14.1.1.1532.7;16.1.1.1493.27;14.1.1.1049.17;7…	92	5.34564	0.00370694	97	2.85759	0.0368284	104	2.33346	0.0217254	102	2.75423	0.0261222	92	3.63078	0.0163505	96	1.97697	0.0785784	104	1.59956	0.112845	101	1.94089	0.136202	92	0.428549	0.250607	90	0.501187	0.281423	97	0.787046	0.839588	94
Secreted phosphoprotein 24 OS=Bos taurus GN=SPP2 PE=1 SV=2	236	15.37	sp|Q27967|SPP24_BOVIN	Secreted phosphoprotein 24 OS=Bos taurus GN=SPP2 PE=1 SV=2		BOVIN	23133.9	203	48.77	11	11	GEPLYEPSREM;FPVYDYDPASLKEALSASVAK;SRGEPLYEPSREM;ESEADPATCDFQR;VNALDEDSLTMDLEFR;RVNALDEDSLTMDLEFR;NSYLLGLTPDRS;MSAEQVQNVWVR;NSYLLGLTPDR;VNSQSLSPYLFR;FPVYDYDPASLK	101	101	8.1.1.1516.27;7.1.1.1496.25;11.1.1.1862.24;11.1.1.1628.6;3.1.1.1287.17;16.1.1.1491.13;5.1.1.1429.24;12.1.1.1869.14;3.1.1.994.17;4.1.1.1362.25;3.1.1.1286.19;6.1.1.1152.19;11.1.1.1632.8;15.1.1.1107.27;4.1.1.1202.20;6.1.1.1384.13;1.1.1.1006.22;6.1.1.1043.30;2.1.1.1098.28;4.1.1.859.28;10.1.1.1861.28;11.1.1.1633.7;12.1.1.1597.10;6.1.1.1903.7;11.1.1.1614.12;6.1.1.1492.24;6.1.1.1492.23;12.1.1.1881.20;5.…	45	0.539511	0.0548558	44	0.539511	0.0638734	43	1.64437	0.45577	42	3.43558	0.125534	45	1.08643	0.556502	44	1.08643	0.645978	44	3.34195	0.0454409	42	6.79204	0.0164336	44	3.01995	0.0246399	42	6.13762	0.00989249	43	3.04789	0.0281348	39
Transthyretin OS=Bos taurus GN=TTR PE=1 SV=1	237	15.24	sp|O46375|TTHY_BOVIN	Transthyretin OS=Bos taurus GN=TTR PE=1 SV=1		BOVIN	15726.8	147	59.86	8	8	TSESGELHGLTTEDK;SLGISPFHEFAEVVFTANDSGPR;TSESGELHGLTTEDKFVEGLYKVELDTK;KAADETWEPFASGK;FVEGLYK;AADETWEPFASGK;HYTIAALLSPYSYSTTALVSSPK;TSESGELHGLTTEDKFVEGLYK	160	160	11.1.1.1534.16;10.1.1.1414.7;5.1.1.1716.25;12.1.1.1520.4;8.1.1.2031.12;11.1.1.1941.17;7.1.1.1742.12;11.1.1.1717.3;11.1.1.1399.29;7.1.1.1754.12;11.1.1.1403.28;10.1.1.1418.28;8.1.1.1782.11;11.1.1.1418.8;13.1.1.1997.17;13.1.1.1183.9;9.1.1.1803.8;11.1.1.1397.29;7.1.1.1750.8;12.1.1.1995.15;9.1.1.2073.16;11.1.1.1535.6;12.1.1.1192.21;11.1.1.1929.19;13.1.1.1178.22;11.1.1.1390.29;7.1.1.1626.6;11.1.1.1806.…	68	1.1695	0.850425	64	0.972747	0.770391	66	1.11686	0.833095	70	0.405508	0.0444735	67	1.31826	0.764586	62	1.13763	0.856429	66	1.25892	0.920885	70	0.436516	0.0520821	66	0.903649	0.691208	70	0.337287	0.0341722	62	1.08643	0.934806	67
Ras-related protein Rab-7a OS=Bos taurus GN=RAB7A PE=1 SV=1	238	14.98	tr|F1MJQ1|F1MJQ1_BOVIN	Ras-related protein Rab-7a OS=Bos taurus GN=RAB7A PE=1 SV=1		BOVIN	23515.6	207	47.83	8	8	DPENFPFVVLGNK;EAINVEQAFQTIAR;LVTMQIWDTAGQER;ATIGADFLTK;TLDSWRDEFLIQASPR;FQSLGVAFYR;NNIPYFETSAK;VIILGDSGVGK	28	28	2.1.1.1663.23;3.1.1.1269.22;9.1.1.1687.11;2.1.1.1271.24;2.1.1.1650.26;10.1.1.1710.18;3.1.1.1657.28;15.1.1.1159.8;4.1.1.1483.10;6.1.1.1661.21;1.1.1.1334.17;10.1.1.1706.12;3.1.1.1649.23;9.1.1.1695.12;1.1.1.1715.16;2.1.1.1659.22;6.1.1.1657.27;1.1.1.1711.22;1.1.1.1707.17;3.1.1.1652.23;2.1.1.1649.23;3.1.1.1587.6;2.1.1.1316.18;2.1.1.1689.17;3.1.1.1653.23;3.1.1.1675.21;2.1.1.1680.19;2.1.1.1684.20	26	0.954993	0.881481	26	1.61436	0.355119	26	0.625173	0.185941	26	0.787046	0.335636	26	1.10662	0.60772	26	1.85353	0.212197	26	0.724436	0.314343	26	0.912011	0.535762	26	0.654636	0.149019	26	0.809096	0.273432	26	0.398107	0.0452468	26
Uncharacterized protein OS=Bos taurus GN=TGFBR3 PE=4 SV=2	239	14.97	tr|E1B9H5|E1B9H5_BOVIN	Uncharacterized protein OS=Bos taurus GN=TGFBR3 PE=4 SV=2		BOVIN	89802.2	813	12.79	8	8	SFPHGNEHLLNWAR;NGGFPFPFPDISR;DDIPSTQESLVK;AIAPNSIGFGK;NLILILK;GTVGLPQEVHVLNLR;ILLGPGTLPALDNPPIR;LFLVSEGSLVHFSSR	22	22	3.1.1.1325.3;8.1.1.1611.15;9.1.1.1900.28;6.1.1.1890.16;6.1.1.1912.13;2.1.1.1165.27;6.1.1.1175.9;4.1.1.1024.4;8.1.1.1892.24;3.1.1.1168.28;4.1.1.1020.5;10.1.1.1938.26;7.1.1.1584.14;8.1.1.1897.25;10.1.1.1708.2;9.1.1.1904.30;7.1.1.1164.6;2.1.1.1169.24;5.1.1.1148.2;8.1.1.1901.28;6.1.1.1908.9;7.1.1.1588.14	18	0.613762	0.114943	18	2.65461	0.0564912	18	1.35519	0.484518	18	1.1272	0.391385	18	0.654636	0.233658	17	2.80543	0.0373181	18	1.41906	0.243568	18	1.22462	0.19938	18	2.10863	0.0397384	18	1.83654	0.0325857	17	0.487529	0.214493	17
Heat shock protein HSP 90-beta OS=Bos taurus GN=HSP90AB1 PE=2 SV=3	240	14.86	sp|Q76LV1|HS90B_BOVIN	Heat shock protein HSP 90-beta OS=Bos taurus GN=HSP90AB1 PE=2 SV=3		BOVIN	83252.5	724	34.81	22	12	HSQFIGYPITLYLEK;ADLVNNLGTIAK;TLTLVDTGIGMTK;HLEINPDHPIVETLR;FYEAFSK;SIYYITGESK;IDIIPNPQER;ALLFIPR;CLELFSELAEDKENYKK;EQVANSAFVER;GFEVVYMTEPIDEYCVQQLK;NPDDITQEEYGEFYK	143	44	6.1.1.1407.31;11.1.1.1650.2;15.1.1.1761.20;15.1.1.1938.18;11.1.1.1658.2;16.1.1.1386.14;15.1.1.1933.17;16.1.1.2032.17;6.1.1.1684.13;6.1.1.1677.15;11.1.1.1642.3;12.1.1.1621.2;7.1.1.1415.31;15.1.1.1931.11;3.1.1.1267.11;16.1.1.1284.2;8.1.1.1117.21;3.1.1.1408.20;16.1.1.1277.29;16.1.1.2036.19;10.1.1.1121.21;11.1.1.1654.2;11.1.1.1646.3;15.1.1.1756.21;16.1.1.1242.2;12.1.1.1625.2;7.1.1.1406.28;10.1.1.1668…	31	0.731139	0.390431	28	0.954993	0.299589	31	0.457088	0.00167132	30	0.505825	0.0332385	30	1.13763	0.123647	28	1.43219	0.167165	30	0.691831	0.0793811	29	0.772681	0.375769	31	0.608135	0.00579034	30	0.672977	0.0753601	29	0.457088	0.0077491	28
Zyxin OS=Bos taurus GN=ZYX PE=1 SV=1	241	14.84	tr|Q08DQ6|Q08DQ6_BOVIN	Zyxin OS=Bos taurus GN=ZYX PE=1 SV=1		BOVIN	60100.8	559	24.15	8	8	VVALDKNFHMK;CEDCGKPLSIEADDNGCFPLDGHVLCR;ALGQLFHITCFTCR;QCEQQLQGQQFYSLEGAPYCEGCYTDTLEK;CSVCAEPIMPEPGREETVR;EGGPEAPTQFPSQPR;VNPFRPGDSEPPPAAGAQR;ALGQLFHITCF	28	26	12.1.1.1555.18;11.1.1.1684.3;13.1.1.1502.24;11.1.1.1572.24;12.1.1.1896.4;15.1.1.1039.28;12.1.1.1888.3;11.1.1.1877.6;11.1.1.1867.3;13.1.1.1498.26;11.1.1.1875.3;12.1.1.1525.17;11.1.1.1871.4;11.1.1.1680.3;8.1.1.1167.18;11.1.1.1676.3;2.1.1.1133.2;11.1.1.1863.7;11.1.1.1701.27;12.1.1.1560.19;8.1.1.1074.30;12.1.1.1884.3;11.1.1.1575.24;12.1.1.1892.5;12.1.1.1880.3;8.1.1.1162.23	19	1.72187	0.102836	14	3.43558	0.274119	21	0.60256	0.564157	21	0.559758	0.396478	19	1.27057	0.625267	14	2.83139	0.989824	21	0.469894	0.196925	21	0.432514	0.0878378	19	0.349945	0.0477616	19	0.331131	0.0528689	15	0.185353	0.288934	15
C1QC protein (Fragment) OS=Bos taurus GN=C1QC PE=2 SV=1	242	14.7	tr|Q1RMH5|Q1RMH5_BOVIN	C1QC protein (Fragment) OS=Bos taurus GN=C1QC PE=2 SV=1		BOVIN	29023.1	274	37.23	10	10	VITNPQGHYDKDSGKFTCK;NGPMGTPGIPGAPGTMGPPGEPGVEGR;VITNPQGHYDKDSGK;VATFCDHMTSAK;LCVLLYR;VPGLYYFVFH;QVSSGGVLLR;VITNPQGHYDK;SGFKVATFCDHMTSAK;QTVQFPEANSLVK	137	137	15.1.1.1031.24;13.1.1.1412.29;13.1.1.1668.14;15.1.1.1279.30;12.1.1.1370.30;14.1.1.1557.11;14.1.1.1553.13;12.1.1.1610.17;12.1.1.1602.14;1.1.1.1277.8;15.1.1.1298.29;12.1.1.1364.9;9.1.1.1277.25;2.1.1.1069.17;15.1.1.1271.29;13.1.1.997.24;12.1.1.1606.13;15.1.1.1303.28;5.1.1.1086.11;13.1.1.1584.11;14.1.1.1322.25;15.1.1.1565.10;12.1.1.994.17;11.1.1.1234.27;14.1.1.981.25;16.1.1.1399.30;15.1.1.1561.10;15.…	77	3.56451	0.0704417	84	0.405508	0.0908811	90	0.685488	0.82597	86	0.711214	0.47624	77	4.92039	0.0465067	87	0.597035	0.13844	90	1.01859	0.574216	85	1.03753	0.664564	79	0.199526	0.174042	76	0.212814	0.0254097	90	1.67494	0.0609074	86
Myosin light polypeptide 6 OS=Bos taurus GN=MYL6 PE=2 SV=2	243	14.57	sp|P60661|MYL6_BOVIN	Myosin light polypeptide 6 OS=Bos taurus GN=MYL6 PE=2 SV=2		BOVIN	16930	151	58.28	8	8	EAFQLFDR;VFDKEGNGTVMGAEIR;NKDQGTYEDYVEGLR;VLDFEHFLPMLQTVAK;DQGTYEDYVEGLR;HVLVTLGEK;ALGQNPTNAEVLK;ILYSQCGDVMR	57	57	1.1.1.1058.27;9.1.1.2079.9;3.1.1.1179.23;11.1.1.2112.13;9.1.1.2098.10;2.1.1.1183.23;8.1.1.1399.26;7.1.1.2014.16;9.1.1.2133.2;8.1.1.2050.12;10.1.1.2144.2;10.1.1.1286.18;9.1.1.2083.8;13.1.1.1139.30;10.1.1.1902.3;10.1.1.2113.12;2.1.1.1186.26;11.1.1.1255.20;2.1.1.1070.29;12.1.1.1148.30;13.1.1.1355.16;7.1.1.1381.23;3.1.1.1066.25;9.1.1.2133.12;2.1.1.1350.4;10.1.1.2109.13;13.1.1.1336.12;9.1.1.1288.15;9.…	32	0.698232	0.431399	28	2.29087	0.842971	32	0.293765	0.000558809	32	0.283139	0.00075809	32	0.691831	0.70188	28	2.05116	0.33557	32	0.288403	0.00741344	32	0.270396	0.0192637	34	0.413047	0.00114502	34	0.401791	0.00160695	28	0.148594	0.00797964	29
Vasodilator-stimulated phosphoprotein OS=Bos taurus GN=VASP PE=2 SV=3	244	14.35	sp|Q2TA49|VASP_BOVIN	Vasodilator-stimulated phosphoprotein OS=Bos taurus GN=VASP PE=2 SV=3		BOVIN	40462.9	383	30.03	9	9	VKEEIIEAFVQELR;SSSSVTTSEAHPATPSSSDESDLER;VQIYHNPTANSFR;WLPAGTGPQAFSR;QVWGLNFGSK;SEAHPATPSSSDESDLER;KMQPDQQVVINCAIVR;YNQATPNFHQWR;ATVMLYDDSNKR	24	23	5.1.1.944.23;2.1.1.1058.15;6.1.1.1458.26;16.1.1.1252.24;6.1.1.1454.26;4.1.1.786.17;1.1.1.1128.26;3.1.1.2047.2;6.1.1.1442.24;6.1.1.1462.27;6.1.1.1450.22;7.1.1.1478.27;2.1.1.966.27;3.1.1.962.21;15.1.1.1052.20;15.1.1.1071.11;7.1.1.1473.30;5.1.1.931.23;4.1.1.787.17;6.1.1.1438.26;7.1.1.1476.2;7.1.1.1458.28;14.1.1.1015.21	15	1.59956	0.106873	14	1.80302	0.177793	16	0.597035	0.23183	16	0.413047	0.041128	17	1.48594	0.132629	16	1.69044	0.220599	17	0.544503	0.186926	17	0.383707	0.0337414	17	0.37325	0.0209301	17	0.263027	0.00535561	17	0.331131	0.0327153	16
Apolipoprotein C-IV OS=Bos taurus GN=APOC4 PE=2 SV=1	245	14.3	sp|Q3SYR5|APOC4_BOVIN	Apolipoprotein C-IV OS=Bos taurus GN=APOC4 PE=2 SV=1		BOVIN	14437.5	127	62.2	9	9	EWVEPLVNR;VKEWVEPLVNR;GFMETYYDDHLKDLGSR;QQEEPEGTLSPQPAPAR;AHSLCPQLLCRPSDQN;AHSLCPQLLCR;SSWSLVPGK;WFWGPTAFR;GFMETYYDDHLK	70	70	4.1.1.1097.25;15.1.1.1352.3;3.1.1.1067.26;1.1.1.1170.23;5.1.1.1217.24;15.1.1.1356.4;3.1.1.1177.29;5.1.1.1076.22;6.1.1.1282.28;3.1.1.1063.23;4.1.1.1315.6;14.1.1.1271.7;12.1.1.1811.8;16.1.1.1390.12;3.1.1.1034.26;1.1.1.1174.24;1.1.1.1062.24;11.1.1.1844.9;12.1.1.1803.10;12.1.1.1828.7;1.1.1.1178.24;15.1.1.1348.5;6.1.1.1130.16;11.1.1.1848.14;12.1.1.1248.9;2.1.1.1065.26;5.1.1.1071.20;11.1.1.1280.4;1.1.1…	66	1.44544	0.155241	69	1.24738	0.302322	53	5.39511	0.0247878	67	1.59956	0.5736	67	0.801678	0.755571	68	0.691831	0.95789	55	3.25087	0.166284	68	0.879022	0.592944	53	3.7325	0.333529	67	1.11686	0.464095	56	4.7863	0.146504	70
Sex hormone-binding globulin (Fragment) OS=Bos taurus GN=SHBG PE=2 SV=1	246	14.29	tr|Q6T182|Q6T182_BOVIN	Sex hormone-binding globulin (Fragment) OS=Bos taurus GN=SHBG PE=2 SV=1	tr|A5PKC2|A5PKC2_BOVIN	BOVIN	40093.7	371	28.3	8	7	IALGGLLFPASDLR;KEILALPPTGPGSLLDLWVQPHGR;VVLSSGSGPGLDLPLILGLR;VDGVEVLCLR;DGRPEIQLHNHWAQLTVSAGPR;ISSSFEFR;EILALPPTGPGSLLDLWVQPHGR	24	23	4.1.1.1049.4;12.1.1.2099.16;11.1.1.2126.17;11.1.1.2094.15;10.1.1.2139.13;5.1.1.1173.3;11.1.1.2114.15;1.1.1.1396.9;10.1.1.2098.18;2.1.1.1194.6;9.1.1.2037.10;10.1.1.2063.10;11.1.1.2100.18;10.1.1.2094.15;10.1.1.2090.19;11.1.1.2134.28;11.1.1.2104.16;10.1.1.2102.17;10.1.1.2050.13;1.1.1.1184.7;16.1.1.1525.9;11.1.1.2108.16;16.1.1.1521.6	28	1.14815	0.315166	27	1.85353	0.329142	27	1.95885	0.0525578	28	1.57036	0.0276753	27	0.549541	0.0804564	27	0.895365	0.445592	27	0.912011	0.81371	27	0.737904	0.58683	28	1.65959	0.0838232	28	1.34276	0.18308	27	1.00925	0.434444	26
ATP-dependent 6-phosphofructokinase OS=Bos taurus GN=PFKP PE=3 SV=2	247	14.26	tr|E1BCW3|E1BCW3_BOVIN	ATP-dependent 6-phosphofructokinase OS=Bos taurus GN=PFKP PE=3 SV=2		BOVIN	86005	791	13.53	7	5	IIEVVDAIMTTAQSHQR;ELVVTQLGYDTR;EIGWGDVGGWTGQGGSILGTK;DLQSNVEHLTEK;VSFEVSDASQLEPVQPR	22	16	10.1.1.1272.10;12.1.1.2137.10;12.1.1.2112.16;16.1.1.1478.19;4.1.1.1634.16;10.1.1.1280.7;16.1.1.1485.14;11.1.1.2149.14;13.1.1.1516.10;9.1.1.1266.10;9.1.1.1270.6;10.1.1.1275.6;1.1.1.1359.22;3.1.1.1731.19;13.1.1.1520.9;12.1.1.2113.15	12	1	0.256022	10	1.65959	0.283763	11	1.27057	0.676184	12	0.855067	0.706254	12	0.496592	0.616162	10	0.903649	0.572404	11	0.704693	0.228102	12	0.444631	0.215775	11	1.2942	0.439726	12	0.879022	0.417898	9	0.77983	0.476397	10
Uncharacterized protein OS=Bos taurus PE=4 SV=1	248	14.21	tr|G3MZH0|G3MZH0_BOVIN	Uncharacterized protein OS=Bos taurus PE=4 SV=1	tr|G3MXD9|G3MXD9_BOVIN	BOVIN	13954.7	132	57.58	18	9	VTPEDTATYYCAR;ALEWLGGICSGGSTSFNPALK;EDTATYYCAR;SQVSLSVSSVTPEDTATYYCAR;SVTPEDTATYYCAR;SGGSTSFNPALK;GSTSFNPALK;ESGPSLVKPSQTLSLTCTVSGFSLSSNGVVWVR;GGSTSFNPALK	112	82	6.1.1.1877.26;14.1.1.1421.18;9.1.1.2055.26;7.1.1.1863.25;9.1.1.2118.24;5.1.1.969.17;11.1.1.1245.31;15.1.1.1419.14;7.1.1.1973.8;9.1.1.2059.27;11.1.1.1241.19;15.1.1.1410.27;15.1.1.1427.16;1.1.1.1307.30;15.1.1.1510.27;16.1.1.1437.29;9.1.1.2084.26;16.1.1.1402.29;16.1.1.1428.27;9.1.1.1983.26;9.1.1.2035.23;16.1.1.1521.27;16.1.1.1432.27;15.1.1.1263.29;9.1.1.1155.24;9.1.1.1160.24;15.1.1.1423.16;9.1.1.113…	10	1.18032	0.802831	10	1.45881	0.706941	10	2.26987	0.406878	10	4.05509	0.343174	10	0.685488	0.704575	10	0.831764	0.800156	10	1.36773	0.692202	10	2.39883	0.551021	10	1.94089	0.491968	10	3.37287	0.405467	10	1.64437	0.551616	10
Protein 4.1 OS=Bos taurus GN=EPB41 PE=2 SV=1	249	14.08	sp|Q9N179|41_BOVIN	Protein 4.1 OS=Bos taurus GN=EPB41 PE=2 SV=1		BOVIN	69256.9	617	15.56	8	8	GVPWNFTFNVK;IRPGEQEQYESTIGFK;FYPPDPAQLTEDITR;SLDGAAAVEPADR;LTSTDTIPK;SMTPAQADLEFLENAK;VSLLDDTVYECVVEK;SMTPAQADLEFLENAKK	26	26	16.1.1.1920.21;14.1.1.1493.18;11.1.1.1123.24;16.1.1.1913.22;5.1.1.1013.23;14.1.1.1881.6;14.1.1.1880.3;14.1.1.1866.5;15.1.1.1866.28;16.1.1.1916.23;1.1.1.1774.23;15.1.1.1858.31;13.1.1.1938.17;14.1.1.1890.7;13.1.1.1766.10;13.1.1.1770.31;14.1.1.1884.4;13.1.1.1652.14;14.1.1.1890.6;9.1.1.1772.5;1.1.1.1779.25;14.1.1.1875.6;14.1.1.1886.7;12.1.1.1225.22;8.1.1.1743.28;14.1.1.1871.6	21	0.787046	0.832036	19	0.744732	0.459267	21	0.440555	0.0617919	19	0.591562	0.0769303	18	0.519996	0.884858	16	0.483059	0.729743	19	0.285759	0.107045	16	0.383707	0.092231	21	0.534564	0.0881388	20	0.679204	0.0760602	21	0.57544	0.1713	18
APOF protein OS=Bos taurus GN=APOF PE=2 SV=2	250	14.08	tr|Q17QH1|Q17QH1_BOVIN	APOF protein OS=Bos taurus GN=APOF PE=2 SV=2		BOVIN	33677.4	307	37.13	8	8	AGCQGDVQVLQLQLYR;SIKDCEQEQEQSVHK;VSVDALASALQLWAR;SPSIKDCEQEQEQSVHK;GRDGVIDLGYDLLMAMAGGSR;GSTGLIIGTALKPALK;LIQYYYER;VVSSNPCWGWTLFNNCGLDPR	64	64	6.1.1.1414.11;6.1.1.1413.16;7.1.1.1484.8;11.1.1.2139.25;10.1.1.2030.20;8.1.1.2115.7;5.1.1.1952.13;5.1.1.1952.12;10.1.1.2024.19;6.1.1.1457.21;5.1.1.967.21;10.1.1.2163.7;4.1.1.1233.12;5.1.1.1957.8;5.1.1.1352.18;4.1.1.924.17;9.1.1.2019.19;6.1.1.1461.2;7.1.1.1478.6;6.1.1.1409.18;5.1.1.1939.5;9.1.1.2142.5;2.1.1.1457.27;8.1.1.1498.7;7.1.1.969.28;6.1.1.2063.29;1.1.1.1338.12;7.1.1.1436.18;5.1.1.1343.15;5…	52	0.666807	0.589472	52	0.539511	0.575214	52	1.99526	0.106283	52	0.794328	0.574873	53	1.23595	0.704939	53	1.00925	0.981001	53	3.7325	0.0351276	53	1.48594	0.180562	53	2.96483	0.0421787	53	1.19124	0.282826	53	3.66438	0.0405175	52
Tetranectin OS=Bos taurus GN=CLEC3B PE=2 SV=1	251	14.05	sp|Q2KIS7|TETN_BOVIN	Tetranectin OS=Bos taurus GN=CLEC3B PE=2 SV=1		BOVIN	22144.2	202	47.03	7	7	CFLAFVQAK;TFHEASEDCISR;TQLDSLAQEVALLK;NWETEITAQPDGGK;NWETEITAQPDGGKVENCATLSGAANGK;GGTLGTPQTGSENDALYEYLR;EQQALQTVCLK	37	37	13.1.1.1216.27;7.1.1.1600.21;8.1.1.1634.19;16.1.1.2045.27;14.1.1.1546.8;1.1.1.1896.4;14.1.1.1550.10;13.1.1.1220.30;16.1.1.2037.27;8.1.1.1618.22;14.1.1.1563.9;14.1.1.1558.14;12.1.1.1238.29;12.1.1.1234.27;1.1.1.1904.3;9.1.1.1305.30;8.1.1.1625.23;5.1.1.948.6;16.1.1.2041.4;8.1.1.1630.18;14.1.1.1550.9;1.1.1.1900.29;1.1.1.1900.4;1.1.1.1908.2;1.1.1.1911.20;10.1.1.1469.21;2.1.1.1863.6;14.1.1.1554.13;2.1.…	42	0.928966	0.779551	42	0.954993	0.674908	42	0.92045	0.780746	42	0.963829	0.536017	42	0.912011	0.804955	40	0.937562	0.698902	42	0.912011	0.745035	42	0.946237	0.456135	42	0.981748	0.9267	42	1.02802	0.611008	42	0.954993	0.960551	42
Uncharacterized protein OS=Bos taurus GN=OLFML1 PE=4 SV=1	252	14.01	tr|F1N583|F1N583_BOVIN	Uncharacterized protein OS=Bos taurus GN=OLFML1 PE=4 SV=1		BOVIN	46252.7	402	21.14	7	7	VYVFIGPR;EIDYLEYLR;EADACVESEDKVLAEK;IEPDTLGVEHSWDTPCR;GFLFFHSQGTPNEIIK;FQVLEQGLQK;MLLFGGAGR	22	22	16.1.1.1746.4;10.1.1.1515.4;10.1.1.1594.4;16.1.1.1742.10;1.1.1.1613.6;1.1.1.1609.7;3.1.1.1118.29;8.1.1.1598.18;12.1.1.1383.14;10.1.1.1603.4;13.1.1.1357.14;11.1.1.1415.12;10.1.1.1507.3;3.1.1.1491.23;3.1.1.1485.18;11.1.1.1406.11;10.1.1.1511.3;16.1.1.1738.7;1.1.1.1617.8;8.1.1.1602.6;12.1.1.1387.14;11.1.1.1409.10	22	0.704693	0.260127	22	0.879022	0.323739	22	1.55597	0.250538	22	1.70608	0.116539	22	0.630957	0.447873	22	0.787046	0.542439	22	1.43219	0.118523	22	1.58489	0.06266	22	2.1677	0.0645864	22	2.35505	0.0195123	22	1.7378	0.0461696	22
Junction plakoglobin OS=Bos taurus GN=JUP PE=2 SV=1	253	14.01	sp|Q8SPJ1|PLAK_BOVIN	Junction plakoglobin OS=Bos taurus GN=JUP PE=2 SV=1		BOVIN	81820.1	745	13.96	7	7	ALMGSPQLVAAVVR;LLNDEDPVVVTK;AGDKDDITEPAVCALR;TLVTQNSGVEALIHAILR;LVQNCLWTLR;NEGTATYAAAVLFR;NLALCPANHAPLQEAAVIPR	11	11	9.1.1.1640.17;2.1.1.1300.21;8.1.1.1615.21;8.1.1.1672.20;11.1.1.2131.10;9.1.1.1253.14;11.1.1.1465.25;8.1.1.1666.23;7.1.1.1635.26;3.1.1.1437.15;11.1.1.1469.25	11	3.59749	0.000617354	11	0.870964	0.660914	11	0.937562	0.850933	11	4.05509	0.00289881	11	1.07647	0.627639	10	0.246604	0.00584183	11	0.253513	0.00145818	10	1.24738	0.440637	11	0.258226	0.000665842	11	1.10662	0.70647	11	1.05682	0.747561	11
GANAB protein (Fragment) OS=Bos taurus GN=GANAB PE=2 SV=1	254	13.96	tr|A6QNJ8|A6QNJ8_BOVIN	GANAB protein (Fragment) OS=Bos taurus GN=GANAB PE=2 SV=1		BOVIN	109085	962	12.27	9	9	YRVPDVLVADPPTAGLSVSGR;LYNLDVFQYELYNR;LDLLEDR;LSFQHDPETSVLILR;NPEPELLVR;IRIDELEPR;SLLLSVNAR;MALYGSVPVLLAHSPLR;VVIIGAGKPATVVLQTK	18	18	7.1.1.1996.28;12.1.1.1989.11;11.1.1.1963.4;7.1.1.1483.8;6.1.1.1259.13;13.1.1.1515.3;13.1.1.1511.3;13.1.1.1182.2;7.1.1.1257.5;3.1.1.1457.15;13.1.1.1507.3;9.1.1.1183.7;4.1.1.1343.6;13.1.1.1502.2;6.1.1.1977.27;13.1.1.1497.2;12.1.1.1994.15;10.1.1.1803.11	19	0.772681	0.28475	17	1.01859	0.240415	18	1.85353	0.0951	18	2.208	0.12585	18	0.691831	0.381296	17	0.903649	0.404723	18	1.75388	0.0666564	17	2.07014	0.0888611	19	2.35505	0.0139633	18	2.77971	0.0187825	18	1.94089	0.0114181	17
Family with sequence similarity 62 (C2 domain containing), member A OS=Bos taurus GN=FAM62A PE=1 SV=1	255	13.64	tr|A0JN43|A0JN43_BOVIN	Family with sequence similarity 62 (C2 domain containing), member A OS=Bos taurus GN=FAM62A PE=1 SV=1		BOVIN	123027	1106	11.21	8	8	LLYLDTSEVR;LLVPLVPDLQDVAQLR;GEGSGTLGSLSLPLSELLVADR;ALTLGALTLPLAR;RELPAWVSFPDVEK;AVYSTNCPVWEQAFR;VLQAGVMDEWFPLQGGQGQVHLR;LLAETVAPAVR	27	27	11.1.1.1974.13;3.1.1.1433.5;12.1.1.1984.20;7.1.1.2091.31;12.1.1.2005.26;4.1.1.1394.27;3.1.1.1301.12;7.1.1.1881.18;11.1.1.1970.11;4.1.1.1219.11;12.1.1.1991.21;13.1.1.1988.16;12.1.1.1980.18;12.1.1.1992.22;12.1.1.1996.25;3.1.1.1297.9;9.1.1.2135.26;3.1.1.1305.13;12.1.1.2001.19;12.1.1.1988.17;7.1.1.1884.17;11.1.1.1978.14;8.1.1.2109.23;10.1.1.2147.23;2.1.1.1497.6;13.1.1.1983.19;11.1.1.1982.15	20	0.963829	0.511177	16	2.39883	0.279455	22	0.394457	0.470812	20	0.428549	0.290221	18	0.717794	0.216449	12	1.7378	0.282071	22	0.310456	0.0884759	19	0.337287	0.0544635	22	0.436516	0.637319	21	0.440555	0.384088	17	0.175388	0.0584163	17
Regakine-1 OS=Bos taurus PE=1 SV=2	256	13.6	sp|P82943|REG1_BOVIN	Regakine-1 OS=Bos taurus PE=1 SV=2		BOVIN	10280.8	92	58.7	7	2	VCCFSSVTR;SICANPGQAWVQK	105	37	6.1.1.1238.16;4.1.1.1051.31;5.1.1.1180.31;5.1.1.1179.30;1.1.1.1132.17;1.1.1.1130.31;3.1.1.1140.30;5.1.1.1177.21;1.1.1.1062.21;16.1.1.1233.10;6.1.1.1241.16;4.1.1.953.26;15.1.1.1129.30;4.1.1.957.28;16.1.1.1264.16;16.1.1.1257.13;1.1.1.1138.30;6.1.1.1236.30;1.1.1.1134.31;1.1.1.1058.19;16.1.1.1258.30;1.1.1.1143.31;1.1.1.1136.16;16.1.1.1266.30;16.1.1.1260.30;6.1.1.1129.16;16.1.1.1262.31;6.1.1.1240.30;2…	33	1.23595	0.686923	33	0.698232	0.658109	33	1.52757	0.51708	33	1.85353	0.438555	33	1.78649	0.422321	33	1.01859	0.906183	33	2.208	0.339888	33	2.67917	0.300573	33	1.23595	0.751175	33	1.48594	0.620384	33	2.14783	0.366048	33
Cell growth regulator with EF-hand domain 1 OS=Bos taurus GN=CGREF1 PE=2 SV=1	257	13.27	tr|Q24JZ6|Q24JZ6_BOVIN	Cell growth regulator with EF-hand domain 1 OS=Bos taurus GN=CGREF1 PE=2 SV=1		BOVIN	28443.7	262	45.42	7	7	REFLEPVQEAGGQADAVR;EFLEPVQEAGGQADAVR;LHPEAQHLPLPNPFEPGQEQLR;EAPGPGGEVGGQVETGDAGER;LLQSYLK;SPSRQEEHDTLSPGEAAGGQAEAR;VLETQDLNGDGLMTPAELVNFPGEAPR	11	11	11.1.1.1304.19;12.1.1.1291.18;2.1.1.991.31;3.1.1.1383.6;2.1.1.916.7;10.1.1.1488.28;9.1.1.1470.28;10.1.1.1484.31;16.1.1.2168.20;9.1.1.1475.25;6.1.1.1428.12	9	0.77983	0.438811	8	0.824138	0.722553	8	1.83654	0.0268774	8	1.10662	0.560376	10	0.717794	0.697606	8	0.751623	0.754369	9	1.80302	0.0342394	9	0.990832	0.208089	9	2.29087	0.00590387	9	1.41906	0.364359	8	2.26987	0.121027	8
Proteasome subunit alpha type-1 OS=Bos taurus GN=PSMA1 PE=1 SV=1	258	13.17	sp|Q3T0X5|PSA1_BOVIN	Proteasome subunit alpha type-1 OS=Bos taurus GN=PSMA1 PE=1 SV=1		BOVIN	29585.4	263	31.18	7	7	NVSIGIVGK;NQYDNDVTVWSPQGR;LLCNFMR;ETLPAEQDLTTK;FVFDRPLPVSR;LVSLIGSK;AQPTQPADEPAEKADEPMEH	18	18	12.1.1.1252.30;7.1.1.1521.14;6.1.1.1191.10;8.1.1.1548.11;8.1.1.1544.12;10.1.1.1661.7;1.1.1.987.20;3.1.1.975.4;6.1.1.1196.30;2.1.1.978.15;12.1.1.1261.28;7.1.1.1187.7;1.1.1.1107.22;10.1.1.1657.7;6.1.1.1192.30;2.1.1.1118.24;3.1.1.974.11;6.1.1.1343.3	20	0.461318	0.0374467	19	0.409261	0.0154776	20	0.505825	0.0658666	20	0.698232	0.179703	20	0.887156	0.806756	20	0.787046	0.382997	20	0.990832	0.992742	20	1.45881	0.567066	20	1.09648	0.813754	20	1.59956	0.422258	20	1.24738	0.3875	19
Uncharacterized protein OS=Bos taurus GN=FBLN2 PE=4 SV=2	259	13	tr|E1BEB4|E1BEB4_BOVIN	Uncharacterized protein OS=Bos taurus GN=FBLN2 PE=4 SV=2		BOVIN	124032	1160	7.414	7	7	CGEGQVCHNLPGSYR;TCIDVNECWTSPTR;QGSVTTFLAK;LNFQTGLLVPAHIFR;GNEEGYFGTR;FDCPPNYVR;CVDVNECETGVHR	13	13	2.1.1.1161.25;12.1.1.1929.5;12.1.1.1933.3;11.1.1.1904.6;13.1.1.1095.16;13.1.1.1278.31;7.1.1.1013.19;11.1.1.1900.6;10.1.1.1031.18;8.1.1.1026.17;11.1.1.1908.7;12.1.1.1925.3;4.1.1.802.11	11	1.11686	0.610138	12	0.928966	0.876711	12	1.87068	0.118121	11	4.65586	0.0600587	10	1.11686	0.526323	11	0.937562	0.743159	12	1.87068	0.100339	10	4.52898	0.051145	12	1.58489	0.251685	10	3.66438	0.161002	11	1.90546	0.186399	11
EGF-containing fibulin-like extracellular matrix protein 2 OS=Bos taurus GN=EFEMP2 PE=2 SV=1	260	12.97	tr|Q0IIG2|Q0IIG2_BOVIN	EGF-containing fibulin-like extracellular matrix protein 2 OS=Bos taurus GN=EFEMP2 PE=2 SV=1		BOVIN	49514.1	443	41.99	10	10	LCQDIDECESGAHQCSEAQTCVNFHGGYR;IGPECVDIDECR;DVNECLTIPEACKGEMK;SVPADVFQIQATSVYPGAYNAFQIR;SAAVINDLHGEGPPPPVPPAEHPHPCLPGYEPDEQER;SCVDVNECDMGAPCEQR;FSCHCPQGYQLLATR;AGNSQGDFYIR;CVEPYVQVSDNR;CLCPASNPLCR	31	31	10.1.1.1330.25;3.1.1.1032.31;10.1.1.1155.24;4.1.1.959.16;5.1.1.1176.27;8.1.1.2047.24;10.1.1.1335.10;10.1.1.1145.20;12.1.1.1408.22;3.1.1.947.5;2.1.1.955.16;10.1.1.1141.24;4.1.1.912.31;4.1.1.815.31;10.1.1.1150.23;3.1.1.951.8;5.1.1.1181.29;9.1.1.1299.29;12.1.1.1418.22;5.1.1.1086.9;11.1.1.1126.25;2.1.1.972.29;9.1.1.1151.22;11.1.1.1088.19;12.1.1.1414.23;6.1.1.1156.26;1.1.1.961.12;12.1.1.1424.20;2.1.1.…	18	0.648634	0.0220729	17	0.630957	0.0111455	18	0.824138	0.195176	18	1.47231	0.830836	18	0.870964	0.204314	17	0.816582	0.160869	18	1.07647	0.941018	18	1.90546	0.448612	18	1.24738	0.247051	18	2.14783	0.0796744	17	1.31826	0.0742193	17
CLEC11A protein OS=Bos taurus GN=CLEC11A PE=2 SV=1	261	12.94	tr|A5D7L1|A5D7L1_BOVIN	CLEC11A protein OS=Bos taurus GN=CLEC11A PE=2 SV=1		BOVIN	35614.3	324	22.53	7	7	EWEGGWGGAQEEERER;DFEAQAAAQAR;RAEGLYLFENGQR;DAVQALQEAQSR;AALAPYNWPVWLGVHDR;AEGLYLFENGQR;GAEREWEGGWGGAQEEERER	34	34	11.1.1.1160.18;11.1.1.1953.6;5.1.1.1040.11;6.1.1.1051.17;11.1.1.1964.10;12.1.1.1141.19;11.1.1.1156.24;7.1.1.1121.16;8.1.1.1038.24;7.1.1.1028.20;6.1.1.1055.14;6.1.1.1047.17;10.1.1.1929.5;13.1.1.1125.15;14.1.1.1425.12;10.1.1.1923.9;7.1.1.1032.21;11.1.1.1949.8;12.1.1.1995.12;10.1.1.1927.10;13.1.1.1130.21;6.1.1.1133.20;11.1.1.1957.7;11.1.1.1965.13;14.1.1.1177.5;11.1.1.1970.6;10.1.1.1926.8;11.1.1.1961…	33	0.457088	0.0767335	32	0.801678	0.665432	31	2.96483	0.0469895	31	2.53513	0.297139	33	0.608135	0.605354	32	1.08643	0.315549	31	4.16869	0.00678621	31	3.34195	0.0360047	31	6.60694	0.00331534	31	5.15229	0.0690197	31	3.76704	0.0387173	31
Uncharacterized protein OS=Bos taurus PE=1 SV=1	262	12.86	tr|G5E604|G5E604_BOVIN	Uncharacterized protein OS=Bos taurus PE=1 SV=1		BOVIN	11057.9	107	52.34	17	10	GNYVNWFQQIPGSAPR;VGRGNYVNWFQQIPGSAPR;VNWFQQIPGSAPR;VSITCSGSSSNVGRGN;VSITCSGSSSNVGRGNYVNWFQQIPGSAPR;YVNWFQQIPGSAPR;GRGNYVNWFQQIPGSAPR;VSITCSGSSSNVGR;VSITCSGSSSNVGRG;NYVNWFQQIPGSAPR	479	139	6.1.1.1700.27;15.1.1.992.14;4.1.1.1604.24;7.1.1.1861.29;9.1.1.1827.31;9.1.1.1641.25;11.1.1.1072.27;7.1.1.1759.29;7.1.1.1716.11;13.1.1.992.31;6.1.1.1720.25;12.1.1.1042.25;8.1.1.1608.31;14.1.1.969.31;9.1.1.1106.28;13.1.1.996.31;9.1.1.1851.25;6.1.1.1716.24;9.1.1.1757.30;8.1.1.1534.25;16.1.1.1055.5;7.1.1.1655.23;9.1.1.1727.30;13.1.1.1025.28;10.1.1.1855.26;6.1.1.1763.29;10.1.1.1111.25;10.1.1.1750.28;8…	26	2.24905	0.525853	28	0.510505	0.342818	28	0.77983	0.646963	28	0.401791	0.288479	25	1.24738	0.694037	27	0.313329	0.285959	27	0.483059	0.493726	27	0.251189	0.246325	26	0.369828	0.366398	25	0.195884	0.2064	28	1.5417	0.483095	28
Coagulation factor XII OS=Bos taurus GN=F12 PE=3 SV=1	263	12.68	tr|F1MTT3|F1MTT3_BOVIN	Coagulation factor XII OS=Bos taurus GN=F12 PE=3 SV=1	sp|P98140|FA12_BOVIN	BOVIN	67234.8	612	15.52	9	7	GIVSWGSGCGNR;TNPCLNGGSCLQAEGHR;GPNAQCKPLASQVCR;WAYCLEPK;LHEAFSPITYQHDLALVR;LCDVDLK;ELTVVLGQDR	28	16	7.1.1.989.15;6.1.1.1516.2;5.1.1.1471.2;8.1.1.1000.23;6.1.1.1520.2;2.1.1.1250.21;7.1.1.1536.2;7.1.1.994.18;5.1.1.1467.2;13.1.1.978.29;15.1.1.1290.9;11.1.1.1253.12;4.1.1.955.26;6.1.1.1524.2;5.1.1.1467.15;8.1.1.1000.22	17	1.57036	0.184091	17	1.38038	0.751667	18	2.22844	0.092415	18	1.0666	0.567031	17	1.1695	0.735651	17	1	0.453793	18	1.75388	0.436054	18	0.77983	0.618052	17	1.45881	0.649507	17	0.679204	0.411632	17	1.59956	0.149475	17
Uncharacterized protein OS=Bos taurus GN=EML2 PE=4 SV=2	264	12.66	tr|E1BB08|E1BB08_BOVIN	Uncharacterized protein OS=Bos taurus GN=EML2 PE=4 SV=2		BOVIN	89144.8	818	14.91	8	8	LVHLWSVESHQPLWSR;VVLWGSDYSK;VHLFSYPCCQPR;GRPVPMLIPEELVPTYSLDTR;ITQAVLGAHDGGVFGLCALR;LLASADDFGK;SAGFHPSGSVLAIGTVTGR;LQEVEVPEDFGPVR	21	21	12.1.1.1661.20;6.1.1.1836.14;10.1.1.1855.9;12.1.1.1657.27;16.1.1.1474.17;9.1.1.1831.13;12.1.1.1656.23;13.1.1.1651.21;9.1.1.1826.18;7.1.1.1206.4;6.1.1.1210.8;7.1.1.1232.5;14.1.1.1589.22;13.1.1.1640.26;14.1.1.1595.16;10.1.1.1861.11;11.1.1.1883.11;10.1.1.1702.2;12.1.1.1666.24;3.1.1.1307.26;6.1.1.1827.11	17	2.26987	0.0904697	17	1.48594	0.588453	18	0.704693	0.111416	18	0.744732	0.315794	17	1.5417	0.327311	17	0.954993	0.123251	18	0.483059	0.0297268	18	0.515229	0.110283	17	0.319154	0.00783278	17	0.340408	0.0176598	17	0.465586	0.435477	17
Histone H4 OS=Bos taurus PE=3 SV=2	265	12.63	tr|E1BBP7|E1BBP7_BOVIN	Histone H4 OS=Bos taurus PE=3 SV=2	tr|G3X807|G3X807_BOVIN;tr|E1BLC2|E1BLC2_BOVIN;sp|P62803|H4_BOVIN	BOVIN	11519.4	104	50.96	7	7	ISGLIYEETR;SGLIYEETR;TVTAMDVVYALKR;VFLENVIR;DNIQGITKPAIR;DAVTYTEHAK;TVTAMDVVYALK	51	51	7.1.1.1530.7;1.1.1.1424.6;5.1.1.1445.12;14.1.1.1025.18;15.1.1.1061.29;8.1.1.1559.4;4.1.1.1656.2;4.1.1.1660.19;1.1.1.1436.6;7.1.1.1687.6;5.1.1.1466.5;6.1.1.1517.4;5.1.1.1755.19;14.1.1.1053.4;4.1.1.1327.9;1.1.1.1432.8;10.1.1.1141.4;1.1.1.1517.21;2.1.1.1507.23;16.1.1.1177.13;7.1.1.1534.3;9.1.1.1742.9;1.1.1.1513.16;1.1.1.1053.17;8.1.1.1708.12;16.1.1.1556.7;6.1.1.1513.5;15.1.1.1064.14;5.1.1.1462.6;6.1…	43	1.45881	0.427789	23	9.28966	0.0385906	44	0.212814	0.000312724	45	0.233346	0.00043908	35	0.487529	0.62027	20	2.99226	0.123939	34	0.0855067	0.000423616	35	0.0862978	0.000484739	43	0.158489	0.000171404	43	0.164437	0.000233471	21	0.037325	3.15e-05	21
Uncharacterized protein OS=Bos taurus GN=AZU1 PE=1 SV=1	266	12.59	tr|G3N2H4|G3N2H4_BOVIN	Uncharacterized protein OS=Bos taurus GN=AZU1 PE=1 SV=1	tr|G3N0Q8|G3N0Q8_BOVIN	BOVIN	28101.7	261	36.02	7	7	HFCGGALIHPNFVLTAASCFQSR;NWIDSVINQPA;NTGIATVVLGAYDLR;ARPQELPFLASIQNQGR;GIATVVLGAYDLR;KARPQELPFLASIQNQGR;RGGICQGDGGTPLVCNGLAHGVASWSR	31	31	2.1.1.1681.7;7.1.1.1801.15;11.1.1.1715.6;3.1.1.1679.6;9.1.1.1840.20;6.1.1.1609.8;10.1.1.1704.8;5.1.1.1668.14;7.1.1.1797.13;6.1.1.1706.13;2.1.1.1261.19;5.1.1.1727.20;10.1.1.1700.11;6.1.1.1768.24;10.1.1.1702.26;12.1.1.1682.5;7.1.1.1479.24;6.1.1.1772.22;5.1.1.1723.21;11.1.1.1711.5;5.1.1.1719.21;10.1.1.1706.10;7.1.1.1320.12;10.1.1.1710.16;4.1.1.1574.7;6.1.1.1764.23;3.1.1.1675.8;11.1.1.1707.6;8.1.1.18…	32	0.559758	0.095387	25	2.26987	0.825513	32	0.283139	0.00256801	32	0.285759	0.0114752	33	0.895365	0.991629	27	3.16228	0.023038	33	0.436516	0.113778	33	0.42462	0.101668	34	0.487529	0.0344411	34	0.483059	0.0188393	27	0.141906	0.000425074	28
Lymphocyte cytosolic protein 1 (L-plastin) OS=Bos taurus GN=LCP1 PE=2 SV=1	267	12.56	tr|Q3ZC00|Q3ZC00_BOVIN	Lymphocyte cytosolic protein 1 (L-plastin) OS=Bos taurus GN=LCP1 PE=2 SV=1	tr|F1MYX5|F1MYX5_BOVIN	BOVIN	70053.5	627	16.43	8	8	TENLNEEEKLNNAK;AACLPLPGYR;GDEEGIPAVVIDMSGLR;AECMLQQAER;VYALPEDLVEVNPK;MINLSVPDTIDER;LSPEELLLR;FSLVGIGGQDLNEGNR	15	15	16.1.1.1647.16;16.1.1.2047.23;13.1.1.1426.22;4.1.1.1123.16;13.1.1.1431.26;16.1.1.2051.23;5.1.1.1019.10;1.1.1.1522.3;2.1.1.1495.3;4.1.1.1403.30;15.1.1.1756.23;15.1.1.1752.5;4.1.1.1128.17;15.1.1.1754.29;9.1.1.1187.14	16	1.10662	0.400173	15	0.672977	0.157932	16	1.5417	0.184594	16	1.09648	0.833519	16	0.895365	0.719386	15	0.559758	0.0773139	16	1.27057	0.363817	16	0.895365	0.776644	16	1.38038	0.574583	16	0.981748	0.518431	16	2.24905	0.0208097	16
Amine oxidase OS=Bos taurus PE=3 SV=1	268	12.52	tr|E1BJN3|E1BJN3_BOVIN	Amine oxidase OS=Bos taurus PE=3 SV=1		BOVIN	70070.9	628	29.78	15	7	TLQDAFCVFEENNGLPLRR;YADANFGLGYFSTPLSR;QLETEEQAAFPLGGPSPR;KQLETEEQAAFPLGGPSPR;EALAIVFFGK;ALDPAQWTIQK;SQVPPGLAPPLQFHPQGPR	140	11	3.1.1.1419.23;2.1.1.1128.26;8.1.1.1864.28;12.1.1.1491.9;5.1.1.1294.21;8.1.1.1900.15;3.1.1.1848.11;13.1.1.1336.23;8.1.1.1863.26;13.1.1.1330.24;12.1.1.1487.27	10	1.36773	0.401465	9	1.99526	0.302184	9	3.19154	0.0245198	10	1.2942	0.29882	10	0.534564	0.181179	9	0.824138	0.765953	9	1.2942	0.391314	10	0.510505	0.393779	9	2.48886	0.0382273	10	0.928966	0.919675	8	1.75388	0.334176	9
14-3-3 protein gamma OS=Bos taurus GN=YWHAG PE=1 SV=2	269	12.51	sp|P68252|1433G_BOVIN	14-3-3 protein gamma OS=Bos taurus GN=YWHAG PE=1 SV=2	tr|A7Z057|A7Z057_BOVIN	BOVIN	28252.3	247	38.87	10	5	NVTELNEPLSNEER;YLAEVATGEK;YLAEVATGEKR;VDREQLVQK;DNLTLWTSDQQDDDGGEGNN	67	29	6.1.1.1190.28;6.1.1.1177.25;8.1.1.1068.23;6.1.1.1180.13;7.1.1.1168.29;8.1.1.1072.21;5.1.1.1123.29;7.1.1.1163.31;7.1.1.1058.17;10.1.1.1577.31;13.1.1.1295.25;5.1.1.1127.28;15.1.1.1102.11;6.1.1.1183.29;9.1.1.1564.31;7.1.1.1167.29;9.1.1.1560.31;5.1.1.1119.28;10.1.1.1571.31;7.1.1.1055.18;9.1.1.1556.31;6.1.1.1173.28;13.1.1.1292.21;7.1.1.1059.17;9.1.1.1096.13;10.1.1.1567.31;13.1.1.1305.25;6.1.1.1181.30;…	19	0.436516	0.915767	16	1.14815	0.914854	18	0.299226	0.288238	18	0.366438	0.508494	19	0.613762	0.969307	15	1.64437	0.862049	18	0.428549	0.307666	17	0.519996	0.545281	19	0.685488	0.319473	19	0.824138	0.56738	18	0.270396	0.260439	17
Metalloproteinase inhibitor 3 OS=Bos taurus GN=TIMP3 PE=2 SV=1	270	12.37	tr|A5PKB4|A5PKB4_BOVIN	Metalloproteinase inhibitor 3 OS=Bos taurus GN=TIMP3 PE=2 SV=1	sp|P79121|TIMP3_BOVIN	BOVIN	24162.9	211	46.45	8	8	GWAPPDK;MPHVQYIHTEASESLCGLK;SCYYLPCFVTSK;CTCSPSHPQDAFCNSDIVIR;WDQLTLSQR;MYTGLCNFVER;YQYLLTGR;EGPFGTMVYTIK	47	47	16.1.1.1367.20;4.1.1.1345.22;1.1.1.1243.11;16.1.1.1371.25;4.1.1.1391.27;16.1.1.1375.21;6.1.1.1349.9;1.1.1.1244.25;4.1.1.1386.27;7.1.1.1368.14;5.1.1.1484.6;4.1.1.1153.28;5.1.1.1301.6;6.1.1.1357.14;16.1.1.1181.27;16.1.1.1425.25;3.1.1.1243.17;3.1.1.1418.13;5.1.1.1305.7;3.1.1.1235.24;13.1.1.1175.30;5.1.1.1484.30;2.1.1.1242.14;14.1.1.1210.26;4.1.1.1343.20;3.1.1.1422.17;14.1.1.1046.17;7.1.1.1364.9;6.1.…	33	1.43219	0.0634003	33	1.64437	0.0464157	33	1.70608	0.0502214	33	1.39316	0.141686	33	1.31826	0.0625449	33	1.51356	0.0457928	33	1.57036	0.0495461	33	1.28233	0.139809	33	1.19124	0.878845	33	0.963829	0.601054	33	1.03753	0.95874	33
Chitinase-3-like protein 1 OS=Bos taurus GN=CHI3L1 PE=4 SV=1	271	12.3	tr|G3X7D2|G3X7D2_BOVIN	Chitinase-3-like protein 1 OS=Bos taurus GN=CHI3L1 PE=4 SV=1		BOVIN	43737.2	391	25.58	7	7	EAQAGTEQLLLSAAVPAGK;GNQWVAYDDQESVK;LVMGIPTFGR;GTFCGQNLAFPLTSAIK;THGFDGLDLAWLYPGWR;TLLSVGGWNFGSQR;GYDIAQISR	28	27	10.1.1.1723.10;9.1.1.1719.8;16.1.1.1650.8;8.1.1.1218.14;13.1.1.1097.17;9.1.1.2108.6;16.1.1.1647.31;16.1.1.1651.31;13.1.1.1103.15;11.1.1.1731.2;10.1.1.1565.8;10.1.1.1740.9;9.1.1.1746.22;9.1.1.1750.3;9.1.1.1249.30;16.1.1.1645.11;6.1.1.1708.13;10.1.1.1770.18;10.1.1.1736.11;16.1.1.1650.7;10.1.1.1766.22;10.1.1.1762.17;10.1.1.1561.6;13.1.1.1101.9;14.1.1.1058.12;11.1.1.1766.18;9.1.1.1253.31	25	1.04713	0.936933	22	1.23595	0.776847	25	1.03753	0.817152	25	1.45881	0.757875	25	1.36773	0.386258	24	1.72187	0.602876	25	1.36773	0.31428	25	1.78649	0.281899	25	0.981748	0.878904	25	1.33045	0.818326	23	0.801678	0.609093	23
Hepatitis A virus cellular receptor 1 N-terminal domain containing protein OS=Bos taurus GN=MGC137099 PE=2 SV=1	272	12.29	tr|Q2KII3|Q2KII3_BOVIN	Hepatitis A virus cellular receptor 1 N-terminal domain containing protein OS=Bos taurus GN=MGC137099 PE=2 SV=1		BOVIN	14907.8	131	48.85	6	6	EDIIQTDGYK;KGWFNDIIITQELSIR;GECSWWSCR;NADPSDSGLYCCR;GECSWWSCREDIIQTDGYK;LPCLYTGEITTACWGR	69	68	10.1.1.1037.25;8.1.1.1225.8;6.1.1.1874.6;7.1.1.980.30;15.1.1.1418.26;8.1.1.1774.30;6.1.1.1757.30;7.1.1.1748.30;16.1.1.1214.23;5.1.1.1001.29;7.1.1.1215.25;8.1.1.1015.28;11.1.1.1024.23;6.1.1.1050.30;16.1.1.1098.18;16.1.1.1031.3;8.1.1.1221.23;15.1.1.1426.26;7.1.1.1744.30;4.1.1.824.27;7.1.1.1007.30;6.1.1.1004.28;4.1.1.866.28;6.1.1.1044.31;14.1.1.1440.24;6.1.1.1745.28;9.1.1.1259.23;8.1.1.1213.19;8.1.1…	61	1.11686	0.761746	61	1.1272	0.874841	61	0.887156	0.914188	61	0.758578	0.512173	61	1.04713	0.879532	61	1.05682	0.996036	61	0.847227	0.964186	61	0.717794	0.425011	61	0.794328	0.844387	61	0.672977	0.349782	61	0.801678	0.960228	61
Uncharacterized protein OS=Bos taurus PE=1 SV=2	273	12.28	tr|F1MLW8|F1MLW8_BOVIN	Uncharacterized protein OS=Bos taurus PE=1 SV=2		BOVIN	24623.3	233	39.06	13	8	LVIYADDNLASGIPDR;DDNLASGIPDR;SDTTATLTIR;SPPSVTLFPPSKEELSANK;QSNSKYAASSYLSLTDSDWK;VTVLGQPK;YAASSYLSLTDSDWK;VIYADDNLASGIPDR	625	195	2.1.1.1585.11;4.1.1.1508.14;1.1.1.1321.30;5.1.1.1039.20;3.1.1.1528.29;1.1.1.1617.29;5.1.1.1062.17;3.1.1.1558.21;1.1.1.1619.9;16.1.1.1675.23;3.1.1.1572.30;2.1.1.1577.29;2.1.1.1290.9;16.1.1.1708.8;1.1.1.1303.10;3.1.1.1611.30;1.1.1.1511.28;3.1.1.1520.29;5.1.1.1552.31;3.1.1.1614.11;3.1.1.1613.9;4.1.1.939.29;1.1.1.1612.7;3.1.1.1524.27;5.1.1.1328.28;1.1.1.1512.22;3.1.1.1612.12;3.1.1.1397.26;6.1.1.1644.…	84	0.178649	0.037411	83	0.0816582	0.0430744	68	0.310456	0.826489	46	1.23595	0.650223	128	3.01995	0.23373	125	1.14815	0.468447	113	4.57088	0.0749016	77	17.0608	0.010974	106	1.49969	0.369185	78	8.24138	0.0666371	107	3.98107	0.0905259	72
AP complex subunit beta OS=Bos taurus GN=AP1B1 PE=3 SV=1	274	12.25	tr|F1MIF2|F1MIF2_BOVIN	AP complex subunit beta OS=Bos taurus GN=AP1B1 PE=3 SV=1		BOVIN	104149	946	8.245	7	7	LASQANIAQVLAELK;DIPNENEAQFQIR;DCEDPNPLIR;NINLIVQK;LSHANSAVVLSAVK;YNDPIYVK;LLSTDPVAAK	14	14	7.1.1.2013.3;5.1.1.1033.23;9.1.1.1315.30;11.1.1.1145.19;7.1.1.2014.3;2.1.1.1163.25;6.1.1.1983.3;6.1.1.1985.26;16.1.1.1291.20;8.1.1.1284.29;6.1.1.1984.25;5.1.1.1037.23;11.1.1.1150.24;3.1.1.1108.13	9	0.666807	0.389684	9	0.30479	0.0333059	9	0.331131	0.0390231	9	0.293765	0.0178237	9	0.946237	0.723693	9	0.49204	0.320837	9	0.534564	0.128925	9	0.47863	0.27575	9	0.549541	0.136577	9	0.496592	0.147242	9	1.0666	0.784941	9
Carboxypeptidase N catalytic chain OS=Bos taurus GN=CPN1 PE=4 SV=1	275	12.21	tr|G5E5V0|G5E5V0_BOVIN	Carboxypeptidase N catalytic chain OS=Bos taurus GN=CPN1 PE=4 SV=1		BOVIN	52634.5	462	17.53	6	6	NFPDLNTYIYYNEK;DISGYLVGR;SQVEPETQAVIQWIR;EALIQFLEQVHQGIK;LVNFQLK;IHIMPSMNPDGYEVAAAAQER	29	29	5.1.1.1652.27;1.1.1.1650.27;2.1.1.1618.22;3.1.1.1587.13;1.1.1.1655.25;2.1.1.1211.8;9.1.1.2022.10;16.1.1.1799.22;9.1.1.2018.6;1.1.1.1644.25;1.1.1.1640.25;9.1.1.2014.12;2.1.1.1408.21;10.1.1.2041.11;2.1.1.1410.18;2.1.1.1614.24;8.1.1.1967.3;1.1.1.1423.18;3.1.1.1622.28;2.1.1.1622.25;6.1.1.1414.14;10.1.1.2052.12;9.1.1.2028.9;10.1.1.2047.12;8.1.1.1985.8;8.1.1.1978.10;5.1.1.1353.18;9.1.1.2030.8;16.1.1.18…	22	0.824138	0.922386	22	0.855067	0.922413	21	1.88799	0.11186	22	1.49969	0.18889	22	0.539511	0.26882	21	0.539511	0.378521	21	1.28233	0.484087	22	0.990832	0.39378	22	2.29087	0.0971627	23	1.77011	0.0682709	22	2.33346	0.125535	23
L-lactate dehydrogenase OS=Bos taurus GN=LDHB PE=2 SV=1	276	12.13	tr|B0JYN3|B0JYN3_BOVIN	L-lactate dehydrogenase OS=Bos taurus GN=LDHB PE=2 SV=1	sp|Q5E9B1|LDHB_BOVIN	BOVIN	36724.3	334	18.26	6	4	IVVVTAGVR;FIIPQIVK;LIAPVAEEETR;MVVESAYEVIK	13	7	13.1.1.1187.20;12.1.1.1187.22;13.1.1.1443.27;8.1.1.1644.12;6.1.1.1246.8;13.1.1.1444.28;13.1.1.1449.25	4	1.40605	0.266133	4	1.31826	0.514185	4	1.49969	0.182572	4	1.45881	0.247552	4	1.1272	0.431794	4	1.04713	0.836262	4	1.19124	0.282781	4	1.15878	0.398686	4	1.04713	0.679175	4	1.01859	0.938052	4	1.1272	0.346545	4
D-3-phosphoglycerate dehydrogenase OS=Bos taurus GN=PHGDH PE=1 SV=1	277	12.09	tr|A0A140T866|A0A140T866_BOVIN	D-3-phosphoglycerate dehydrogenase OS=Bos taurus GN=PHGDH PE=1 SV=1	sp|Q5EAD2|SERA_BOVIN	BOVIN	56350.9	533	19.51	7	7	GGIVDEGALLR;ALGALMQAWAGSPK;AGTGVDNVDLEAATR;VLGILGLGR;VTSDIINAAEK;QNLSKEELIAELQDCEGLIVR;ALQSGQCAGAALDVFTEEPPRDR	15	15	15.1.1.1901.26;12.1.1.1956.2;12.1.1.2083.10;14.1.1.1445.21;13.1.1.1954.4;8.1.1.1168.26;12.1.1.1331.10;12.1.1.1961.3;12.1.1.1335.10;12.1.1.1974.4;13.1.1.1949.4;12.1.1.1965.5;12.1.1.2087.11;12.1.1.1362.23;13.1.1.1943.5	14	0.319154	0.00842487	9	1.33045	0.0963333	15	0.337287	0.0467035	13	0.591562	0.295804	16	0.648634	0.205203	10	2.1677	0.974823	16	0.704693	0.455893	16	1.07647	0.92013	17	1.00925	0.838182	17	1.51356	0.403196	11	0.30479	0.360431	11
Fibulin-5 OS=Bos taurus GN=FBLN5 PE=2 SV=1	278	12.05	sp|Q5EA62|FBLN5_BOVIN	Fibulin-5 OS=Bos taurus GN=FBLN5 PE=2 SV=1	tr|Q2KJ89|Q2KJ89_BOVIN	BOVIN	50163.9	448	16.74	6	6	SVPADIFQMQATTR;YPGAYYIFQIK;SSGQCLDVDECR;DQPFTILYR;CIDPIRCEEPYLR;QTGPISATLVMTRPIK	24	24	4.1.1.810.27;1.1.1.1418.23;8.1.1.1740.5;4.1.1.1310.29;11.1.1.1296.8;2.1.1.1343.4;11.1.1.1293.8;3.1.1.1385.29;5.1.1.1432.30;4.1.1.1255.14;1.1.1.1414.24;3.1.1.947.2;7.1.1.1716.6;11.1.1.1297.11;9.1.1.1769.4;3.1.1.1389.27;6.1.1.1352.21;8.1.1.1746.28;4.1.1.1251.11;3.1.1.1339.13;8.1.1.1741.27;4.1.1.1260.12;2.1.1.952.5;3.1.1.1335.13	24	0.619441	0.235044	24	1.0666	0.963213	24	0.981748	0.766604	24	1.19124	0.690951	24	0.862979	0.796733	24	1.45881	0.311155	24	1.38038	0.47911	24	1.64437	0.211732	24	1.58489	0.347636	24	1.85353	0.136854	24	0.912011	0.732211	24
Uncharacterized protein OS=Bos taurus GN=SVEP1 PE=4 SV=2	279	12.05	tr|F1MNH3|F1MNH3_BOVIN	Uncharacterized protein OS=Bos taurus GN=SVEP1 PE=4 SV=2		BOVIN	388193	3573	4.17	9	9	SHTPGDLFPQGETIVR;GAVDISACGVPCPVGEFSR;SIFCSDCPSLEGSVPHLR;LLSDFPVVPTATR;SFCLSCPFYGTTTITGAR;VIDVEPPSIDWCR;EGYTLAGPDTIECLASGK;GAFQQAAQILR;VIFLITDGYSNGGDPRPIAASLR	15	15	6.1.1.1774.19;16.1.1.1767.20;9.1.1.2038.13;7.1.1.1778.19;14.1.1.1612.9;15.1.1.1191.8;8.1.1.2010.17;5.1.1.1352.20;1.1.1.1637.18;7.1.1.1660.31;16.1.1.1774.11;13.1.1.1661.10;15.1.1.1468.27;16.1.1.1778.15;2.1.1.1415.11	14	0.847227	0.778589	14	1.36773	0.225	14	1.41906	0.352005	14	1.2942	0.39797	14	0.758578	0.329448	14	1.23595	0.570599	14	1.30617	0.80635	14	1.20226	0.886055	14	1.67494	0.241507	14	1.58489	0.265748	14	1.01859	0.74937	14
Uncharacterized protein OS=Bos taurus GN=CALM1 PE=4 SV=2	280	12.05	tr|F1N6C0|F1N6C0_BOVIN	Uncharacterized protein OS=Bos taurus GN=CALM1 PE=4 SV=2	sp|P62157|CALM_BOVIN	BOVIN	16965.6	150	55.33	6	6	DTDSEEEIREAFR;ADQLTEEQIAEFK;VFDKDGNGYISAAELR;EAFSLFDKDGDGTITTK;MKDTDSEEEIREAFR;EADIDGDGQVNYEEFVQMMTAK	50	50	11.1.1.1792.21;5.1.1.1079.12;16.1.1.2124.22;3.1.1.1118.11;13.1.1.1464.12;15.1.1.1375.7;15.1.1.1398.5;15.1.1.1344.12;14.1.1.1390.11;4.1.1.1022.14;15.1.1.1397.19;4.1.1.1030.13;4.1.1.1026.12;15.1.1.1352.12;13.1.1.1465.10;15.1.1.1403.2;13.1.1.1310.6;5.1.1.1157.10;15.1.1.1348.14;6.1.1.1668.25;6.1.1.1667.24;13.1.1.1460.12;7.1.1.1680.27;8.1.1.1693.25;10.1.1.1792.22;3.1.1.1114.12;16.1.1.1453.12;8.1.1.168…	22	1.1272	0.680408	21	1.13763	0.745732	23	0.328095	0.103988	23	0.349945	0.109501	22	1.36773	0.905593	19	1.30617	0.525086	23	0.37325	0.0322622	23	0.401791	0.0185815	23	0.260615	0.00916431	23	0.288403	0.0221635	22	0.293765	0.0289111	22
MHC class I antigen OS=Bos taurus GN=BoLA PE=2 SV=1	281	12.03	tr|Q2V0B4|Q2V0B4_BOVIN	MHC class I antigen OS=Bos taurus GN=BoLA PE=2 SV=1	tr|Q2PS14|Q2PS14_BOVIN	BOVIN	40675.3	358	20.39	6	2	WAALVVPSGEEQR;DYIALNEDLR	31	3	5.1.1.1483.22;6.1.1.1531.22;6.1.1.1526.26	3	0.887156	0.822813	3	0.340408	0.196193	3	1.1695	0.644597	3	1.08643	0.77426	3	0.946237	0.933717	3	0.359749	0.207395	3	1.24738	0.568208	3	1.14815	0.679154	3	1.30617	0.529879	3	1.21339	0.630398	3	3.40408	0.16523	3
Uncharacterized protein OS=Bos taurus PE=3 SV=2	282	12.01	tr|E1BCW0|E1BCW0_BOVIN	Uncharacterized protein OS=Bos taurus PE=3 SV=2		BOVIN	32744.8	297	30.64	6	6	TTDVTQTFGIEK;EALVPLVADHK;SDACQGDSGGPLACEK;CQIAGWGHQDENVSGYSPSLR;YIPYPLYSVFNPSDHDLVLIR;DSALSWEYCR	27	27	13.1.1.1330.28;15.1.1.1211.2;15.1.1.1206.4;14.1.1.1269.28;13.1.1.1330.3;9.1.1.2029.8;9.1.1.2033.11;6.1.1.1015.18;12.1.1.1228.18;16.1.1.1338.24;10.1.1.2055.12;14.1.1.1275.3;4.1.1.837.19;14.1.1.1270.4;10.1.1.2139.15;13.1.1.1334.28;10.1.1.2048.12;14.1.1.1277.30;4.1.1.833.23;10.1.1.2047.11;1.1.1.980.10;14.1.1.1273.28;5.1.1.974.22;15.1.1.1201.9;1.1.1.984.5;4.1.1.841.20;10.1.1.2051.11	17	0.564937	0.236498	17	0.787046	0.476944	17	0.413047	0.122215	17	0.366438	0.0859011	17	0.524808	0.151774	17	0.691831	0.319617	18	0.380189	0.0777469	18	0.343558	0.0548136	18	0.711214	0.645984	18	0.642688	0.4885	18	0.519996	0.338394	18
Uncharacterized protein OS=Bos taurus GN=BPIFA2B PE=4 SV=1	283	12.01	tr|F1N4C3|F1N4C3_BOVIN	Uncharacterized protein OS=Bos taurus GN=BPIFA2B PE=4 SV=1	sp|P79125|SPL2B_BOVIN	BOVIN	26526.7	240	21.67	6	6	FRELLESLDAECVEK;ELLESLDAECVEK;LIGESQDTTQQEPEGS;VVSSVVEGELCPR;RVVSSVVEGELCPR;IFQVVSR	8	8	15.1.1.1483.13;8.1.1.1369.3;2.1.1.1817.4;16.1.1.1284.4;10.1.1.1634.6;8.1.1.1373.3;6.1.1.1177.27;8.1.1.1377.3	7	0.524808	0.259006	7	0.313329	0.00827728	7	2.12814	0.00837509	7	2.01372	0.0223324	7	0.155597	0.014093	7	0.0887156	0.000748193	7	0.660694	0.379333	7	0.717794	0.3939	8	4.2462	0.00250303	8	3.80189	0.00317558	8	7.72681	0.000383074	8
Kininogen-2 OS=Bos taurus GN=KNG2 PE=1 SV=1	284	12	sp|P01045|KNG2_BOVIN	Kininogen-2 OS=Bos taurus GN=KNG2 PE=1 SV=1		BOVIN	68709.6	619	62.84	43	8	KATVQVVGGLK;DSAQAATGQCTATVAK;LNAEHDGTFYFK;ATVQVVGGLK;DSAQAATGQCTATVAKR;CDLYPGEDFLPPMVCVGCPK;TWQDCDYKDSAQAATGQCTATVAKR;TWQDCDYKDSAQAATGQCTATVAK	759	104	11.1.1.1562.26;6.1.1.1265.14;1.1.1.1095.24;15.1.1.1203.13;15.1.1.2190.11;4.1.1.1084.19;6.1.1.1260.12;2.1.1.1833.19;16.1.1.1274.7;13.1.1.1280.8;15.1.1.1193.9;16.1.1.1282.10;16.1.1.1269.11;14.1.1.1275.6;16.1.1.2342.11;2.1.1.1157.13;13.1.1.1338.9;15.1.1.1413.20;1.1.1.1083.25;15.1.1.1167.9;15.1.1.1138.16;15.1.1.1164.11;16.1.1.1210.26;15.1.1.1238.7;15.1.1.1214.8;16.1.1.1205.19;3.1.1.1097.24;14.1.1.108…	40	0.135519	0.11574	36	0.122462	0.116719	43	0.140605	0.0904488	44	0.113763	0.0946688	77	1.34276	0.482702	71	1.15878	0.783921	79	1.2942	0.352525	80	1.07647	0.341585	78	0.954993	0.101737	79	0.794328	0.0820783	74	1.10662	0.224142	73
RAB1A, member RAS oncogene family OS=Bos taurus GN=RAB1A PE=1 SV=1	285	12	tr|A1L528|A1L528_BOVIN	RAB1A, member RAS oncogene family OS=Bos taurus GN=RAB1A PE=1 SV=1		BOVIN	22677.6	205	45.37	8	2	SMNPEYDYLFK;NATNVEQSFMTMAAEIK	42	3	16.1.1.2100.31;16.1.1.2094.9;16.1.1.2098.14	0	0	-	0	0	-	0	0	-	0	0	-	0	0	-	0	0	-	0	0	-	0	0	-	0	0	-	0	0	-	0	0	-	0
Ras suppressor protein 1 OS=Bos taurus GN=RSU1 PE=2 SV=1	286	12	sp|Q5E9C0|RSU1_BOVIN	Ras suppressor protein 1 OS=Bos taurus GN=RSU1 PE=2 SV=1		BOVIN	31537	277	25.99	6	6	LQILSLR;ALYLSDNDFEILPPDIGK;LTTVPPNIAELK;DNDLISLPK;LTVLPPELGNLDLTGQK;EIGELTQLK	44	44	5.1.1.1878.5;10.1.1.1654.2;5.1.1.1888.30;1.1.1.1937.17;5.1.1.1882.6;12.1.1.1323.19;2.1.1.1443.17;13.1.1.1300.18;5.1.1.1887.10;4.1.1.1778.9;10.1.1.1650.3;13.1.1.1400.16;1.1.1.1902.10;13.1.1.1391.20;4.1.1.1764.10;14.1.1.1335.21;1.1.1.1897.5;16.1.1.2086.17;9.1.1.1622.4;6.1.1.1906.31;5.1.1.1880.31;12.1.1.1327.21;1.1.1.1941.14;5.1.1.1884.31;4.1.1.1762.31;1.1.1.1959.13;9.1.1.1634.3;10.1.1.1658.3;13.1.1…	36	0.990832	0.261567	25	2.96483	0.145371	36	0.224906	0.0089529	36	0.251189	0.00712727	37	1.02802	0.989394	27	3.34195	0.333009	36	0.242103	0.00288531	35	0.267917	0.00238696	38	0.226986	0.00291803	37	0.251189	0.00241315	28	0.0862978	0.0141916	28
Collagen alpha-1(XII) chain OS=Bos taurus GN=COL12A1 PE=4 SV=2	287	12	tr|F1N401|F1N401_BOVIN	Collagen alpha-1(XII) chain OS=Bos taurus GN=COL12A1 PE=4 SV=2		BOVIN	340076	3126	2.655	6	6	VLLIPMTTGSR;EVEPPSDLNFK;SELEAIASPPAETHVFTVEDFDAFQR;NSDVEIFAVGVK;SQDEVEIPAR;GNTLTGMALNFIR	10	10	11.1.1.1629.8;15.1.1.1374.21;14.1.1.1373.26;15.1.1.1937.21;15.1.1.1939.24;14.1.1.1762.7;4.1.1.857.21;15.1.1.1927.21;11.1.1.1633.5;10.1.1.1364.27	5	0.879022	0.620968	4	1.28233	0.308507	5	1.19124	0.314518	5	1.0666	0.561803	5	0.717794	0.201236	4	1.04713	0.960831	5	0.972747	0.976564	5	0.879022	0.604549	5	1.34276	0.196216	5	1.20226	0.332234	5	0.92045	0.984245	5
ADP-ribosylation factor 1 OS=Bos taurus GN=ARF1 PE=1 SV=2	288	12	sp|P84080|ARF1_BOVIN	ADP-ribosylation factor 1 OS=Bos taurus GN=ARF1 PE=1 SV=2	sp|Q5E9I6|ARF3_BOVIN	BOVIN	20696.6	181	43.09	6	3	MLAEDELRDAVLLVFANK;NISFTVWDVGGQDK;QDLPNAMNAAEITDK	16	7	10.1.1.1271.18;4.1.1.1413.30;10.1.1.1426.11;3.1.1.1510.26;10.1.1.1422.30;5.1.1.2065.8;10.1.1.1426.12	5	0.92045	0.898187	4	2.46604	0.608403	5	0.448745	0.474895	5	0.505825	0.554722	5	0.398107	0.677744	4	0.981748	0.994196	5	0.197697	0.323154	5	0.218776	0.363453	5	0.483059	0.431185	5	0.544503	0.499162	4	0.187068	0.324531	4
Phospholipase A(2) OS=Bos taurus GN=PLA2G2D4 PE=3 SV=2	289	12	tr|F1MQ77|F1MQ77_BOVIN	Phospholipase A(2) OS=Bos taurus GN=PLA2G2D4 PE=3 SV=2	tr|Q3T154|Q3T154_BOVIN	BOVIN	16599.5	147	51.7	6	3	IPIFFYSHYGCYCR;SDNCDISFDHYDYTFFQGK;DILDLNEMVR	36	14	11.1.1.1411.16;16.1.1.1702.7;15.1.1.1595.9;12.1.1.1387.13;11.1.1.1407.13;16.1.1.1683.25;10.1.1.1423.8;11.1.1.1403.12;15.1.1.1591.6;10.1.1.1427.11;16.1.1.1710.6;16.1.1.1706.9;11.1.1.1727.5;15.1.1.1572.16	3	0.847227	0.570006	3	0.758578	0.454059	3	1.0666	0.859114	3	1.01859	0.863097	3	1.19124	0.959416	3	1.0666	0.819796	3	1.48594	0.472614	3	1.43219	0.474531	3	1.24738	0.491792	3	1.19124	0.493835	3	1.38038	0.399023	3
Insulin-like growth factor-binding protein 4 OS=Bos taurus GN=IGFBP4 PE=2 SV=1	290	11.93	sp|Q05716|IBP4_BOVIN	Insulin-like growth factor-binding protein 4 OS=Bos taurus GN=IGFBP4 PE=2 SV=1		BOVIN	27889.7	258	32.95	7	7	LPGGLEPK;THEDLYIIPIPNCDR;EPGCGCCATCALGK;GELDCHQLADSFRE;DEAIHCPPCSEEK;TGVKLPGGLEPK;EEARPVPQGSCQSELHR	18	18	2.1.1.936.18;4.1.1.780.11;6.1.1.1190.24;8.1.1.1225.11;14.1.1.1086.21;8.1.1.1229.11;9.1.1.1070.31;10.1.1.1272.9;3.1.1.932.2;9.1.1.1271.8;8.1.1.1233.5;4.1.1.800.22;3.1.1.935.9;5.1.1.941.20;16.1.1.1474.7;16.1.1.1203.13;9.1.1.1263.30;9.1.1.1265.12	12	0.679204	0.287516	11	0.672977	0.105958	11	1.30617	0.840167	11	0.981748	0.7775	12	1.31826	0.127576	11	1.33045	0.347634	11	2.39883	0.0283347	11	1.95885	0.0468005	11	1.85353	0.22304	12	1.48594	0.408018	11	1.80302	0.0833321	11
Dihydropyrimidinase-related protein 2 OS=Bos taurus GN=DPYSL2 PE=1 SV=1	291	11.89	sp|O02675|DPYL2_BOVIN	Dihydropyrimidinase-related protein 2 OS=Bos taurus GN=DPYSL2 PE=1 SV=1		BOVIN	62277.1	572	18.53	6	6	IVLEDGTLHVTEGSGR;DIGAIAQVHAENGDIIAEEQQR;ILDLGITGPEGHVLSRPEEVEAEAVNR;GLYDGPVCEVSVTPK;SAAEVIAQAR;DNFTLIPEGTNGTEER	9	9	11.1.1.1454.25;13.1.1.1036.17;13.1.1.1289.8;13.1.1.1345.30;9.1.1.1446.28;2.1.1.1606.9;9.1.1.1453.30;12.1.1.1055.10;10.1.1.1470.23	7	2.22844	0.0882174	7	2.85759	0.117772	7	0.895365	0.430164	7	1.65959	0.220092	7	0.92045	0.839927	7	1.22462	0.781194	7	0.356451	0.0319536	7	0.654636	0.542688	7	0.401791	0.0321495	7	0.698232	0.59711	7	0.313329	0.0183106	7
Uncharacterized protein OS=Bos taurus PE=4 SV=1	292	11.74	tr|G3N1H5|G3N1H5_BOVIN	Uncharacterized protein OS=Bos taurus PE=4 SV=1	tr|G3N1R1|G3N1R1_BOVIN	BOVIN	14087.7	132	53.79	19	4	YYNPALK;GDTYYNPALK;ALEWVGGIDNDGDTYYNPALK;TYYNPALK	419	24	14.1.1.1001.24;15.1.1.1053.24;16.1.1.1164.26;16.1.1.1165.26;12.1.1.1084.29;16.1.1.1938.17;16.1.1.1939.21;15.1.1.1047.24;15.1.1.1800.16;16.1.1.1168.29;16.1.1.1951.16;1.1.1.1799.16;1.1.1.1805.16;15.1.1.1788.18;15.1.1.1838.17;16.1.1.1955.14;11.1.1.1110.28;14.1.1.1809.17;14.1.1.1010.28;16.1.1.1935.23;16.1.1.1949.20;11.1.1.1127.20;15.1.1.1047.21;14.1.1.1006.25	5	0.619441	0.467374	5	2.29087	0.675	5	1.45881	0.609056	5	1.67494	0.912473	5	0.544503	0.541586	5	1.99526	0.573971	5	1.25892	0.52105	5	1.39316	0.77479	5	2.33346	0.320863	5	2.55859	0.430426	5	0.580764	0.908326	4
Matrix metallopeptidase 19 OS=Bos taurus GN=MMP19 PE=2 SV=1	293	11.73	tr|Q08DI9|Q08DI9_BOVIN	Matrix metallopeptidase 19 OS=Bos taurus GN=MMP19 PE=2 SV=1		BOVIN	56392.4	499	19.64	8	7	ILNLPSTLPSSTAR;GLFTGVPDQPSAAMSWR;AFQEASELPVSGQLDDATSAR;VGPNLDAALYWPINKK;LHPDDVAGIQALYGK;CGLEDPFNQK;VGPNLDAALYWPINK	52	29	6.1.1.1666.24;5.1.1.1565.19;6.1.1.1670.29;12.1.1.1606.31;11.1.1.1621.12;5.1.1.1625.27;11.1.1.1254.24;10.1.1.1291.26;6.1.1.1625.22;9.1.1.1623.27;8.1.1.1593.25;12.1.1.1605.13;6.1.1.1674.26;5.1.1.1773.29;8.1.1.1589.28;12.1.1.1602.31;11.1.1.1617.17;10.1.1.1295.25;11.1.1.1626.31;9.1.1.1437.14;11.1.1.1630.31;6.1.1.1673.28;8.1.1.1404.19;11.1.1.1618.31;5.1.1.1619.28;11.1.1.1614.31;5.1.1.1777.26;16.1.1.14…	28	0.608135	0.0438202	28	0.724436	0.108958	28	2.83139	0.0306775	28	1.77011	0.205733	28	0.685488	0.383484	28	0.824138	0.791116	28	3.22107	0.00448876	28	1.99526	0.0233001	28	4.57088	0.00173412	28	2.80543	0.00742393	28	3.87258	0.00334952	28
Poly(rC)-binding protein 1 OS=Bos taurus GN=PCBP1 PE=2 SV=1	294	11.33	sp|Q5E9A3|PCBP1_BOVIN	Poly(rC)-binding protein 1 OS=Bos taurus GN=PCBP1 PE=2 SV=1		BOVIN	37497.5	356	27.81	7	4	LVVPATQCGSLIGK;AITIAGVPQSVTECVK;QICLVMLETLSQSPQGR;IITLTGPTNAIFK	15	10	9.1.1.1787.3;8.1.1.1766.4;10.1.1.1811.5;4.1.1.1241.30;8.1.1.1762.3;1.1.1.1441.8;5.1.1.1357.31;9.1.1.1791.26;9.1.1.1791.4;9.1.1.1901.29	5	1.04713	0.979201	5	0.529663	0.453933	5	0.549541	0.530774	5	0.544503	0.530877	5	1.55597	0.652843	5	0.816582	0.664301	5	0.809096	0.794947	5	0.809096	0.795115	5	0.515229	0.51955	5	0.515229	0.51965	5	0.981748	0.844882	5
Tryptophan--tRNA ligase, cytoplasmic OS=Bos taurus GN=WARS PE=1 SV=3	295	11.32	sp|P17248|SYWC_BOVIN	Tryptophan--tRNA ligase, cytoplasmic OS=Bos taurus GN=WARS PE=1 SV=3		BOVIN	53811.6	476	25.84	7	7	EVTDEIVKEFMTPR;DLTLDQAYGYAVENAK;GIFGFTDSDCIGK;DYTSGAMLTGELKK;ELIEVLQPLIAEHQAR;DIIACGFDINK;DRTDVQCLIPCAIDQDPYFR	15	14	6.1.1.1880.4;5.1.1.1864.2;16.1.1.1822.14;13.1.1.1637.10;5.1.1.1852.3;14.1.1.1206.20;16.1.1.1543.2;15.1.1.1723.17;5.1.1.1859.2;15.1.1.1750.2;16.1.1.1815.17;6.1.1.1884.3;7.1.1.1875.5;7.1.1.1871.5	14	0.758578	0.36678	14	1.27057	0.723542	14	2.63027	0.0331472	14	2.01372	0.0714339	14	0.636796	0.413414	14	1.07647	0.656216	14	2.24905	0.0291573	14	1.72187	0.0624823	14	3.37287	0.00974544	14	2.60615	0.0195082	14	2.10863	0.0545809	14
Nucleosome assembly protein 1-like 1 OS=Bos taurus GN=NAP1L1 PE=2 SV=1	296	11.13	sp|A6H767|NP1L1_BOVIN	Nucleosome assembly protein 1-like 1 OS=Bos taurus GN=NAP1L1 PE=2 SV=1		BOVIN	45375.8	391	19.44	7	5	LDGLVETPTGYIESLPR;ERLDGLVETPTGYIESLPR;KYAVLYQPLFDKR;GIPEFWLTVFK;NVDLLSDMVQEHDEPILK	39	31	13.1.1.1789.18;1.1.1.1913.30;2.1.1.1868.26;2.1.1.1863.26;13.1.1.1785.18;2.1.1.1872.27;1.1.1.1901.23;9.1.1.2133.20;1.1.1.1906.25;10.1.1.1565.21;13.1.1.1791.7;13.1.1.1795.18;13.1.1.1787.5;13.1.1.1795.5;14.1.1.1733.14;13.1.1.1807.14;13.1.1.1784.18;4.1.1.1773.26;14.1.1.1740.2;5.1.1.1891.27;13.1.1.1790.16;9.1.1.1542.25;4.1.1.1767.27;1.1.1.1897.24;8.1.1.1456.9;15.1.1.1677.6;1.1.1.1901.24;13.1.1.1800.18…	20	1.95885	0.339726	16	2.46604	0.958413	23	0.416869	0.101307	23	0.398107	0.0969923	19	1.40605	0.363064	16	2.01372	0.502015	22	0.275423	0.0186523	22	0.248886	0.0129748	22	0.203236	0.0443036	22	0.207014	0.0639166	19	0.143219	0.0277444	18
26S proteasome non-ATPase regulatory subunit 5 OS=Bos taurus GN=PSMD5 PE=4 SV=1	297	10.9	tr|F1N6Z0|F1N6Z0_BOVIN	26S proteasome non-ATPase regulatory subunit 5 OS=Bos taurus GN=PSMD5 PE=4 SV=1	sp|Q0P5A6|PSMD5_BOVIN	BOVIN	56170	504	14.48	6	6	IVENSDAVTEILNNAELLK;LGPLFSLLNENHR;TIAEIFGNPNYLR;ILTLSQVGR;LEAPLEELR;ELTGEDVLVR	9	9	8.1.1.1798.18;8.1.1.1802.23;11.1.1.1971.2;8.1.1.1257.11;10.1.1.1582.13;2.1.1.2049.16;8.1.1.1261.14;9.1.1.1468.5;9.1.1.1822.22	4	1.07647	0.991298	4	0.625173	0.29848	3	4.2462	0.113817	5	0.887156	0.963385	4	0.772681	0.233186	4	0.461318	0.090508	3	3.37287	0.421484	4	0.654636	0.221587	3	4.13048	0.114688	4	0.816582	0.954705	3	6.85488	0.0547313	4
Serum amyloid A-4 protein OS=Bos taurus GN=SAA4 PE=2 SV=1	298	10.89	sp|Q32L76|SAA4_BOVIN	Serum amyloid A-4 protein OS=Bos taurus GN=SAA4 PE=2 SV=1		BOVIN	14687.4	129	44.19	7	7	DSWYSFFK;SGQDPDHFRPAGLP;EAVQGASDLWR;SWYSFFK;LGDSYGLEDQVSNR;SGQDPDHFRPAGLPK;GPGGVWAAK	135	135	6.1.1.1665.17;8.1.1.1698.22;13.1.1.1015.9;15.1.1.1042.28;10.1.1.1158.10;1.1.1.1237.18;14.1.1.2252.20;13.1.1.1258.19;14.1.1.972.10;15.1.1.1093.5;14.1.1.2232.27;5.1.1.1039.19;14.1.1.2173.25;6.1.1.1660.15;14.1.1.2222.21;13.1.1.1002.5;13.1.1.1245.14;7.1.1.1676.16;14.1.1.1214.19;16.1.1.1198.7;12.1.1.1220.16;14.1.1.1230.17;14.1.1.2217.25;5.1.1.1593.19;15.1.1.1154.21;16.1.1.1288.18;5.1.1.1607.2;15.1.1.1…	65	0.816582	0.734004	60	0.432514	0.130779	47	3.87258	0.721782	67	0.630957	0.45785	71	1.6293	0.421398	63	0.809096	0.388565	53	7.65597	0.213146	70	1.33045	0.677973	52	4.61318	0.507697	74	0.794328	0.653599	45	7.11213	0.101425	60
General vesicular transport factor p115 OS=Bos taurus GN=USO1 PE=1 SV=1	299	10.69	sp|P41541|USO1_BOVIN	General vesicular transport factor p115 OS=Bos taurus GN=USO1 PE=1 SV=1		BOVIN	107514	961	8.221	6	6	LMDLLADSR;NDGVLLLQALTR;ELLQSQLAEKDSLIENLK;IVAFENAFER;SAPVPGESETVIATK;EQDDLLVLLADQDQK	12	12	3.1.1.1680.7;5.1.1.1721.2;7.1.1.1812.13;3.1.1.1671.7;6.1.1.1765.3;3.1.1.1675.7;11.1.1.1840.10;3.1.1.1666.5;16.1.1.1868.17;5.1.1.1726.4;8.1.1.1170.27;2.1.1.1663.5	11	1.44544	0.272257	11	1.02802	0.722288	11	0.801678	0.277813	11	0.597035	0.126112	11	1.01859	0.96048	11	0.794328	0.453035	11	0.597035	0.0831589	11	0.461318	0.0348576	11	0.559758	0.0648664	11	0.428549	0.0328987	11	0.758578	0.177101	11
OGN protein OS=Bos taurus GN=OGN PE=2 SV=1	300	10.56	tr|Q3T085|Q3T085_BOVIN	OGN protein OS=Bos taurus GN=OGN PE=2 SV=1	tr|G3N088|G3N088_BOVIN;tr|A5D9E8|A5D9E8_BOVIN;sp|P19879|MIME_BOVIN	BOVIN	34197	299	30.43	7	7	ESAYLYAR;EKETMIIVPDEK;RLDFTGNLIEDIEDGTFSK;DFADIPNLR;LTLFNAK;LHNLSFLYLDHNALESVPLNLPESLR;LEGNPVILGK	10	10	11.1.1.1076.8;14.1.1.1340.6;15.1.1.2065.3;9.1.1.2118.5;6.1.1.1361.22;9.1.1.1258.17;16.1.1.1346.18;11.1.1.1077.8;14.1.1.1337.6;8.1.1.1217.15	11	0.801678	0.444667	11	0.801678	0.336083	11	1.36773	0.245626	11	1.10662	0.734406	11	1.28233	0.246907	11	1.27057	0.335292	11	2.14783	0.018139	11	1.75388	0.0545606	11	1.70608	0.0848591	11	1.38038	0.392539	11	1.72187	0.0624394	11
Endoplasmic reticulum resident protein 44 OS=Bos taurus GN=ERP44 PE=2 SV=1	301	10.41	sp|Q3T0L2|ERP44_BOVIN	Endoplasmic reticulum resident protein 44 OS=Bos taurus GN=ERP44 PE=2 SV=1		BOVIN	46835.7	406	21.92	6	6	NIIGYFEQK;TPADCPVIAIDSFR;EDTESLEIFQNEVAR;QFVFDLHSGK;VANILHDDCAFLAAFGVVSKPER;SDPIQELHDLAEITTPDR	21	21	8.1.1.2077.8;14.1.1.1852.4;13.1.1.1907.15;8.1.1.1572.29;7.1.1.1549.30;14.1.1.1848.4;13.1.1.1930.15;15.1.1.1841.4;13.1.1.1919.13;13.1.1.1934.18;13.1.1.1902.17;16.1.1.1586.16;13.1.1.1911.13;3.1.1.1147.8;7.1.1.2007.6;14.1.1.1844.6;13.1.1.1923.12;4.1.1.1063.8;3.1.1.1452.14;16.1.1.1590.20;13.1.1.1915.16	21	1.01859	0.488756	18	1.72187	0.762272	21	1.99526	0.551234	21	2.0893	0.644015	19	0.613762	0.684007	16	1.07647	0.547038	19	1.22462	0.359873	19	1.2942	0.392213	21	1.97697	0.209616	20	2.01372	0.229685	19	1.11686	0.732066	18
Uncharacterized protein OS=Bos taurus GN=AP1G1 PE=4 SV=1	302	10.38	tr|G3MZH4|G3MZH4_BOVIN	Uncharacterized protein OS=Bos taurus GN=AP1G1 PE=4 SV=1	tr|F1MF68|F1MF68_BOVIN	BOVIN	91768	825	8.97	6	6	VLAINILGR;NLIMSGYSPEHDVSGISDPFLQVR;AALCAVHVIR;AVEYNALFK;ADCASGIFLAAEK;YVALTSLLK	6	6	14.1.1.1351.4;11.1.1.1752.5;4.1.1.950.5;1.1.1.1267.24;10.1.1.1833.15;3.1.1.1714.19	6	1.30617	0.16387	6	1.35519	0.647057	6	0.824138	0.550073	6	1.10662	0.897176	6	1.02802	0.888426	6	1.05682	0.999661	6	0.648634	0.0558674	6	0.870964	0.764712	6	0.619441	0.139383	6	0.824138	0.756181	6	0.613762	0.293136	6
Retinol-binding protein 4 OS=Bos taurus GN=RBP4 PE=3 SV=1	303	10.33	tr|G1K122|G1K122_BOVIN	Retinol-binding protein 4 OS=Bos taurus GN=RBP4 PE=3 SV=1	sp|P18902|RET4_BOVIN	BOVIN	23007.8	201	35.82	5	5	FAGTWYAMAK;DPSGFSPEVQK;YWGVASFLQK;LLNNWDVCADMVGTFTDTEDPAK;LLNLDGTCADSYSFVFAR	24	24	9.1.1.1798.2;9.1.1.1142.21;7.1.1.1782.15;7.1.1.1547.3;8.1.1.2018.29;7.1.1.1551.25;5.1.1.1286.27;7.1.1.1992.30;2.1.1.2030.30;9.1.1.1134.6;7.1.1.1997.29;7.1.1.1988.28;7.1.1.1777.20;5.1.1.1282.27;10.1.1.1824.20;8.1.1.1578.21;8.1.1.1574.23;6.1.1.1979.29;6.1.1.1974.29;10.1.1.1820.19;16.1.1.1944.22;4.1.1.1163.28;8.1.1.2014.28;9.1.1.1800.18	19	0.972747	0.86787	19	1.45881	0.434974	19	2.14783	0.208369	19	0.990832	0.819857	19	0.787046	0.869023	19	1.21339	0.634552	19	1.78649	0.315909	19	0.816582	0.917749	19	2.18776	0.25695	19	1.00925	0.950684	19	1.47231	0.56186	19
Uncharacterized protein OS=Bos taurus GN=OAF PE=4 SV=2	304	10.26	tr|E1BLL9|E1BLL9_BOVIN	Uncharacterized protein OS=Bos taurus GN=OAF PE=4 SV=2		BOVIN	31427.9	282	21.63	5	5	GQSQFQALCFVTR;NVCAEAVDAIYTR;FWLEQGVDGSVFEALPK;ALILGELEK;QLCLWDEDP	11	11	12.1.1.1422.28;4.1.1.1295.31;3.1.1.1978.7;5.1.1.1406.26;1.1.1.1516.11;4.1.1.1871.9;13.1.1.1628.9;5.1.1.1415.26;12.1.1.1426.27;1.1.1.1520.10;5.1.1.1410.28	14	0.972747	0.688379	11	2.60615	0.125107	10	5.24808	0.131017	13	2.75423	0.0508265	14	0.465586	0.00114186	11	1.40605	0.568596	8	2.29087	0.555435	12	1.25892	0.644682	10	4.40555	0.291516	13	2.67917	0.507409	7	1.48594	0.4617	10
APOA5 protein OS=Bos taurus GN=APOA5 PE=2 SV=1	305	10.23	tr|A4FUZ9|A4FUZ9_BOVIN	APOA5 protein OS=Bos taurus GN=APOA5 PE=2 SV=1		BOVIN	41792.8	368	29.62	6	6	LEPYMAEVHER;GDDAEEAAQPDPQVLSQEVR;GLLQELQNR;AQFLGGVDEAR;QIAAFTHAIDRETEQVQQQLAPPPPGHSAFAPEFLQADR;IQQNLDQLREELSAFAGAR	18	18	15.1.1.1161.15;8.1.1.1043.7;1.1.1.1239.12;11.1.1.1250.2;6.1.1.2103.3;3.1.1.1190.31;7.1.1.2086.3;14.1.1.1170.8;8.1.1.2098.5;15.1.1.1165.12;2.1.1.1240.7;14.1.1.1162.15;14.1.1.1159.15;3.1.1.2001.15;2.1.1.1244.10;14.1.1.1158.19;14.1.1.1166.14;7.1.1.1037.3	15	1.0666	0.975628	15	1.02802	0.99746	15	3.10456	0.0134914	15	3.7325	0.0359448	15	0.954993	0.581895	15	0.912011	0.599609	15	2.75423	0.0239556	15	3.31131	0.0442615	15	2.85759	0.0127612	15	3.43558	0.0101315	15	2.99226	0.0131369	15
Tubulin alpha chain OS=Bos taurus GN=TUBA1A PE=3 SV=1	306	10.19	tr|F2Z4C1|F2Z4C1_BOVIN	Tubulin alpha chain OS=Bos taurus GN=TUBA1A PE=3 SV=1	sp|Q2HJ86|TBA1D_BOVIN	BOVIN	50135.2	451	54.32	19	6	EIIDLVLDR;DVNAAIATIK;TIGGGDDSFNTFFSETGAGK;AVFVDLEPTVIDEV;TIQFVDWCPTGFK;AVFVDLEPTVIDEVR	320	76	15.1.1.1252.17;14.1.1.1897.13;15.1.1.1885.20;2.1.1.1795.2;3.1.1.1790.2;15.1.1.1247.20;1.1.1.1589.10;14.1.1.1877.21;15.1.1.1873.19;5.1.1.1695.28;5.1.1.1699.6;14.1.1.1889.23;5.1.1.1786.6;14.1.1.1909.22;15.1.1.1881.20;16.1.1.1995.18;16.1.1.1978.5;15.1.1.1893.20;1.1.1.1844.4;16.1.1.1970.3;14.1.1.1885.22;2.1.1.1807.2;16.1.1.1974.3;15.1.1.2076.10;15.1.1.1897.27;16.1.1.1985.19;1.1.1.1849.6;1.1.1.1828.5;…	57	0.717794	0.327201	52	0.887156	0.245614	58	0.258226	0.0148281	58	0.265461	0.0211669	58	1.25892	0.754555	54	1.51356	0.947893	59	0.413047	0.037873	59	0.428549	0.0607352	59	0.337287	0.0299099	59	0.349945	0.0464987	55	0.280543	0.0360187	55
Complement factor D OS=Bos taurus GN=CFD PE=2 SV=1	307	10.15	sp|Q3T0A3|CFAD_BOVIN	Complement factor D OS=Bos taurus GN=CFD PE=2 SV=1		BOVIN	27877.8	259	32.05	5	5	TETIDHDLLLLQLSEK;LQHLLLPVLDR;EDRDVAAGTLCDVAGWGVVSHTGR;AVLGPAVQLLPWQR;VQVLLGAHSLSQPEPSKR	28	28	15.1.1.1754.10;15.1.1.1763.6;16.1.1.1867.7;16.1.1.1858.6;11.1.1.1800.2;15.1.1.1750.7;10.1.1.1898.23;12.1.1.1921.21;11.1.1.1918.23;9.1.1.1340.6;11.1.1.1919.21;1.1.1.1346.10;10.1.1.1796.3;15.1.1.1753.2;11.1.1.1910.20;11.1.1.1914.22;8.1.1.1318.10;8.1.1.1313.13;9.1.1.1772.2;10.1.1.1898.22;10.1.1.1903.23;10.1.1.1894.18;8.1.1.1309.11;12.1.1.1931.24;8.1.1.1315.7;16.1.1.1468.3;10.1.1.1792.2;16.1.1.1871.7	26	0.816582	0.726978	24	0.895365	0.41706	26	1.31826	0.296717	26	1.33045	0.34674	26	1.00925	0.830668	24	1.13763	0.783777	25	1.6293	0.138853	25	1.6293	0.162185	26	1.57036	0.185618	26	1.58489	0.21664	25	1.44544	0.0957849	25
Calpain small subunit 1 OS=Bos taurus GN=CAPNS1 PE=2 SV=1	308	10.15	sp|P13135|CPNS1_BOVIN	Calpain small subunit 1 OS=Bos taurus GN=CAPNS1 PE=2 SV=1		BOVIN	27931.3	263	37.64	7	7	SGTIGSSELPGAFEAAGFR;THYSNIEANESEEVR;ILGGVISAISEAAAQYNPEPVPPR;LNEHLYNMIIR;TDGFGIDTCR;SMVAVMDSDTTGK;LGFEEFK	29	29	4.1.1.1431.28;7.1.1.1469.2;2.1.1.1521.29;11.1.1.2120.31;1.1.1.1559.29;11.1.1.1122.15;12.1.1.1223.29;5.1.1.1557.31;16.1.1.1704.26;10.1.1.1137.12;10.1.1.1133.14;14.1.1.1309.6;8.1.1.1497.5;1.1.1.1551.26;7.1.1.1273.7;12.1.1.1034.30;7.1.1.1473.3;2.1.1.1525.29;11.1.1.1118.21;15.1.1.1294.10;14.1.1.1312.17;14.1.1.1305.11;15.1.1.1286.14;1.1.1.1555.31;7.1.1.1477.3;7.1.1.963.13;12.1.1.1229.29;16.1.1.1700.26…	35	0.954993	0.810134	32	1.59956	0.0610372	34	1.64437	0.11584	35	1.07647	0.681351	36	0.666807	0.432059	33	1.08643	0.272612	35	1.19124	0.484962	36	0.744732	0.532659	35	1.72187	0.163824	36	1.1272	0.862947	32	1.05682	0.659249	33
Ribonuclease/angiogenin inhibitor 1 OS=Bos taurus GN=RNH1 PE=1 SV=1	309	10.15	tr|Q3SZN8|Q3SZN8_BOVIN	Ribonuclease/angiogenin inhibitor 1 OS=Bos taurus GN=RNH1 PE=1 SV=1		BOVIN	48849.6	456	19.52	6	6	TNELGDGGVLLVLQGLQSPTCK;LLCEGLLDPR;LGDAGLAELCPGLLSPSSQLR;DLCGIVASQASLK;GLAESACQLETLK;LDDCGLTEVR	13	13	4.1.1.1748.12;5.1.1.1986.20;7.1.1.1175.18;8.1.1.1196.16;3.1.1.1470.7;1.1.1.1344.26;4.1.1.1747.31;5.1.1.1981.17;2.1.1.1487.11;7.1.1.1179.15;7.1.1.1183.16;3.1.1.1465.7;13.1.1.1481.5	11	0.731139	0.584427	11	1.58489	0.704499	11	1.10662	0.989349	11	1.39316	0.659259	11	0.613762	0.798033	11	1.24738	0.506872	11	0.912011	0.774579	11	1.07647	0.437598	11	1.49969	0.593091	11	1.83654	0.319827	11	0.704693	0.69491	11
Procollagen-lysine, 2-oxoglutarate 5-dioxygenase 3 (Fragment) OS=Bos taurus GN=PLOD3 PE=2 SV=1	310	10.11	tr|A5D9D7|A5D9D7_BOVIN	Procollagen-lysine, 2-oxoglutarate 5-dioxygenase 3 (Fragment) OS=Bos taurus GN=PLOD3 PE=2 SV=1		BOVIN	77517.5	677	11.96	7	5	SEDYVELVQR;VGVWNVPYISQAYVIR;FLNSGGFIGFAPTIHQIVR;YKDDDDDQLFYTR;IFQNLNGALDEVVLK	22	11	10.1.1.1984.29;10.1.1.1997.26;8.1.1.1256.17;11.1.1.1990.13;7.1.1.1244.17;8.1.1.1264.23;8.1.1.1260.18;8.1.1.1203.18;7.1.1.1240.16;10.1.1.1991.26;9.1.1.1290.17	16	0.831764	0.585258	12	2.88403	0.817643	16	1.95885	0.327814	17	2.05116	0.213374	16	0.316228	0.115833	11	1.20226	0.410879	15	0.731139	0.824832	16	0.765597	0.918155	16	2.44343	0.156395	17	2.67917	0.10087	12	0.698232	0.592885	12
Proteasome subunit alpha type OS=Bos taurus GN=PSMA6 PE=3 SV=1	311	10.11	tr|G5E5C3|G5E5C3_BOVIN	Proteasome subunit alpha type OS=Bos taurus GN=PSMA6 PE=3 SV=1	sp|Q2YDE4|PSA6_BOVIN	BOVIN	27284.2	245	28.16	5	5	LYQVEYAFK;ILTEAEIDAHLVALAERD;ITENIGCVMTGMTADSR;LLDSSTVTHLFK;AINQGGLTSVAVR	9	9	7.1.1.1629.6;16.1.1.2098.7;16.1.1.2113.5;2.1.1.1089.26;6.1.1.1613.4;2.1.1.1510.15;1.1.1.1078.29;4.1.1.1487.28;16.1.1.1202.22	9	0.903649	0.255925	9	1.02802	0.899829	10	0.972747	0.318998	9	0.928966	0.220518	9	1.01859	0.996065	9	1.14815	0.12452	10	1.09648	0.534871	10	1.04713	0.733916	10	1.07647	0.596767	9	1.01859	0.718857	9	0.946237	0.267059	9
Neuropilin OS=Bos taurus GN=NRP2 PE=3 SV=1	312	10.1	tr|E1BEL6|E1BEL6_BOVIN	Neuropilin OS=Bos taurus GN=NRP2 PE=3 SV=1		BOVIN	103923	926	8.207	6	6	VFQANNDATEVVLNK;IPQAQPGEEWLQVDLGAPK;EYLWSPSAAR;DGDSESADLLGK;AGEIAIDDIR;LISPPVHLPR	11	11	8.1.1.1284.16;7.1.1.1260.15;7.1.1.1256.13;2.1.1.1163.20;7.1.1.1257.10;16.1.1.1837.10;6.1.1.1282.2;2.1.1.1159.19;5.1.1.1091.27;8.1.1.1279.9;15.1.1.1427.9	10	0.428549	0.0598056	10	0.524808	0.099333	10	1.04713	0.706258	10	1.49969	0.576124	10	0.724436	0.717247	10	0.912011	0.94746	10	1.78649	0.144522	10	2.53513	0.198697	10	2.44343	0.0927633	10	3.46737	0.128751	10	2.01372	0.175778	10
MGAT1 protein OS=Bos taurus GN=MGAT1 PE=2 SV=1	313	10.04	tr|Q5E9I4|Q5E9I4_BOVIN	MGAT1 protein OS=Bos taurus GN=MGAT1 PE=2 SV=1		BOVIN	51701.8	447	16.33	7	7	LFFWTR;GIVSFLYR;ALGVMDDLK;LNQHFVPFTQLDLSYLR;LAQDAEVELER;WALGQVFHEFK;VYGAPLLQVEK	11	11	2.1.1.1350.22;5.1.1.1306.24;9.1.1.1884.13;14.1.1.1408.6;10.1.1.1680.4;7.1.1.1699.6;5.1.1.1307.22;6.1.1.1364.21;10.1.1.1924.11;12.1.1.1794.3;9.1.1.1642.4	7	1.18032	0.928592	7	1.2942	0.370646	7	2.208	0.106555	7	2.31206	0.135216	7	0.912011	0.779094	7	0.990832	0.564063	7	1.77011	0.156729	7	1.83654	0.202238	7	1.87068	0.116633	7	1.94089	0.148635	7	1.67494	0.30526	7
14-3-3 protein sigma OS=Bos taurus GN=SFN PE=2 SV=1	314	10.01	sp|Q0VC36|1433S_BOVIN	14-3-3 protein sigma OS=Bos taurus GN=SFN PE=2 SV=1		BOVIN	27848.8	248	38.31	8	6	GVCDTVLGLLDTHLIK;SAVEKGEELSCEER;YLAEVATGDDK;VLSSIEQK;SAYQEAMDISK;SNEESSEEKGPEVQEYR	33	5	11.1.1.1321.26;6.1.1.1928.5;10.1.1.1286.26;3.1.1.1030.18;2.1.1.944.12	4	0.448745	0.475225	3	0.704693	0.938606	4	0.83946	0.970114	3	2.1677	0.12873	3	0.205116	0.0985476	2	0.401791	0.47517	3	0.47863	0.551607	2	1.13763	0.583946	4	1.77011	0.686918	4	4.69894	0.0545272	3	0.990832	0.972201	3
Lipoprotein lipase OS=Bos taurus GN=LPL PE=1 SV=2	315	10.01	sp|P11151|LIPL_BOVIN	Lipoprotein lipase OS=Bos taurus GN=LPL PE=1 SV=2		BOVIN	53377.5	478	15.27	5	5	EPDSNVIVVDWLSR;AQQHYPVSAGYTK;ITGLDPAGPNFEYAEAPSR;LSPDDADFVDVLHTFTR;GLGDVDQLVK	20	20	1.1.1.1966.3;14.1.1.1530.29;2.1.1.1731.20;5.1.1.1936.4;13.1.1.983.27;3.1.1.1908.4;12.1.1.1380.14;15.1.1.1533.30;1.1.1.1956.5;4.1.1.1830.6;16.1.1.1642.30;3.1.1.1904.2;4.1.1.1835.7;12.1.1.1000.23;4.1.1.1818.4;14.1.1.1525.30;11.1.1.1396.19;3.1.1.1912.4;4.1.1.1826.4;11.1.1.1401.19	17	1.21339	0.633062	17	1.01859	0.590927	17	4.69894	0.0808047	17	3.43558	0.347562	17	0.954993	0.652952	16	0.794328	0.572372	16	3.80189	0.0830824	16	2.75423	0.289438	17	3.80189	0.130965	17	2.80543	0.489221	17	4.52898	0.049573	16
Cathepsin B OS=Bos taurus GN=CTSB PE=1 SV=5	316	10.01	sp|P07688|CATB_BOVIN	Cathepsin B OS=Bos taurus GN=CTSB PE=1 SV=5		BOVIN	36661	335	25.37	6	6	EQWPNCPTIK;GQDHCGIESEIVAGMPCTHQY;SGVYQHVSGEIMGGHAIR;DQGSCGSCWAFGAVEAISDR;DVVLPESFDAR;DAFAADVVLPESFDAR	22	21	10.1.1.1488.21;13.1.1.1143.27;14.1.1.1732.2;15.1.1.1738.19;11.1.1.1470.21;15.1.1.1736.31;14.1.1.1739.25;14.1.1.1724.21;2.1.1.1076.3;11.1.1.1466.17;15.1.1.1739.25;13.1.1.1783.22;16.1.1.1838.31;13.1.1.1780.22;14.1.1.1736.26;15.1.1.1740.30;14.1.1.1732.24;12.1.1.1395.19;14.1.1.1733.20;13.1.1.1329.16;15.1.1.1743.22	16	0.642688	0.752181	15	1.47231	0.656459	16	1.19124	0.725118	16	1.52757	0.254746	16	0.564937	0.541687	14	1.21339	0.857823	15	0.990832	0.966442	16	1.34276	0.365303	15	1.85353	0.517066	16	2.31206	0.178298	14	0.801678	0.890739	15
Uncharacterized protein OS=Bos taurus GN=KRT2 PE=1 SV=2	317	10	tr|E1B991|E1B991_BOVIN	Uncharacterized protein OS=Bos taurus GN=KRT2 PE=1 SV=2	tr|G3MZ71|G3MZ71_BOVIN	BOVIN	64333.5	617	15.07	11	4	NVQDSIADAEQR;SLDLDSIITEVR;DYQDLMNTK;VDPEIQNVK	116	14	6.1.1.1238.25;16.1.1.1982.7;6.1.1.1234.25;5.1.1.1178.28;7.1.1.1107.23;7.1.1.1099.26;6.1.1.1230.27;8.1.1.1111.24;9.1.1.1123.19;8.1.1.1108.4;5.1.1.1174.26;7.1.1.1232.20;8.1.1.1107.20;7.1.1.1103.19	7	11.272	0.158964	7	1.75388	0.535831	7	2.33346	0.339508	6	11.695	0.174049	7	3.56451	0.354858	7	0.524808	0.389829	7	0.704693	0.645255	6	4.05509	0.429773	7	0.148594	0.268649	6	0.895365	0.782764	7	1.31826	0.570226	6
Uncharacterized protein OS=Bos taurus GN=FHL1 PE=1 SV=2	318	10	tr|F1MR86|F1MR86_BOVIN	Uncharacterized protein OS=Bos taurus GN=FHL1 PE=1 SV=2	tr|G3MZ95|G3MZ95_BOVIN	BOVIN	33593.5	296	22.64	5	5	FVFHQEQVYCPDCAK;FTAVEDQYYCVDCYK;CLQPLASETFVAK;QVIGTGSFFPK;GEDFYCVTCHEAK	10	10	1.1.1.1166.24;16.1.1.1484.26;9.1.1.1117.17;1.1.1.1171.26;13.1.1.1647.19;16.1.1.1488.26;5.1.1.1351.2;13.1.1.1640.19;4.1.1.1238.25;2.1.1.1176.25	7	1.39316	0.439846	8	1.18032	0.698265	8	0.346737	0.0961009	8	0.349945	0.199149	7	1.1272	0.927632	8	0.928966	0.744018	8	0.299226	0.0117815	8	0.301995	0.0160917	7	0.253513	0.037291	7	0.253513	0.0935966	8	0.313329	0.0154687	8
Proteasome subunit alpha type (Fragment) OS=Bos taurus GN=PSMA7 PE=2 SV=1	319	10	tr|A7E3D5|A7E3D5_BOVIN	Proteasome subunit alpha type (Fragment) OS=Bos taurus GN=PSMA7 PE=2 SV=1	sp|Q3ZBG0|PSA7_BOVIN	BOVIN	26567.3	237	28.27	5	5	NYTDEAIETDDLTIK;ILNPEEIEK;KICALDDNVCMAFAGLTADAR;NIELAVMR;LTVEDPVTVEYITR	16	16	6.1.1.1416.28;3.1.1.1833.12;14.1.1.1557.20;7.1.1.1428.22;6.1.1.1420.31;14.1.1.1567.19;16.1.1.1274.4;4.1.1.1751.14;14.1.1.1551.21;1.1.1.1152.5;11.1.1.1385.24;14.1.1.1562.17;16.1.1.1278.5;7.1.1.1427.18;7.1.1.1425.31;12.1.1.1366.24	16	0.544503	0.172731	16	0.660694	0.371801	16	0.816582	0.557181	16	0.816582	0.622731	16	0.912011	0.997705	16	1.15878	0.657246	16	1.43219	0.370903	16	1.41906	0.324544	16	1.5417	0.3696	16	1.52757	0.323388	16	1.24738	0.625139	16
F-actin-capping protein subunit alpha-1 OS=Bos taurus GN=CAPZA1 PE=2 SV=1	320	10	sp|A4FUA8|CAZA1_BOVIN	F-actin-capping protein subunit alpha-1 OS=Bos taurus GN=CAPZA1 PE=2 SV=1		BOVIN	32931.6	286	23.08	5	4	EASDPQPEEADGGLK;TIDGQQTIIACIESHQFQPK;KEASDPQPEEADGGLK;IEGYEDQVLITEHGDLGNSR	13	9	1.1.1.1557.25;3.1.1.961.5;1.1.1.1561.27;2.1.1.999.9;9.1.1.1576.21;16.1.1.1700.22;2.1.1.995.7;3.1.1.961.22;10.1.1.1592.20	7	1.55597	0.98663	7	3.28095	0.717323	9	0.349945	0.0319902	9	0.401791	0.0559522	6	0.83946	0.634816	5	1.57036	0.946257	8	0.195884	0.0219785	8	0.201372	0.0314436	8	0.218776	0.0323888	8	0.267917	0.0840044	7	0.131826	0.0608766	7
Histone H2B OS=Bos taurus GN=H2B PE=3 SV=1	321	10	tr|Q32S29|Q32S29_BOVIN	Histone H2B OS=Bos taurus GN=H2B PE=3 SV=1	tr|Q2KII5|Q2KII5_BOVIN;tr|F2Z4F9|F2Z4F9_BOVIN;tr|F2Z4E8|F2Z4E8_BOVIN;tr|F1MUD2|F1MUD2_BOVIN;sp|Q2M2T1|H2B1K_BOVIN;sp|P62808|H2B1_BOVIN	BOVIN	13926.2	126	35.71	5	5	KESYSVYVYK;QVHPDTGISSK;ESYSVYVYK;LLLPGELAK;AMGIMNSFVNDIFER	36	36	1.1.1.1398.12;10.1.1.2143.23;13.1.1.1194.27;14.1.1.1152.27;14.1.1.1148.28;5.1.1.1431.18;4.1.1.1727.28;1.1.1.1402.12;4.1.1.1308.18;5.1.1.1427.19;13.1.1.1190.28;3.1.1.1389.14;4.1.1.1316.17;9.1.1.2132.21;6.1.1.2109.21;4.1.1.1726.27;6.1.1.1489.18;4.1.1.1320.19;3.1.1.1385.16;4.1.1.1316.18;7.1.1.2092.22;9.1.1.1894.26;15.1.1.1080.16;14.1.1.1143.26;3.1.1.1393.8;4.1.1.1311.2;13.1.1.1185.25;4.1.1.1733.21;5…	25	1.33045	0.680434	17	6.42688	0.0539217	26	0.212814	0.0199675	26	0.203236	0.0167562	23	0.672977	0.136803	16	4.87529	0.083126	24	0.113763	0.00418229	23	0.109648	0.00429776	25	0.161436	0.015411	25	0.157036	0.0131	13	0.0285759	0.00183081	13
Profilin-1 OS=Bos taurus GN=PFN1 PE=1 SV=2	322	10	sp|P02584|PROF1_BOVIN	Profilin-1 OS=Bos taurus GN=PFN1 PE=1 SV=2	tr|E1BHJ0|E1BHJ0_BOVIN	BOVIN	15057.3	140	37.14	5	5	TFVNITPAEVGILVGKDR;DSPSVWAAVPGK;DSLLQDGEFTMDLR;TLVLLMGK;TFVNITPAEVGILVGK	10	10	16.1.1.1352.23;16.1.1.1344.26;14.1.1.1735.25;6.1.1.1913.6;13.1.1.1589.21;16.1.1.1348.28;6.1.1.1761.15;10.1.1.1661.11;13.1.1.1780.21;13.1.1.1776.22	7	1	0.629153	4	5.59758	0.0524362	7	0.501187	0.140462	7	0.608135	0.437289	7	1.0666	0.773611	4	6.25173	0.160971	7	0.534564	0.0655214	7	0.648634	0.359177	7	0.501187	0.0856021	7	0.60256	0.314349	4	0.0870964	0.0124981	5
Uncharacterized protein OS=Bos taurus GN=ANGPTL8 PE=4 SV=2	323	10	tr|E1BKI5|E1BKI5_BOVIN	Uncharacterized protein OS=Bos taurus GN=ANGPTL8 PE=4 SV=2		BOVIN	21838.2	198	32.83	5	5	EVSQGQDAAQELR;LQAEATAQALGEVAR;ATEAQLIK;ASLLEMQIEEDGLK;NSLSLYGQVLGLLGK	8	8	4.1.1.869.28;10.1.1.2142.26;14.1.1.1396.22;15.1.1.1396.19;2.1.1.1006.19;10.1.1.1109.18;14.1.1.1401.24;14.1.1.1756.5	5	1.02802	0.920659	5	1.14815	0.710761	5	3.76704	0.0355531	5	2.03236	0.12932	5	0.586138	0.186387	4	0.642688	0.319357	5	2.35505	0.140032	5	1.1695	0.664826	5	3.66438	0.0329856	5	1.95885	0.11673	5	3.40408	0.0478607	5
Histone H1.2 OS=Bos taurus GN=HIST1H1C PE=1 SV=2	324	10	sp|P02253|H12_BOVIN	Histone H1.2 OS=Bos taurus GN=HIST1H1C PE=1 SV=2		BOVIN	21355.5	213	23	5	5	SGVSLAALK;KASGPPVSELITK;SETAPAAPAAAPPAEK;ASGPPVSELITK;ALAAAGYDVEK	14	14	12.1.1.1188.21;12.1.1.1211.26;1.1.1.1031.28;12.1.1.1201.28;2.1.1.1145.21;15.1.1.1211.24;14.1.1.1222.4;12.1.1.1194.22;5.1.1.1041.24;12.1.1.1183.30;15.1.1.1105.23;3.1.1.1025.26;14.1.1.1226.26;12.1.1.1187.26	9	0.816582	0.94194	7	2.80543	0.863568	9	0.183654	0.0155047	9	0.190546	0.0189504	8	0.457088	0.597208	6	1.39316	0.856848	8	0.11695	0.0118489	8	0.123595	0.0142498	9	0.231207	0.016198	9	0.242103	0.0198519	7	0.0772681	0.01351	7
Tripeptidyl-peptidase 1 OS=Bos taurus GN=TPP1 PE=4 SV=2	325	9.86	tr|F1MK08|F1MK08_BOVIN	Tripeptidyl-peptidase 1 OS=Bos taurus GN=TPP1 PE=4 SV=2	sp|Q0V8B6|TPP1_BOVIN	BOVIN	61338.5	563	14.39	5	5	LFGGDFAHQASVAR;GLPPLGFLNPR;YLTLEDVAELVRPSPLTLHTVQK;NCHSVTTQDFLTCWLSVR;LSELVQAVSDPGSPR	13	13	10.1.1.1742.7;9.1.1.2017.11;10.1.1.1746.9;8.1.1.1815.15;4.1.1.1096.11;8.1.1.1961.10;10.1.1.2039.13;5.1.1.1777.17;9.1.1.2013.11;10.1.1.1738.5;5.1.1.1762.14;5.1.1.1779.20;9.1.1.1722.14	16	1.18032	0.381447	16	0.981748	0.65952	16	1.67494	0.222107	16	1.47231	0.102083	16	1.03753	0.559396	16	0.862979	0.443762	16	1.44544	0.333928	16	1.2942	0.151993	16	1.39316	0.668153	16	1.22462	0.321287	16	1.67494	0.133599	16
Nucleobindin-1 OS=Bos taurus GN=NUCB1 PE=2 SV=1	326	9.83	sp|Q0P569|NUCB1_BOVIN	Nucleobindin-1 OS=Bos taurus GN=NUCB1 PE=2 SV=1		BOVIN	54982.1	474	12.87	5	5	LSQETEALGR;LVTLEEFLASTQR;QFEHLDPQNQHTFEAR;DLELLIQTATR;VNVPGSQAQLK	6	6	12.1.1.1054.7;8.1.1.2115.13;4.1.1.1713.5;9.1.1.2142.9;8.1.1.1116.9;14.1.1.1011.28	7	1.07647	0.629947	7	1.1272	0.503639	7	1.13763	0.487856	7	1.15878	0.400238	7	1.02802	0.71366	7	1.07647	0.59698	7	1.08643	0.559127	7	1.10662	0.46154	7	1.04713	0.820436	7	1.0666	0.696368	7	1	0.978098	7
Heat shock 70kD protein binding protein OS=Bos taurus GN=ST13 PE=1 SV=1	327	9.77	tr|A7E3S8|A7E3S8_BOVIN	Heat shock 70kD protein binding protein OS=Bos taurus GN=ST13 PE=1 SV=1		BOVIN	41444.5	369	15.18	5	5	VAAIDALNDGELQK;AIEINPDSAQPYK;LAILYAK;LDYDEDASAMLK;AIDLFTDAIK	16	16	2.1.1.1723.9;9.1.1.1591.9;9.1.1.1504.28;8.1.1.1555.10;11.1.1.1266.7;8.1.1.1546.8;2.1.1.1713.9;11.1.1.1274.30;13.1.1.1549.25;12.1.1.1243.30;8.1.1.1464.11;8.1.1.1550.14;13.1.1.1541.8;9.1.1.1500.8;11.1.1.1270.31;10.1.1.1520.2	13	1.67494	0.193694	13	1.15878	0.578447	13	0.534564	0.145992	13	0.47863	0.0899517	13	1.47231	0.290201	13	0.972747	0.719934	13	0.461318	0.0986507	13	0.413047	0.0620396	13	0.322107	0.0282576	13	0.283139	0.0193198	13	0.474242	0.147213	13
Protein HP-20 homolog OS=Bos taurus PE=2 SV=1	328	9.74	sp|Q2KIT0|HP20_BOVIN	Protein HP-20 homolog OS=Bos taurus PE=2 SV=1		BOVIN	20645.9	191	38.74	5	5	SLSGMLTLPLHVGEK;VTVQLMR;LSGQLPSPSKPVPFTEVLYNAQR;GIPGLPGPPGTPGPSVK;DLQEDTGVFTCR	33	33	8.1.1.1714.2;4.1.1.1277.15;10.1.1.1325.19;6.1.1.1702.30;7.1.1.1712.28;7.1.1.1716.19;8.1.1.1556.5;1.1.1.1157.31;7.1.1.1472.15;9.1.1.1318.22;7.1.1.1686.14;6.1.1.1706.14;7.1.1.1690.14;7.1.1.1717.12;7.1.1.1713.14;4.1.1.985.5;9.1.1.1314.23;8.1.1.1712.14;8.1.1.1280.25;8.1.1.1284.25;8.1.1.1741.31;9.1.1.1748.9;8.1.1.1288.23;1.1.1.1210.30;8.1.1.1714.13;10.1.1.1321.21;8.1.1.1737.29;7.1.1.1694.14;7.1.1.1510…	26	0.937562	0.434817	25	0.809096	0.458351	26	0.505825	0.418611	26	0.359749	0.21977	25	0.436516	0.0258107	24	0.401791	0.838669	25	0.239883	0.0132817	25	0.170608	0.00906784	26	0.529663	0.0200129	26	0.37325	0.00593424	25	0.60256	0.352862	25
Angiopoietin-like 3 OS=Bos taurus GN=ANGPTL3 PE=2 SV=1	329	9.73	tr|Q2KJB3|Q2KJB3_BOVIN	Angiopoietin-like 3 OS=Bos taurus GN=ANGPTL3 PE=2 SV=1	tr|B2Z4B1|B2Z4B1_BOVIN	BOVIN	53310.5	459	19.17	8	8	ILANGLLQLGHGLK;EGICWK;GQINDIFQK;ESTEISLSSKPR;NQPQIQEYLEVTSLK;IYSIVMQSNYILR;YLEDQLTDLIK;FAMLDDVK	25	25	10.1.1.1062.18;15.1.1.1829.19;15.1.1.1597.28;15.1.1.1598.30;7.1.1.1716.9;11.1.1.1690.11;15.1.1.1820.18;16.1.1.1927.24;16.1.1.1714.9;15.1.1.1833.2;14.1.1.1024.19;7.1.1.1709.6;16.1.1.1304.24;16.1.1.1709.31;16.1.1.1923.19;15.1.1.1837.19;16.1.1.1931.22;15.1.1.1837.20;16.1.1.1712.7;15.1.1.1825.2;16.1.1.1620.5;15.1.1.1829.2;15.1.1.1595.12;16.1.1.1711.10;16.1.1.1713.31	21	0.529663	0.08581	21	0.92045	0.246951	20	1.49969	0.724871	21	0.92045	0.306394	23	0.744732	0.425857	23	1.19124	0.85336	22	2.10863	0.0710519	23	1.22462	0.867851	22	2.80543	0.0226778	23	1.61436	0.343728	21	1.77011	0.0545304	22
Connective tissue growth factor OS=Bos taurus GN=CTGF PE=2 SV=2	330	9.7	sp|O18739|CTGF_BOVIN	Connective tissue growth factor OS=Bos taurus GN=CTGF PE=2 SV=2		BOVIN	37923.7	349	20.92	6	6	TCACHYNCPGDNDIFESL;GLFCDFGSPANR;ANCLVQTTEWSACSK;TTTLPVEFK;LPSPDCPFPR;VTNDNAFCR	15	15	16.1.1.1306.16;7.1.1.1028.15;16.1.1.1374.31;4.1.1.1210.22;16.1.1.1311.27;15.1.1.1271.31;1.1.1.1190.25;8.1.1.1039.22;10.1.1.1611.31;16.1.1.1310.19;7.1.1.1023.17;3.1.1.1290.22;15.1.1.1222.19;15.1.1.1276.31;4.1.1.1209.19	15	1.48594	0.324001	15	1.22462	0.46963	15	2.18776	0.0406384	15	1.8197	0.0691795	15	1.04713	0.962631	15	0.862979	0.732859	15	1.59956	0.208203	15	1.30617	0.339554	15	1.48594	0.19166	15	1.22462	0.314436	15	1.77011	0.125123	15
Glutaminyl-peptide cyclotransferase OS=Bos taurus GN=QPCT PE=1 SV=1	331	9.67	sp|Q28120|QPCT_BOVIN	Glutaminyl-peptide cyclotransferase OS=Bos taurus GN=QPCT PE=1 SV=1	tr|Q0P598|Q0P598_BOVIN	BOVIN	41223.6	361	30.75	7	7	NYGYGGVIQDDHIPFLR;SFSNIISTLNPTAK;GAVDWTQEK;VFVGATDSAVPCAMMLELAR;DDNEENLDR;QVAEGTSISEMWQNDLRPLLIER;GVPVLHLISSPFPEVWHTMDDNEENLDR	32	30	7.1.1.2010.11;8.1.1.1717.8;3.1.1.1527.5;8.1.1.1719.28;7.1.1.2055.28;4.1.1.1908.17;2.1.1.1546.7;3.1.1.1522.11;8.1.1.1729.8;4.1.1.1432.11;2.1.1.1540.5;7.1.1.1864.16;4.1.1.1433.10;8.1.1.1721.9;10.1.1.1120.24;4.1.1.800.20;3.1.1.2004.23;6.1.1.2052.27;6.1.1.2048.30;4.1.1.796.26;8.1.1.2051.16;3.1.1.1533.4;9.1.1.1749.30;8.1.1.2047.16;3.1.1.1537.5;8.1.1.1725.9;2.1.1.1548.7;6.1.1.1856.31;6.1.1.2056.26;8.1.…	17	0.77983	0.391404	16	1.64437	0.51053	16	4.52898	0.0493336	17	3.63078	0.0593894	17	1.09648	0.947011	17	2.51189	0.0816656	16	6.36796	0.011887	17	5.24808	0.0138886	15	5.49541	0.0687707	16	4.48745	0.0441037	14	2.60615	0.301872	16
Transforming protein RhoA OS=Bos taurus GN=RHOA PE=1 SV=1	332	9.65	sp|P61585|RHOA_BOVIN	Transforming protein RhoA OS=Bos taurus GN=RHOA PE=1 SV=1		BOVIN	21767.9	193	33.16	6	6	QVELALWDTAGQEDYDR;HFCPNVPIILVGNK;TCLLIVFSK;LVIVGDGACGK;HFCPNVPIILVGNKK;IGAFGYMECSAK	18	18	7.1.1.1326.15;14.1.1.1663.31;3.1.1.1336.29;9.1.1.1780.20;2.1.1.1344.28;16.1.1.1253.26;10.1.1.1800.15;13.1.1.1708.31;14.1.1.1658.29;3.1.1.1336.30;7.1.1.1464.24;1.1.1.1135.28;2.1.1.1348.25;9.1.1.1775.2;13.1.1.1702.28;16.1.1.1258.24;7.1.1.1469.19;10.1.1.1797.3	15	1.24738	0.887513	12	2.22844	0.620123	15	0.343558	0.0254062	15	0.369828	0.039138	15	1.09648	0.980857	11	2.1677	0.701976	15	0.310456	0.0227012	15	0.331131	0.0346531	15	0.275423	0.0221924	15	0.296483	0.0338141	12	0.149969	0.0159429	12
Lysozyme C, tracheal isozyme OS=Bos taurus PE=2 SV=1	333	9.55	sp|Q27996|LYSCT_BOVIN	Lysozyme C, tracheal isozyme OS=Bos taurus PE=2 SV=1		BOVIN	15928.5	147	42.86	5	3	GVSLANWMCLAK;DLTSYVK;AVNGCGVSCSALLKDDITQAVACAK	12	9	15.1.1.1722.30;8.1.1.1786.26;6.1.1.1800.26;15.1.1.1720.10;14.1.1.1086.22;15.1.1.1725.12;8.1.1.1782.26;15.1.1.1726.26;14.1.1.1090.15	4	1.23595	0.752124	4	0.847227	0.742462	4	1.05682	0.958392	4	1.61436	0.562057	4	1.24738	0.75698	4	0.855067	0.737698	4	1.0666	0.964027	4	1.64437	0.565448	4	0.847227	0.788587	4	1.2942	0.751458	4	1.23595	0.708098	4
DKK3 protein OS=Bos taurus GN=DKK3 PE=2 SV=1	334	9.54	tr|A6QL81|A6QL81_BOVIN	DKK3 protein OS=Bos taurus GN=DKK3 PE=2 SV=1		BOVIN	38390.5	349	27.51	6	6	TGQMVFSETVITSMGDEEGKR;DSECCGDQLCVWGR;TWELEPDGALDR;GLLFPVCTPLPVEGELCHDPASR;DCQPGLCCAFQR;SHECIIDEDCGPSR	16	16	14.1.1.1048.31;13.1.1.1087.30;15.1.1.1494.18;11.1.1.1257.30;3.1.1.942.5;4.1.1.805.12;8.1.1.1406.27;7.1.1.1804.28;10.1.1.1293.28;6.1.1.1798.25;10.1.1.1289.27;13.1.1.1091.30;5.1.1.1753.24;9.1.1.1435.21;9.1.1.1434.20;8.1.1.1404.27	10	0.539511	0.325305	9	0.77983	0.482531	9	3.28095	0.100394	9	2.48886	0.435079	9	0.654636	0.186191	9	0.928966	0.301769	9	3.98107	0.0300934	9	2.91072	0.222958	9	5.97035	0.0112544	9	4.36516	0.102436	9	4.28548	0.0143013	9
Superoxide dismutase [Cu-Zn] OS=Bos taurus GN=ECSOD PE=1 SV=1	335	9.52	tr|A3KLR9|A3KLR9_BOVIN	Superoxide dismutase [Cu-Zn] OS=Bos taurus GN=ECSOD PE=1 SV=1		Cu-Zn	26176.4	241	33.2	6	6	VSGLVLFR;VLPSATLEAEQPR;SGLAASLTGPHSIAGR;VTEIWQEMMQR;LACCVVGLCGPGPWAR;QAAAIDPDAALHAVCR	6	6	14.1.1.1194.21;9.1.1.1733.28;9.1.1.1616.3;13.1.1.1495.18;6.1.1.1938.7;4.1.1.1012.7	5	0.990832	0.964777	5	0.928966	0.648771	5	0.855067	0.257373	5	0.879022	0.251823	5	1.08643	0.616523	5	1.02802	0.991336	5	0.946237	0.497414	5	0.963829	0.473184	5	0.855067	0.281061	5	0.879022	0.262835	5	0.912011	0.503486	5
Complement C4 (Fragments) OS=Bos taurus GN=C4 PE=1 SV=2	336	9.5	sp|P01030|CO4_BOVIN	Complement C4 (Fragments) OS=Bos taurus GN=C4 PE=1 SV=2		BOVIN	101721	920	79.13	160	6	EPFLSCCQFAESLRK;EMQGGLVGSDETVALTAFVVIALHHGLAVLPDKNSRVEN;EPFLSCCQFAESLR;VQQPACREPF;VQQPACREPFLSCCQFAESLR;VQQPACREPFLSCCQFAESLRK	8034	277	2.1.1.2202.31;1.1.1.1466.29;1.1.1.1367.12;1.1.1.1583.22;1.1.1.1401.23;4.1.1.1417.29;2.1.1.1247.24;16.1.1.1660.16;3.1.1.1515.24;2.1.1.1366.31;16.1.1.1981.16;8.1.1.1637.28;1.1.1.2175.31;6.1.1.1593.27;1.1.1.2162.31;16.1.1.1797.24;6.1.1.1596.8;5.1.1.1551.30;8.1.1.1491.29;1.1.1.1533.26;2.1.1.2170.29;4.1.1.1413.26;1.1.1.1526.24;7.1.1.1470.30;2.1.1.1274.5;5.1.1.1638.30;1.1.1.1381.25;2.1.1.1508.24;3.1.1.…	196	1.45881	0.906506	176	0.824138	0.189541	136	10.0925	0.163768	153	5.44503	0.179513	182	0.660694	0.904306	161	0.390841	0.146464	126	5.24808	0.212849	138	2.48886	0.234053	142	7.94328	0.186197	153	3.7325	0.204442	127	10.9648	0.0387538	146
Uncharacterized protein OS=Bos taurus GN=PAEP PE=3 SV=1	337	9.39	tr|G5E5H7|G5E5H7_BOVIN	Uncharacterized protein OS=Bos taurus GN=PAEP PE=3 SV=1	tr|B5B0D4|B5B0D4_BOVIN;sp|P02754|LACB_BOVIN	BOVIN	19911.1	178	31.46	5	5	TKIPAVFK;VYVEELKPTPEGDLEILLQK;TPEVDDEALEKFDK;LSFNPTQLEEQCHI;TPEVDDEALEK	25	25	14.1.1.1913.11;4.1.1.975.14;8.1.1.1369.22;16.1.1.1722.26;16.1.1.1721.21;16.1.1.1712.21;15.1.1.1598.19;7.1.1.1348.23;15.1.1.1928.4;15.1.1.1917.5;2.1.1.1066.30;15.1.1.1907.6;16.1.1.2006.5;15.1.1.1913.6;15.1.1.1915.26;8.1.1.1365.21;7.1.1.1351.24;6.1.1.1334.8;16.1.1.2010.5;16.1.1.1717.22;7.1.1.1348.7;6.1.1.1333.29;15.1.1.1908.3;15.1.1.1909.23;7.1.1.1344.20	29	1.20226	0.279651	29	1.6293	0.160102	29	1.95885	0.063718	29	1.22462	0.402958	29	2.22844	0.0494359	29	2.99226	0.0607099	29	3.56451	0.0134193	29	2.24905	0.0714257	29	1.61436	0.298072	29	1.01859	0.7772	29	1.1695	0.558757	29
Uncharacterized protein OS=Bos taurus GN=VAT1 PE=1 SV=2	338	9.24	tr|F1MUP9|F1MUP9_BOVIN	Uncharacterized protein OS=Bos taurus GN=VAT1 PE=1 SV=2		BOVIN	42840.2	402	16.42	5	5	TVENVTVFGTASASK;VVTYGMANLLTGPK;ACGLNFADLMAR;GVDIVMDPLGGSDTAK;IDSVWPFEK	8	8	9.1.1.1752.10;13.1.1.1549.6;3.1.1.1601.14;6.1.1.1642.18;14.1.1.1492.27;9.1.1.1747.6;16.1.1.1307.31;8.1.1.1721.7	4	0.963829	0.780866	4	0.954993	0.536928	4	0.824138	0.221331	4	0.895365	0.442026	4	1.0666	0.424162	4	1.05682	0.623455	4	0.912011	0.702066	4	1	0.751493	4	0.847227	0.287151	4	0.928966	0.591322	4	0.855067	0.416461	4
Microtubule-associated protein RP/EB family member 1 OS=Bos taurus GN=MAPRE1 PE=4 SV=2	339	9.21	tr|F1MHV5|F1MHV5_BOVIN	Microtubule-associated protein RP/EB family member 1 OS=Bos taurus GN=MAPRE1 PE=4 SV=2	sp|Q3ZBD9|MARE1_BOVIN	BOVIN	30144.1	268	21.64	6	5	LTVEDLEKERDFYFGK;KNPGVGNGDDEAAELMQQVNVLK;NIELICQENEGENNPVLQR;LTVEDLEK;LTVEDLEKER	20	15	10.1.1.1503.25;9.1.1.1329.18;11.1.1.1475.18;10.1.1.1498.27;12.1.1.1456.18;12.1.1.1451.17;9.1.1.1191.3;11.1.1.1479.16;15.1.1.1562.4;10.1.1.1494.22;15.1.1.1560.2;14.1.1.1623.8;11.1.1.1488.21;9.1.1.1187.3;11.1.1.1484.19	14	1.18032	0.76414	16	1.02802	0.486601	16	0.405508	0.0138935	16	0.461318	0.0212078	13	1.03753	0.943314	15	0.912011	0.505927	15	0.359749	0.0163353	15	0.387258	0.0292372	14	0.310456	0.0317509	14	0.356451	0.0283418	16	0.394457	0.00755873	16
Proteasome subunit alpha type-4 OS=Bos taurus GN=PSMA4 PE=1 SV=1	340	9.11	sp|Q3ZCK9|PSA4_BOVIN	Proteasome subunit alpha type-4 OS=Bos taurus GN=PSMA4 PE=1 SV=1		BOVIN	29483.6	261	26.82	5	5	LSAEKVEIATLTR;RPFGVSLLYIGWDK;LNEDMACSVAGITSDANVLTNELR;LLDEVFFSEK;QAYTQFGGK	9	9	2.1.1.1843.11;13.1.1.1941.26;16.1.1.1463.7;1.1.1.1883.16;2.1.1.1833.8;14.1.1.980.25;10.1.1.1854.9;3.1.1.1828.11;2.1.1.1847.13	7	0.855067	0.543522	7	1.0666	0.966018	7	1.05682	0.830172	7	0.946237	0.956513	7	0.912011	0.974676	7	1.1272	0.503237	7	1.11686	0.656256	7	1.00925	0.497047	7	1.22462	0.677489	7	1.09648	0.513675	7	0.981748	0.797924	7
Uncharacterized protein OS=Bos taurus GN=KPNB1 PE=1 SV=2	341	9.06	tr|E1BFV0|E1BFV0_BOVIN	Uncharacterized protein OS=Bos taurus GN=KPNB1 PE=1 SV=2		BOVIN	97226.3	876	9.361	6	6	MELITILEK;SNEILTAIIQGMR;LLETTDRPDGHQNNLR;SSAYESLMEIVK;HFIMQVVCEATQCPDTR;LAATNALLNSLEFTK	13	13	7.1.1.1627.19;9.1.1.2087.4;4.1.1.1949.2;1.1.1.1707.19;8.1.1.2046.31;8.1.1.2054.7;3.1.1.2073.2;9.1.1.2101.15;1.1.1.1702.24;9.1.1.2101.16;12.1.1.1022.5;7.1.1.1629.21;8.1.1.1660.24	7	1.58489	0.336028	7	2.58226	0.106135	7	1	0.791739	7	0.831764	0.449235	7	1.2942	0.626035	7	2.1677	0.168374	7	0.809096	0.552725	7	0.679204	0.283556	7	0.619441	0.391284	7	0.524808	0.205105	7	0.383707	0.0775495	7
Heterogeneous nuclear ribonucleoprotein K OS=Bos taurus GN=HNRNPK PE=2 SV=1	342	9.04	sp|Q3T0D0|HNRPK_BOVIN	Heterogeneous nuclear ribonucleoprotein K OS=Bos taurus GN=HNRNPK PE=2 SV=1		BOVIN	51018.8	464	12.5	5	5	GSDFDCELR;IILDLISESPIK;NTDEMVELR;IDEPLEGSEDR;TDYNASVSVPDSSGPER	6	6	2.1.1.1046.28;5.1.1.1054.17;4.1.1.901.22;4.1.1.905.23;7.1.1.2098.16;6.1.1.1104.30	7	1.0666	0.566713	7	1.02802	0.942796	7	0.855067	0.323819	7	0.990832	0.883918	7	1.09648	0.396519	7	1.05682	0.787279	7	0.879022	0.49158	7	1.01859	0.854942	7	0.794328	0.222902	7	0.92045	0.575164	7	0.824138	0.469123	7
Leukocyte cell-derived chemotaxin-2 OS=Bos taurus GN=LECT2 PE=1 SV=1	343	8.99	sp|O62644|LECT2_BOVIN	Leukocyte cell-derived chemotaxin-2 OS=Bos taurus GN=LECT2 PE=1 SV=1		BOVIN	16319.9	151	53.64	6	6	GPWAIICAGK;LGTLLPLQK;LHQGVDVLCSDGSTVYAPFTGK;VYPGIQSHIHIENCDLSDPTVYL;MFYIKPIK;ISGGGFCIK	20	20	2.1.1.1478.26;7.1.1.1511.2;8.1.1.1621.16;8.1.1.1350.11;9.1.1.1647.12;16.1.1.1873.21;9.1.1.1641.16;1.1.1.1496.24;8.1.1.1617.17;6.1.1.1488.3;3.1.1.1470.23;9.1.1.1648.12;2.1.1.1477.24;2.1.1.1148.16;6.1.1.1484.22;8.1.1.1531.28;7.1.1.1604.23;6.1.1.1492.2;7.1.1.1515.2;2.1.1.1152.18	18	0.855067	0.818957	18	0.698232	0.283616	18	1.15878	0.624602	18	1.0666	0.621598	18	1.15878	0.764786	18	0.946237	0.537988	18	1.57036	0.335422	18	1.43219	0.333575	18	1.33045	0.482294	18	1.22462	0.479785	18	1.6293	0.152023	18
Selenoprotein P OS=Bos taurus GN=SELENOP PE=2 SV=2	344	8.95	sp|P49907|SEPP1_BOVIN	Selenoprotein P OS=Bos taurus GN=SELENOP PE=2 SV=2		BOVIN	45487.6	402	18.41	6	6	QGHSDNCDTPVGSESLQPSLPQK;LPSLCSUQGLLAEENVIESUQUR;ALEDEDVCK;QGHSDNCDTPVGSESLQPSLPQKK;ALEDEDVCKNVFLATK;CINQLLUQFPK	17	17	7.1.1.1704.24;2.1.1.1020.8;9.1.1.1205.10;9.1.1.1324.28;7.1.1.1904.13;9.1.1.1198.28;2.1.1.1807.13;2.1.1.1808.12;7.1.1.1711.23;13.1.1.1432.24;8.1.1.1731.27;9.1.1.1201.10;3.1.1.1017.5;7.1.1.1711.5;10.1.1.1195.24;13.1.1.1436.4;11.1.1.1102.23	9	1.00925	0.901955	9	1.10662	0.181753	9	1	0.889308	9	1.07647	0.55242	9	0.946237	0.950215	9	1.03753	0.262536	9	0.946237	0.976179	9	1.01859	0.660125	9	0.981748	0.964079	9	1.0666	0.600211	9	0.895365	0.234928	9
Collectin-11 OS=Bos taurus GN=COLEC11 PE=2 SV=1	345	8.84	sp|Q17QH6|COL11_BOVIN	Collectin-11 OS=Bos taurus GN=COLEC11 PE=2 SV=1		BOVIN	28333	267	27.72	5	5	AIGEMDNQVTQLTAELK;VFIGINDLER;YLDAQLACQGR;EGAFVYADR;GGTLSMPKDEAANALLAAYITQAGLAR	12	12	4.1.1.1412.8;10.1.1.1133.11;9.1.1.1127.12;7.1.1.1994.31;4.1.1.1416.10;3.1.1.1507.3;3.1.1.1503.4;1.1.1.1532.7;12.1.1.1604.13;9.1.1.1123.12;15.1.1.1120.24;9.1.1.1131.10	10	0.972747	0.672932	10	2.26987	0.537813	10	1.58489	0.415883	10	1.65959	0.262165	10	0.487529	0.12539	10	1.1272	0.781068	10	0.772681	0.702217	10	0.809096	0.807217	10	1.59956	0.189803	10	1.64437	0.16248	10	0.691831	0.966883	10
PLG protein OS=Bos taurus GN=PLG PE=1 SV=1	346	8.77	tr|A7E350|A7E350_BOVIN	PLG protein OS=Bos taurus GN=PLG PE=1 SV=1		BOVIN	81580.9	724	63.95	57	7	KLFDYCDVPQCESSFDCGKPK;ILLFLK;ATTVAGVPCQEWAAQEPHHHSIFTPETNPQSGLER;APWCYTTNSK;DCQAWDSQSPHAHGYIPSKFPSK;LFDYCDVPQCESSFDCGKPK;KATTVAGVPCQEWAAQEPHHHSIFTPETNPQSGLER	501	30	16.1.1.1175.12;14.1.1.1256.18;15.1.1.1173.14;15.1.1.1296.21;14.1.1.1268.14;15.1.1.1195.10;1.1.1.1077.29;5.1.1.1103.28;15.1.1.1165.15;15.1.1.1263.25;14.1.1.1406.9;2.1.1.1086.28;15.1.1.1291.29;15.1.1.1125.24;1.1.1.1151.28;15.1.1.1287.20;15.1.1.1126.16;16.1.1.1393.21;14.1.1.1412.29;14.1.1.1270.31;15.1.1.1255.27;12.1.1.2042.12;15.1.1.1169.17;15.1.1.1168.30;15.1.1.1291.16;16.1.1.1228.17;16.1.1.1362.29…	15	0.972747	0.847028	16	0.398107	0.444618	16	0.359749	0.244556	16	0.359749	0.227277	15	3.7325	0.0941559	16	1.36773	0.691721	16	1.22462	0.651014	16	1.21339	0.583446	15	0.328095	0.331729	15	0.328095	0.179339	16	0.887156	0.906167	16
Protein HP-25 homolog 1 OS=Bos taurus PE=1 SV=1	347	8.76	sp|Q2KIX7|HP251_BOVIN	Protein HP-25 homolog 1 OS=Bos taurus PE=1 SV=1		BOVIN	22555.6	212	26.42	5	4	GTTHAVFYGFLLNGN;AEAGDSHEQASGSSVLELEKGDR;CPPLPQSAFSVK;AEAGDSHEQASGSSVLELEK	20	19	5.1.1.1033.20;6.1.1.1769.22;5.1.1.1029.19;6.1.1.1075.31;3.1.1.1216.29;6.1.1.1773.24;2.1.1.1228.4;3.1.1.1220.29;2.1.1.1224.26;6.1.1.1146.27;6.1.1.1074.11;6.1.1.1764.24;9.1.1.1589.10;8.1.1.1786.25;7.1.1.1763.21;2.1.1.1232.28;5.1.1.1086.12;7.1.1.1768.22;7.1.1.1772.20	11	1.19124	0.444247	12	0.660694	0.523394	12	0.444631	0.240501	12	0.387258	0.209739	11	0.717794	0.598547	12	0.401791	0.568867	12	0.272898	0.33575	12	0.237684	0.342886	11	0.343558	0.0675001	11	0.293765	0.0444161	12	0.648634	0.5133	12
Uncharacterized protein OS=Bos taurus GN=FAM129A PE=1 SV=2	348	8.62	tr|F1N2F1|F1N2F1_BOVIN	Uncharacterized protein OS=Bos taurus GN=FAM129A PE=1 SV=2		BOVIN	103568	933	8.896	6	6	DLTSQFLK;SQASASGQDNCEESEVGEGEAHGPTPK;VLTSEDEYNLLSDR;NDFAVESYENR;VSEGLSALKEECR;QYDYDSSTIR	13	13	14.1.1.1220.4;13.1.1.1278.10;7.1.1.1019.24;2.1.1.942.23;1.1.1.1235.19;13.1.1.1578.19;6.1.1.1137.23;6.1.1.1141.23;6.1.1.1037.22;12.1.1.1603.20;12.1.1.1599.19;5.1.1.1083.28;7.1.1.1126.22	10	0.946237	0.99472	10	1.07647	0.916326	10	1.31826	0.562371	10	1.65959	0.343966	10	0.831764	0.85151	10	0.946237	0.928928	10	1.15878	0.690776	10	1.49969	0.429977	10	1.36773	0.566441	10	1.7378	0.346598	10	1.21339	0.629619	10
Syntaxin binding protein 2 OS=Bos taurus GN=STXBP2 PE=2 SV=1	349	8.57	tr|Q2NL10|Q2NL10_BOVIN	Syntaxin binding protein 2 OS=Bos taurus GN=STXBP2 PE=2 SV=1	tr|F1MHC2|F1MHC2_BOVIN	BOVIN	66382.7	593	13.66	6	6	SVQALIADFR;LIQHANVQAHSNLIR;LSHILK;MSDILAEGITIVEDINKR;ADTPNLGEGPEK;AAHVFFTDTCPEPLFSELGR	9	9	5.1.1.1699.5;4.1.1.1640.13;4.1.1.908.2;15.1.1.2072.3;4.1.1.1588.4;4.1.1.906.6;4.1.1.1581.2;5.1.1.1010.25;1.1.1.1768.10	4	1.01859	0.77162	4	1.55597	0.0869737	4	0.937562	0.799018	4	0.765597	0.320865	4	0.972747	0.718133	4	1.48594	0.136771	4	0.887156	0.408535	4	0.724436	0.176132	4	0.903649	0.597454	4	0.737904	0.242642	4	0.597035	0.074503	4
Uncharacterized protein OS=Bos taurus GN=SYTL4 PE=4 SV=1	350	8.55	tr|E1BPE2|E1BPE2_BOVIN	Uncharacterized protein OS=Bos taurus GN=SYTL4 PE=4 SV=1		BOVIN	76202.3	671	9.091	5	5	QYPGSWAEGTLQLR;GYLLPLR;QDTINPLYDEILR;NTFLGEAEVQMDSWK;ECQQLAYADEAK	10	10	15.1.1.1615.12;7.1.1.1337.5;6.1.1.1341.3;15.1.1.1842.5;5.1.1.1037.30;2.1.1.1411.27;15.1.1.1838.6;15.1.1.1610.19;4.1.1.907.31;7.1.1.1341.4	13	1.5417	0.410686	12	2.58226	0.470384	13	0.559758	0.206635	13	0.630957	0.325361	13	1.78649	0.333593	12	2.77971	0.34819	13	0.625173	0.188465	13	0.704693	0.327684	13	0.356451	0.0550999	13	0.398107	0.0913481	12	0.224906	0.05726	12
Uncharacterized protein OS=Bos taurus GN=LTBP4 PE=4 SV=2	351	8.54	tr|E1BA44|E1BA44_BOVIN	Uncharacterized protein OS=Bos taurus GN=LTBP4 PE=4 SV=2		BOVIN	172978	1627	7.007	8	8	ECYFDTAAPDACDNILAR;AGPDLASCLDIDECR;GSACEEDVDECAQEPPPCGPGR;GTECLDVDECHRVPPPCDR;LSPQGTHCIDVDECR;VNGSCEDVDECATR;GVCENLPGSFR;SCLDIDECR	17	16	2.1.1.1007.27;11.1.1.1597.30;10.1.1.1511.28;11.1.1.1602.31;10.1.1.1623.31;9.1.1.1495.28;11.1.1.1606.31;1.1.1.1008.21;12.1.1.1591.30;1.1.1.961.21;11.1.1.1601.31;4.1.1.849.15;14.1.1.1087.23;11.1.1.1027.8;11.1.1.1610.30;5.1.1.983.16	12	0.483059	0.523419	11	0.724436	0.765037	12	1.04713	0.760864	11	0.963829	0.705477	13	0.744732	0.715053	11	1.09648	0.781928	13	1.64437	0.292505	12	1.48594	0.438981	13	2.10863	0.165924	12	1.99526	0.201068	12	1.41906	0.372248	11
Uncharacterized protein OS=Bos taurus GN=HSPA4 PE=1 SV=2	352	8.5	tr|E1BBY7|E1BBY7_BOVIN	Uncharacterized protein OS=Bos taurus GN=HSPA4 PE=1 SV=2		BOVIN	94508.7	840	9.881	6	5	AFSDPFVEAEK;EFSITDVVPYSISLR;LAYDIVQLPTGLTGIK;VLATAFDTTLGGR;AGGIETIANEYSDR	7	5	7.1.1.1737.18;10.1.1.1451.22;10.1.1.1456.21;6.1.1.1922.23;11.1.1.1489.23	4	1.08643	0.312357	4	0.954993	0.765957	4	1.11686	0.46048	4	1.25892	0.185471	4	0.972747	0.914217	4	0.855067	0.405613	4	0.990832	0.654204	4	1.11686	0.355887	4	1.00925	0.594707	4	1.14815	0.381725	4	1.14815	0.59139	4
Uncharacterized protein OS=Bos taurus GN=GAS6 PE=4 SV=2	353	8.42	tr|F1MZ40|F1MZ40_BOVIN	Uncharacterized protein OS=Bos taurus GN=GAS6 PE=4 SV=2		BOVIN	74691.5	682	12.46	7	7	TTWAVEAVAR;NPAFVTCVQK;IAVAGDLFQLDR;DSTWIVLGLR;TFDPEGILFFAGGHR;ALDLDEAAYK;GSFFPGSGFAFFHLDYAR	10	10	5.1.1.1781.6;10.1.1.1347.24;6.1.1.1793.3;10.1.1.2064.7;16.1.1.1195.27;16.1.1.1353.9;6.1.1.1825.6;5.1.1.1789.10;9.1.1.1345.22;6.1.1.1658.11	9	0.946237	0.899076	9	1.19124	0.199567	9	1.2942	0.146322	9	1.05682	0.641095	9	0.912011	0.561326	9	1.14815	0.367996	9	1.24738	0.27333	9	1.01859	0.994421	9	1.35519	0.123227	9	1.10662	0.556875	9	1.07647	0.852299	9
Heat shock 27kDa protein 1 OS=Bos taurus GN=HSPB1 PE=2 SV=1	354	8.38	tr|E9RHW1|E9RHW1_BOVIN	Heat shock 27kDa protein 1 OS=Bos taurus GN=HSPB1 PE=2 SV=1	tr|A0A1C9EIX6|A0A1C9EIX6_BOVIN;tr|A0A1C9EIX3|A0A1C9EIX3_BOVIN;sp|Q3T149|HSPB1_BOVIN;tr|A0A1B0Z542|A0A1B0Z542_BOVIN	BOVIN	22392.9	201	36.32	5	5	AQLGGPEAGKSEQPEN;GPSWDPFRDWYPAHSR;SATQSAEITIPVTFQAR;LFDQAFGLPR;ALPAAAIEGPAYNR	12	12	9.1.1.1776.13;7.1.1.1724.9;7.1.1.1523.2;8.1.1.1757.8;7.1.1.1729.8;15.1.1.1181.24;16.1.1.1277.27;8.1.1.1749.10;8.1.1.1753.7;9.1.1.1780.7;6.1.1.999.18;2.1.1.1410.27	11	1.22462	0.967316	11	0.619441	0.442578	11	1.10662	0.495413	11	1.31826	0.463271	11	1.51356	0.94545	11	0.77983	0.383666	11	1.41906	0.311175	11	1.61436	0.449081	11	0.879022	0.468937	11	1.0666	0.485164	11	1.80302	0.10652	11
Uncharacterized protein OS=Bos taurus GN=CLSTN1 PE=4 SV=1	355	8.34	tr|F1MD95|F1MD95_BOVIN	Uncharacterized protein OS=Bos taurus GN=CLSTN1 PE=4 SV=1		BOVIN	106452	951	7.466	5	5	LVFLLR;IHGQNVPFDAVVVDK;AASEFESSEGVFLFPELR;LTVTAYDCGK;IQANPSQSTLTLEGEDVGELDK	8	8	16.1.1.1355.15;15.1.1.1249.9;9.1.1.1587.26;1.1.1.1992.28;13.1.1.1770.2;1.1.1.1995.29;14.1.1.1083.28;9.1.1.1591.25	2	0.895365	0.845624	2	0.855067	0.768225	2	0.870964	0.796434	2	0.751623	0.611573	2	1.18032	0.728458	2	1.1272	0.80241	2	1.14815	0.774018	2	0.990832	0.9983	2	0.954993	0.946799	2	0.831764	0.729868	2	1.00925	0.968237	2
Putative uncharacterized protein OS=Bos taurus PE=2 SV=1	356	8.31	tr|A6QM09|A6QM09_BOVIN	Putative uncharacterized protein OS=Bos taurus PE=2 SV=1		BOVIN	24732.4	232	72.41	34	7	GIPDRFSGSSSGK;SDNAVFGSGTTLTVLGQPK;YKLTQPTSVSVALGQTAK;ITCSGDLLDKK;ITCSGDLLDK;WYQQKPGQGPVSVIYK;LTQPTSVSVALGQTAK	2125	25	12.1.1.1295.4;12.1.1.1075.29;2.1.1.1267.21;14.1.1.1104.19;13.1.1.1272.25;1.1.1.1429.21;12.1.1.1299.4;2.1.1.1468.11;13.1.1.1149.19;4.1.1.1312.26;13.1.1.1278.28;4.1.1.1159.17;13.1.1.1151.2;5.1.1.1431.25;2.1.1.1266.30;11.1.1.1306.27;3.1.1.1257.30;4.1.1.1316.24;12.1.1.1303.5;12.1.1.1071.31;6.1.1.1481.26;1.1.1.1425.17;5.1.1.1435.20;13.1.1.1154.14;2.1.1.1259.27	10	1.87068	0.270479	10	0.496592	0.251042	10	0.758578	0.998251	10	0.831764	0.904724	11	3.43558	0.0412864	11	0.895365	0.400777	11	1.38038	0.480851	11	1.49969	0.47344	11	0.390841	0.447889	11	0.42462	0.508496	11	1.55597	0.372915	11
Serpin A3-2 OS=Bos taurus GN=SERPINA3-2 PE=3 SV=1	357	8.29	sp|A2I7M9|SPA32_BOVIN	Serpin A3-2 OS=Bos taurus GN=SERPINA3-2 PE=3 SV=1		BOVIN	46236.5	411	35.04	17	4	SNYELNDILSQLGIR;TELVLVNYIYFK;GSTLTEILEGLK;LPENVVVKDQHR	138	44	5.1.1.1899.16;8.1.1.2105.16;5.1.1.1953.19;8.1.1.2000.28;7.1.1.1973.22;4.1.1.1794.12;3.1.1.1876.15;9.1.1.2132.20;7.1.1.1928.28;1.1.1.1923.3;1.1.1.1929.3;7.1.1.1932.27;4.1.1.1797.19;8.1.1.1929.6;4.1.1.1793.3;8.1.1.1996.29;5.1.1.1906.21;4.1.1.1790.15;14.1.1.965.3;4.1.1.1789.3;7.1.1.1981.4;7.1.1.1979.23;4.1.1.1801.2;9.1.1.2132.19;3.1.1.1880.18;4.1.1.1793.16;9.1.1.2000.10;5.1.1.1959.19;7.1.1.1963.25;8…	32	0.862979	0.597656	31	0.580764	0.181244	32	0.510505	0.373131	32	0.390841	0.379808	32	1.40605	0.701788	31	0.92045	0.521064	32	0.794328	0.974743	32	0.597035	0.987046	32	0.559758	0.70357	32	0.432514	0.765394	31	0.855067	0.539619	31
Reelin (Fragment) OS=Bos taurus GN=RELN PE=2 SV=1	358	8.28	tr|Q6Q144|Q6Q144_BOVIN	Reelin (Fragment) OS=Bos taurus GN=RELN PE=2 SV=1		BOVIN	338603	3008	4.289	9	9	IPLPSILK;HDGLDQNDWAIDNVLISGSADQR;ITVYLPLSTISPR;ILVSDTFNK;GAPEEDSAMVFVSNEVGEHSITTR;IISVELPDDAR;ITGGQVGTGCGTLNDGK;ITIVIPR;TVMLDTFSSAPVPQHER	19	14	11.1.1.1925.18;11.1.1.1924.17;14.1.1.1422.12;12.1.1.1087.21;14.1.1.1605.20;7.1.1.1388.3;9.1.1.1691.26;15.1.1.1420.6;2.1.1.1268.25;3.1.1.1272.16;7.1.1.1383.4;14.1.1.1418.10;11.1.1.1921.16;10.1.1.1708.26	22	1	0.849973	19	0.855067	0.823082	19	3.7325	0.000228265	20	1.58489	0.0895102	22	1.09648	0.908818	20	0.946237	0.592673	20	4.13048	0.000368559	21	1.7378	0.0611833	20	3.83707	0.000299689	22	1.57036	0.0501738	19	4.44631	0.000157297	20
Chromogranin-A OS=Bos taurus GN=CHGA PE=1 SV=1	359	8.21	sp|P05059|CMGA_BOVIN	Chromogranin-A OS=Bos taurus GN=CHGA PE=1 SV=1	tr|A0A140T879|A0A140T879_BOVIN	BOVIN	50014.5	449	13.59	5	5	LEGEEEEEEDPDR;RPEDQELESLSAIEAELEK;ILSILR;AAPGWPEDGAGK;ELQDLALQGAK	8	5	13.1.1.1339.23;9.1.1.1111.24;1.1.1.1004.27;7.1.1.1796.22;13.1.1.1334.26	4	1.13763	0.360584	4	1.0666	0.566155	4	1.10662	0.419852	4	1.20226	0.243753	4	0.963829	0.490062	3	0.895365	0.313961	4	0.928966	0.419898	4	1.01859	0.740585	4	0.963829	0.881467	4	1.04713	0.691607	4	1.02802	0.775163	4
Serpin H1 OS=Bos taurus GN=SERPINH1 PE=2 SV=1	360	8.21	sp|Q2KJH6|SERPH_BOVIN	Serpin H1 OS=Bos taurus GN=SERPINH1 PE=2 SV=1		BOVIN	46506.2	418	16.99	5	5	LYGPSSVSFAEDFVR;DTQSGSLLFIGR;LSSLIIIMPHHVEPLER;LFYADHPFIFLVR;SAGLAFSLYQAMAK	16	16	12.1.1.2085.4;2.1.1.1719.17;2.1.1.1720.19;12.1.1.2089.5;11.1.1.2054.4;3.1.1.1289.21;3.1.1.1709.21;11.1.1.2058.5;11.1.1.2050.2;10.1.1.1789.2;11.1.1.2062.4;11.1.1.2066.5;9.1.1.1863.28;10.1.1.1889.27;3.1.1.1703.24;12.1.1.2093.6	13	0.529663	0.528453	11	1.27057	0.351306	13	1.7378	0.0972701	12	1.6293	0.0813225	14	0.758578	0.499018	11	1.67494	0.461839	15	2.58226	0.145949	14	2.208	0.0867853	16	3.31131	0.0615672	15	3.04789	0.0356161	11	1.39316	0.431503	12
Glucosidase 2 subunit beta OS=Bos taurus GN=PRKCSH PE=2 SV=1	361	8.13	sp|Q28034|GLU2B_BOVIN	Glucosidase 2 subunit beta OS=Bos taurus GN=PRKCSH PE=2 SV=1		BOVIN	60150.7	533	9.568	5	4	YEQGTGCWQGPNR;LWEEQQAISK;ETLQQMAEVTR;SLEDQVEVLR	8	7	13.1.1.1244.22;10.1.1.1076.30;13.1.1.1287.28;9.1.1.1353.7;13.1.1.1283.29;9.1.1.1348.18;10.1.1.1361.7	8	1.21339	0.640568	8	1.02802	0.887601	8	1.99526	0.192718	8	2.0893	0.14095	8	1.21339	0.645288	8	1.02802	0.882188	8	1.99526	0.19439	8	2.0893	0.142153	8	1.64437	0.348768	8	1.70608	0.255067	8	1.97697	0.161453	8
Apolipoprotein C-II OS=Bos taurus GN=APOC2 PE=1 SV=2	362	8.13	sp|P19034|APOC2_BOVIN	Apolipoprotein C-II OS=Bos taurus GN=APOC2 PE=1 SV=2		BOVIN	11060.6	101	63.37	7	7	AHVPQQDEASSPALLTQVQESLLGYWDTAK;TYLPAVDEK;LTQVQESLLGYWDTAK;AGIITDQVFSVLSGKD;KTYLPAVDEK;DEASSPALLTQVQESLLGYWDTAK;STAAVTTYAGIITDQVFSVLSGKD	68	68	11.1.1.1217.24;14.1.1.1036.12;13.1.1.1081.31;12.1.1.1165.4;13.1.1.1156.20;13.1.1.1144.23;6.1.1.1974.24;14.1.1.1023.18;9.1.1.2164.23;7.1.1.2101.26;12.1.1.1176.23;13.1.1.1075.16;6.1.1.2106.15;11.1.1.1195.23;11.1.1.1186.21;12.1.1.1160.3;14.1.1.1019.18;12.1.1.1180.27;12.1.1.1154.23;11.1.1.1182.17;9.1.1.2177.17;12.1.1.1191.19;13.1.1.1073.17;9.1.1.1124.7;11.1.1.1203.23;10.1.1.2172.24;5.1.1.1958.8;15.1.…	51	1.51356	0.725651	50	0.765597	0.715411	51	0.457088	0.228512	51	1.33045	0.926407	51	2.75423	0.240318	50	1.41906	0.49438	51	0.847227	0.686924	51	2.42103	0.308706	51	0.301995	0.168315	51	0.855067	0.793075	50	0.591562	0.324663	50
Glutathione peroxidase 1 OS=Bos taurus GN=GPX1 PE=1 SV=3	363	8.1	sp|P00435|GPX1_BOVIN	Glutathione peroxidase 1 OS=Bos taurus GN=GPX1 PE=1 SV=3		BOVIN	22658.6	205	31.71	5	5	FLVGPDGVPVRR;DYTQMNDLQR;FITWSPVCR;VLLIENVASLUGTTVR;EVLPTPSDDATALMTDPK	7	6	10.1.1.1612.23;9.1.1.1096.21;10.1.1.2136.24;9.1.1.1596.21;10.1.1.2132.21;11.1.1.1598.18	9	0.981748	0.967694	9	2.14783	0.168161	9	2.35505	0.0960139	9	1.23595	0.784857	9	0.724436	0.521076	9	1.61436	0.227726	9	1.77011	0.21815	9	0.912011	0.720547	9	2.35505	0.0940067	9	1.24738	0.807683	9	1.08643	0.995792	9
Elongation factor 2 OS=Bos taurus GN=EEF2 PE=2 SV=3	364	8.09	sp|Q3SYU2|EF2_BOVIN	Elongation factor 2 OS=Bos taurus GN=EEF2 PE=2 SV=3		BOVIN	95367.4	858	7.809	5	5	TFCQLILDPIFK;ETVSEESNVLCLSK;ARPFPDGLAEDIDKGEVSAR;VFSGLVSTGLK;STLTDSLVCK	10	10	11.1.1.1380.14;11.1.1.1375.12;10.1.1.1395.10;7.1.1.1320.16;11.1.1.1374.12;15.1.1.1161.24;7.1.1.2015.21;7.1.1.2015.3;10.1.1.1399.7;10.1.1.1393.30	9	1.77011	0.187781	9	0.619441	0.317526	9	0.444631	0.0997533	9	1.02802	0.597033	8	0.772681	0.455454	8	0.277971	0.409281	8	0.205116	0.131231	8	0.448745	0.700033	9	0.258226	0.0270127	9	0.57544	0.347926	9	0.711214	0.330034	9
Uncharacterized protein OS=Bos taurus GN=AGMAT PE=1 SV=1	365	8.08	tr|E1BLC0|E1BLC0_BOVIN	Uncharacterized protein OS=Bos taurus GN=AGMAT PE=1 SV=1		BOVIN	38816.4	361	12.74	4	4	TTNPSTGAVPFQFLR;IREESVLLR;CVDEGLLDCKR;NQPPSPEFVAR	4	4	7.1.1.1558.29;11.1.1.1869.4;10.1.1.1074.22;9.1.1.1117.12	5	2.37684	0.292563	5	1.70608	0.406765	5	2.208	0.0938163	5	1.21339	0.730176	5	2.77971	0.189982	5	1.97697	0.222517	5	2.51189	0.0634335	5	1.43219	0.457296	5	0.946237	0.685031	5	0.524808	0.292204	5	1.41906	0.524146	5
Glutamate--cysteine ligase regulatory subunit OS=Bos taurus GN=GCLM PE=2 SV=1	366	8.07	sp|Q2T9Y6|GSH0_BOVIN	Glutamate--cysteine ligase regulatory subunit OS=Bos taurus GN=GCLM PE=2 SV=1		BOVIN	30532.6	274	21.17	4	4	TLNEWSSQISPDLIR;AHEWVPLWLLR;ASTLHLQTGNLLNWGR;EFPDVLECTVSHAVEK	13	13	13.1.1.1711.14;9.1.1.1622.11;10.1.1.1876.3;2.1.1.1636.21;14.1.1.1657.11;10.1.1.1872.3;13.1.1.1715.10;13.1.1.1707.12;11.1.1.1909.3;3.1.1.1633.22;3.1.1.1626.27;3.1.1.1630.24;11.1.1.1905.2	9	0.666807	0.997388	7	0.619441	0.361124	9	1.14815	0.432564	9	0.824138	0.960159	9	0.496592	0.505083	8	0.469894	0.165239	9	0.879022	0.888369	8	0.586138	0.53581	9	1.70608	0.460238	9	1.22462	0.960647	9	1.87068	0.14217	9
Proteasome subunit beta type OS=Bos taurus GN=PSMB1 PE=3 SV=1	367	8.06	tr|G5E589|G5E589_BOVIN	Proteasome subunit beta type OS=Bos taurus GN=PSMB1 PE=3 SV=1		BOVIN	26317.8	241	30.71	5	5	GAVYSFDPVGSYQR;DVFISAAER;TVIGCSGFHGDCLTLTK;NMQNVEHVPLSLDR;AGGSASAMLQPLLDNQVGFK	14	13	6.1.1.1796.18;11.1.1.1102.7;5.1.1.1751.19;4.1.1.1650.16;10.1.1.1121.11;12.1.1.1170.12;5.1.1.1756.17;15.1.1.1157.7;14.1.1.1168.5;14.1.1.1162.5;1.1.1.1306.30;5.1.1.1755.11;14.1.1.1167.6	9	0.524808	0.139142	9	0.591562	0.327187	9	0.77983	0.458684	9	0.855067	0.773702	9	0.870964	0.651221	9	1.01859	0.931216	9	1.34276	0.620474	9	1.45881	0.354041	9	1.51356	0.363869	9	1.65959	0.199536	9	1.30617	0.680023	9
Uncharacterized protein OS=Bos taurus GN=LOC100297192 PE=1 SV=2	368	8.02	tr|F1MLW7|F1MLW7_BOVIN	Uncharacterized protein OS=Bos taurus GN=LOC100297192 PE=1 SV=2		BOVIN	24396.8	234	73.08	39	6	TIIYGSSSRPSGVPDR;GAVFGSGTTLTVLGQPK;VLTQPSSVSGSLGQRVSITCSGSSSNIGSYNVGWYQQVPGSGLR;VSITCSGSSSNIGSYNVGWYQQVPGSGLR;SGAVFGSGTTLTVLGQPK;YNVGWYQQVPGSGLR	2478	103	7.1.1.1675.31;4.1.1.1289.29;3.1.1.1448.21;2.1.1.1428.25;7.1.1.1583.31;5.1.1.1264.23;3.1.1.1417.27;5.1.1.1647.30;5.1.1.1431.16;5.1.1.1481.13;1.1.1.1401.28;5.1.1.1463.31;6.1.1.1573.15;1.1.1.1409.24;6.1.1.1323.23;7.1.1.1520.28;5.1.1.1284.25;6.1.1.1534.30;16.1.1.1143.22;8.1.1.1496.31;6.1.1.1550.30;6.1.1.1600.10;15.1.1.1055.17;6.1.1.1561.31;6.1.1.1554.31;6.1.1.1560.27;5.1.1.1040.15;7.1.1.1554.31;6.1.1…	11	0.47863	0.547601	11	0.487529	0.388934	11	1.18032	0.758257	11	0.937562	0.931281	11	0.946237	0.983209	11	0.963829	0.658917	11	2.208	0.738714	11	1.83654	0.600279	11	2.33346	0.72473	11	1.92309	0.589417	11	2.29087	0.490952	11
SCGB2A2 protein OS=Bos taurus GN=SCGB2A2 PE=2 SV=1	369	8.02	tr|A6QPK0|A6QPK0_BOVIN	SCGB2A2 protein OS=Bos taurus GN=SCGB2A2 PE=2 SV=1		BOVIN	10427	92	52.17	4	4	SVDPTVSKDEYR;QMLQIIYDSIYCK;DFAQTDVEK;GSSGCSLLDNVVEK	5	5	10.1.1.2138.30;6.1.1.1070.21;13.1.1.1380.29;7.1.1.998.16;13.1.1.1379.9	6	0.990832	0.737388	6	0.928966	0.629104	6	1.08643	0.584566	6	1.1272	0.744287	6	0.990832	0.861598	6	0.928966	0.831255	6	1.08643	0.327072	6	1.1272	0.435324	6	1.08643	0.399964	6	1.1272	0.569387	6	1.15878	0.400275	6
ALB protein OS=Bos taurus GN=ALB PE=2 SV=1	370	8.01	tr|B0JYQ0|B0JYQ0_BOVIN	ALB protein OS=Bos taurus GN=ALB PE=2 SV=1		BOVIN	69292.7	607	80.4	109	6	ETYGDMADCCAKQEPERNECFLSHKDDSPDLPK;EYEATLEECCAKDDQHACYSTVFDK;TVMENFVAFVGKCCAADDKEACFAVEGPK;DDQHACYSTVFDK;MPCAEDYLSLILNR;ETYGDMADCCAK	4146	27	14.1.1.1702.28;6.1.1.1165.30;15.1.1.1713.12;4.1.1.1707.19;9.1.1.1489.30;8.1.1.1322.28;6.1.1.1237.30;15.1.1.1710.29;5.1.1.1016.30;1.1.1.1841.24;4.1.1.884.30;9.1.1.1485.28;9.1.1.1349.29;8.1.1.1452.31;6.1.1.1169.30;5.1.1.1823.22;5.1.1.943.17;7.1.1.1386.29;9.1.1.1348.27;4.1.1.1706.24;5.1.1.1016.12;10.1.1.1477.25;9.1.1.1446.26;5.1.1.1828.25;9.1.1.1494.28;9.1.1.1340.27;9.1.1.1469.19	5	0.704693	0.751332	5	1.99526	0.580957	5	0.660694	0.718891	5	0.903649	0.922345	5	0.648634	0.66267	5	1.7378	0.656292	5	0.636796	0.634556	5	0.870964	0.816455	5	0.972747	0.961259	5	1.34276	0.820794	5	0.356451	0.430557	5
Serotransferrin-like OS=Bos taurus GN=LOC525947 PE=2 SV=1	371	8.01	tr|Q2HJF0|Q2HJF0_BOVIN	Serotransferrin-like OS=Bos taurus GN=LOC525947 PE=2 SV=1		BOVIN	69182.6	622	16.4	9	5	NLKPEDFQLLCLDGSR;CLQDGVGDVSFVR;DLLFTDSAIGFLR;SELLDACTFHGN;DLLFSDDTECLANLQDR	29	9	2.1.1.1481.13;13.1.1.1327.21;6.1.1.1984.8;7.1.1.2002.9;15.1.1.1333.22;14.1.1.1325.22;14.1.1.1329.20;13.1.1.1772.31;12.1.1.1776.31	8	1.21339	0.232419	8	2.91072	0.0248266	8	1.83654	0.0291387	8	1.49969	0.0672724	8	0.794328	0.744707	8	1.99526	0.444883	8	1.22462	0.249939	8	0.990832	0.706827	8	1.51356	0.14071	8	1.22462	0.338216	8	0.597035	0.894819	8
Uncharacterized protein OS=Bos taurus GN=H6PD PE=1 SV=2	372	8.01	tr|F1MM13|F1MM13_BOVIN	Uncharacterized protein OS=Bos taurus GN=H6PD PE=1 SV=2		BOVIN	88978	792	6.818	4	4	HSAVLGQYQAYSGQVR;LAGDIEAAAVR;ESPLISAWPEELIAR;DIEAQVEHEGLR	6	6	2.1.1.1051.20;11.1.1.1463.7;2.1.1.1867.21;11.1.1.1467.4;4.1.1.990.7;2.1.1.1863.21	5	0.801678	0.703489	5	2.93765	0.180305	5	1.67494	0.333748	5	1.27057	0.474122	5	0.895365	0.961314	5	2.96483	0.0767393	5	1.92309	0.278323	5	1.43219	0.379984	5	2.0893	0.21484	5	1.57036	0.304681	5	0.529663	0.32456	5
Tubulin beta-5 chain OS=Bos taurus GN=TUBB5 PE=2 SV=1	373	8	sp|Q2KJD0|TBB5_BOVIN	Tubulin beta-5 chain OS=Bos taurus GN=TUBB5 PE=2 SV=1		BOVIN	49670.5	444	72.3	25	6	MAVTFIGNSTAIQELFK;AILVDLEPGTMDSVR;ISVYYNEATGGK;FWEVISDEHGIDPTGTYHGDSDLQLDR;ALTVPELTQQVFDAK;EIVHIQAGQCGNQIGAK	280	35	2.1.1.1768.23;3.1.1.1759.29;6.1.1.1917.6;9.1.1.2129.9;3.1.1.1755.25;5.1.1.1631.26;15.1.1.1300.3;1.1.1.1637.22;3.1.1.1742.23;16.1.1.1398.27;7.1.1.1906.31;2.1.1.1771.6;2.1.1.1764.5;4.1.1.1886.12;2.1.1.1775.9;6.1.1.1913.31;9.1.1.1995.10;16.1.1.1769.19;7.1.1.1912.13;16.1.1.1776.17;2.1.1.1762.26;3.1.1.1749.5;1.1.1.1282.5;3.1.1.1752.23;1.1.1.1629.21;2.1.1.1767.22;16.1.1.1779.18;15.1.1.1297.29;16.1.1.13…	21	1.41906	0.46953	21	1.39316	0.359835	22	0.49204	0.211837	23	0.539511	0.275645	21	1.69044	0.329673	21	1.65959	0.256786	22	0.544503	0.29182	23	0.597035	0.388364	20	0.325087	0.114441	21	0.328095	0.141185	20	0.334195	0.0960448	21
C4b-binding protein alpha-like OS=Bos taurus GN=LOC510860 PE=2 SV=1	374	8	tr|Q1RMN9|Q1RMN9_BOVIN	C4b-binding protein alpha-like OS=Bos taurus GN=LOC510860 PE=2 SV=1		BOVIN	21996.3	196	61.73	13	4	FFTFDHQAVYECDEGYILVGAK;ALCLKPEIEYGR;LSLEIALLELQIDKPK;DCESPPVIAHGQR	853	384	16.1.1.1334.7;3.1.1.2182.23;4.1.1.1718.22;1.1.1.2043.3;3.1.1.2211.22;3.1.1.2105.13;3.1.1.1938.17;4.1.1.813.19;1.1.1.1194.13;3.1.1.2215.22;16.1.1.1326.7;3.1.1.1836.27;5.1.1.1827.29;3.1.1.2259.16;3.1.1.2114.26;4.1.1.1695.8;5.1.1.2002.2;4.1.1.1903.7;16.1.1.1289.10;4.1.1.1723.9;3.1.1.1951.5;4.1.1.1905.2;4.1.1.795.9;1.1.1.1232.9;5.1.1.1812.7;4.1.1.1898.11;3.1.1.2207.29;4.1.1.1904.14;1.1.1.2205.12;1.1.…	294	0.679204	0.79513	266	0.737904	0.43718	253	2.37684	0.808896	256	1.77011	0.937852	297	0.801678	0.899131	265	0.855067	0.502846	261	2.85759	0.710357	260	2.12814	0.954393	269	3.49945	0.625413	267	2.58226	0.854523	246	3.10456	0.341242	248
14-3-3 protein beta/alpha OS=Bos taurus GN=YWHAB PE=1 SV=2	375	8	sp|P68250|1433B_BOVIN	14-3-3 protein beta/alpha OS=Bos taurus GN=YWHAB PE=1 SV=2	tr|A0A140T894|A0A140T894_BOVIN	BOVIN	28081.2	246	40.24	11	5	YLIPNATQPESK;YLSEVASGDNK;AVTEQGHELSNEER;QTTVSNSQQAYQEAFEISKK;QTTVSNSQQAYQEAFEISK	53	13	16.1.1.1235.30;10.1.1.1528.21;1.1.1.1114.28;12.1.1.1433.27;1.1.1.1112.11;11.1.1.1467.26;12.1.1.1175.25;13.1.1.1339.29;11.1.1.1631.30;4.1.1.793.14;16.1.1.1236.30;12.1.1.1437.29;11.1.1.1471.23	7	1.08643	0.994579	7	0.831764	0.21234	7	0.564937	0.238415	7	0.515229	0.237603	6	0.420727	0.68893	6	0.328095	0.150351	6	0.244343	0.166609	6	0.233346	0.166106	7	0.515229	0.236946	7	0.469894	0.236141	7	0.685488	0.897273	7
TSKU protein OS=Bos taurus GN=TSKU PE=2 SV=1	376	8	tr|A7E318|A7E318_BOVIN	TSKU protein OS=Bos taurus GN=TSKU PE=2 SV=1		BOVIN	37138.9	344	28.78	5	4	ALHVDLSHNLLQR;YLESLDLSHNGLAALPTGSFTSSPLSDVNLSHNR;AGQPAPTIQSLNLAWNR;VGCSGLGPHIVPVPIPLDTAHLDLSSNR	11	10	5.1.1.1512.30;7.1.1.1750.9;5.1.1.1215.10;7.1.1.1955.18;7.1.1.1754.17;6.1.1.1566.29;6.1.1.1558.26;6.1.1.1562.29;7.1.1.1753.17;5.1.1.1983.18	6	1.19124	0.635593	6	1.72187	0.251287	6	2.35505	0.138616	6	1.95885	0.191603	6	0.981748	0.957963	6	1.43219	0.428703	6	1.97697	0.216135	6	1.61436	0.31511	6	1.97697	0.206365	6	1.6293	0.299336	6	1.35519	0.507209	6
UBA7 protein OS=Bos taurus GN=UBA7 PE=2 SV=1	377	8	tr|Q5GF34|Q5GF34_BOVIN	UBA7 protein OS=Bos taurus GN=UBA7 PE=2 SV=1		BOVIN	109991	998	6.212	4	4	TLESLLAHIQELQGLR;GLLNLLPLPDPQNLDR;APSDAASEDAPDPVCTVR;GEFDDLFCESAK	5	5	10.1.1.2138.2;9.1.1.2130.24;10.1.1.2142.25;10.1.1.1597.29;3.1.1.1055.30	5	1.04713	0.751354	4	2.51189	0.247168	5	0.679204	0.15819	5	0.529663	0.0364136	5	0.772681	0.850167	4	1.78649	0.237271	5	0.505825	0.118702	5	0.401791	0.0163517	5	0.648634	0.252549	5	0.496592	0.197592	5	0.239883	0.319457	5
60S acidic ribosomal protein P0 OS=Bos taurus GN=RPLP0 PE=3 SV=1	378	8	tr|F1MDN4|F1MDN4_BOVIN	60S acidic ribosomal protein P0 OS=Bos taurus GN=RPLP0 PE=3 SV=1	tr|A7E336|A7E336_BOVIN;sp|Q95140|RLA0_BOVIN	BOVIN	35488	320	19.37	4	4	TSFFQALGITTK;SIYNPEVLDITEETLHSR;IIQLLDDYPK;AGAIAPCEVTVPAQNTGLGPEK	5	5	14.1.1.1709.3;4.1.1.1733.10;13.1.1.1382.25;10.1.1.1873.23;14.1.1.1717.4	2	0.887156	0.473831	2	0.954993	0.807804	2	0.794328	0.321282	2	1.01859	0.947614	2	0.847227	0.405277	2	0.92045	0.666217	2	0.765597	0.28563	2	0.981748	0.883912	2	0.887156	0.600826	2	1.13763	0.450696	2	0.824138	0.374544	2
45 kDa calcium-binding protein OS=Bos taurus GN=SDF4 PE=2 SV=1	379	8	sp|Q3ZBZ1|CAB45_BOVIN	45 kDa calcium-binding protein OS=Bos taurus GN=SDF4 PE=2 SV=1		BOVIN	41105.7	355	14.08	4	4	YSEFFTGSK;QMIAIADENQNHYLEPEEVLK;TAEHFQEAVAESR;LMVIFSK	4	4	7.1.1.1030.5;1.1.1.1257.28;10.1.1.1830.4;11.1.1.1662.23	5	0.831764	0.318051	5	0.903649	0.446589	5	1.04713	0.446716	5	1.00925	0.811176	5	0.903649	0.574008	5	0.981748	0.762367	5	1.13763	0.210961	5	1.09648	0.377581	5	1.24738	0.0803868	5	1.20226	0.227877	5	1.14815	0.163441	5
V-type proton ATPase subunit S1 OS=Bos taurus GN=ATP6AP1 PE=1 SV=1	380	8	sp|P40682|VAS1_BOVIN	V-type proton ATPase subunit S1 OS=Bos taurus GN=ATP6AP1 PE=1 SV=1	tr|Q3MHZ3|Q3MHZ3_BOVIN	BOVIN	51780.6	468	12.39	4	4	EVLMGNDEVIGQVLSTLK;LSIEDFTAYGGVFGNK;NVLLFLQDK;TSEQQVPLVLWSSDR	4	4	5.1.1.1887.9;4.1.1.1900.12;2.1.1.1453.24;6.1.1.1690.16	2	0.92045	0.806284	2	0.887156	0.728045	2	1.01859	0.950822	2	1.00925	0.965417	2	1.05682	0.849234	2	1.01859	0.936439	2	1.1695	0.640828	2	1.15878	0.651405	2	1.09648	0.762471	2	1.08643	0.775281	2	1.13763	0.688436	2
Corticosteroid-binding globulin OS=Bos taurus GN=SERPINA6 PE=3 SV=1	381	8	sp|E1BF81|CBG_BOVIN	Corticosteroid-binding globulin OS=Bos taurus GN=SERPINA6 PE=3 SV=1		BOVIN	45102	404	13.86	4	4	SLTMSQVDLYIPK;VSLSAAPGPLTLR;MDSVITALSR;HYYELEALTTDFQDWAGASR	24	24	2.1.1.1986.11;5.1.1.1372.19;6.1.1.1432.19;6.1.1.1436.24;5.1.1.1376.20;5.1.1.1382.22;2.1.1.1401.30;3.1.1.1964.8;7.1.1.1638.12;2.1.1.1990.13;2.1.1.1968.13;5.1.1.1374.23;2.1.1.1747.5;2.1.1.1582.25;5.1.1.1378.21;2.1.1.1974.17;6.1.1.1623.11;4.1.1.1254.18;5.1.1.1370.18;2.1.1.1978.12;2.1.1.1982.9;6.1.1.1619.7;3.1.1.1726.4;2.1.1.1980.13	23	1.01859	0.965773	23	1.64437	0.440505	23	2.96483	0.0548655	23	1.87068	0.199839	23	0.570164	0.15284	23	0.903649	0.402802	23	1.70608	0.314825	23	1.0666	0.839899	23	2.93765	0.0529007	23	1.83654	0.190554	23	1.88799	0.117774	23
CDC42 protein OS=Bos taurus GN=CDC42 PE=2 SV=1	382	8	tr|B6VAP7|B6VAP7_BOVIN	CDC42 protein OS=Bos taurus GN=CDC42 PE=2 SV=1	sp|Q2KJ93|CDC42_BOVIN	BOVIN	21243.3	191	25.65	4	3	YVECSALTQK;NVFDEAILAALEPPEPK;QKPITPETAEK	14	13	2.1.1.2051.30;13.1.1.1101.27;7.1.1.1022.9;3.1.1.2046.31;1.1.1.2057.30;8.1.1.1032.31;1.1.1.2058.5;1.1.1.2056.7;12.1.1.1121.23;12.1.1.1117.22;16.1.1.2177.7;12.1.1.1114.8;7.1.1.1022.30	7	0.101859	0.333184	7	0.0772681	0.251488	7	0.0549541	0.103885	7	0.0544503	0.0748586	12	1.6293	0.79332	12	0.963829	0.977263	12	0.660694	0.325724	12	0.564937	0.20051	12	0.413047	0.252796	12	0.346737	0.16095	12	0.672977	0.335041	12
Uncharacterized protein OS=Bos taurus GN=KRTDAP PE=4 SV=1	383	8	tr|G3N276|G3N276_BOVIN	Uncharacterized protein OS=Bos taurus GN=KRTDAP PE=4 SV=1	tr|E1BI48|E1BI48_BOVIN	BOVIN	11381	102	27.45	4	4	LPFLNWDAFPK;QKLPFLNWDAFPK;KDEFLNWHALFESIK;DEFLNWHALFESIK	22	22	8.1.1.1754.14;8.1.1.2042.26;9.1.1.2102.18;9.1.1.2105.22;7.1.1.1807.6;6.1.1.1976.4;6.1.1.1793.21;10.1.1.2126.20;8.1.1.2046.3;8.1.1.1758.2;8.1.1.1756.16;11.1.1.2117.3;8.1.1.2038.5;9.1.1.2106.20;10.1.1.2122.2;9.1.1.2106.21;8.1.1.1760.19;9.1.1.2072.5;7.1.1.1738.16;7.1.1.2003.4;5.1.1.1753.5;9.1.1.2111.20	25	0.809096	0.723311	25	0.711214	0.623307	25	0.465586	0.103492	25	0.383707	0.0442614	25	1.55597	0.26008	25	1.35519	0.310756	25	0.855067	0.702451	25	0.698232	0.2943	25	0.554626	0.160277	25	0.452898	0.0655775	25	0.630957	0.191497	25
Angiogenin, ribonuclease, RNase A family, 5 OS=Bos taurus GN=ANG PE=2 SV=1	384	7.99	tr|Q2NKV1|Q2NKV1_BOVIN	Angiogenin, ribonuclease, RNase A family, 5 OS=Bos taurus GN=ANG PE=2 SV=1	sp|P10152|ANG1_BOVIN	BOVIN	17003.4	148	38.51	5	5	VIVVGCENGLPVHFDESFITPR;YIHFLTQHYDAKPK;NDEYCFNMMK;GRNDEYCFNMMK;SEFQITICK	32	32	3.1.1.1857.18;2.1.1.1842.11;3.1.1.1854.15;16.1.1.1378.20;15.1.1.1269.20;4.1.1.1695.17;3.1.1.1848.14;1.1.1.1821.20;5.1.1.1812.14;5.1.1.1807.12;1.1.1.1254.25;5.1.1.1816.19;3.1.1.1834.13;3.1.1.1832.9;15.1.1.1265.21;4.1.1.1699.19;3.1.1.1844.15;4.1.1.1751.12;5.1.1.1813.17;2.1.1.1850.14;3.1.1.1840.14;6.1.1.1844.19;3.1.1.1848.13;16.1.1.1370.22;4.1.1.1701.13;3.1.1.1830.12;16.1.1.1374.23;6.1.1.1067.2;1.1.…	26	0.887156	0.905192	26	0.801678	0.345888	26	0.831764	0.89915	26	0.963829	0.963343	26	1.24738	0.348707	26	1.11686	0.899991	26	1.15878	0.469207	26	1.34276	0.381452	26	0.928966	0.806397	26	1.07647	0.941624	26	1.02802	0.403853	26
Peroxiredoxin-4 OS=Bos taurus GN=PRDX4 PE=2 SV=1	385	7.92	sp|Q9BGI2|PRDX4_BOVIN	Peroxiredoxin-4 OS=Bos taurus GN=PRDX4 PE=2 SV=1		BOVIN	30740.9	274	23.72	4	3	SINTEVVACSVDSQFTHLAWINTPR;TREEECHFYAGGQVYPGEVSR;QITLNDLPVGR	6	3	9.1.1.1110.16;5.1.1.1917.27;6.1.1.1906.27	1	0.862979	0.778907	1	0.758578	0.61663	1	0.963829	0.960046	1	0.990832	0.994234	1	1.20226	0.713023	1	1.05682	0.899855	1	1.34276	0.577045	1	1.38038	0.549647	1	1.11686	0.814966	1	1.14815	0.773823	1	1.27057	0.644603	1
Annexin A2 OS=Bos taurus GN=ANXA2 PE=1 SV=2	386	7.82	sp|P04272|ANXA2_BOVIN	Annexin A2 OS=Bos taurus GN=ANXA2 PE=1 SV=2		BOVIN	38611.7	339	18.88	5	5	QDIAFAYQR;RAEDGSVIDYELIDQDAR;TPAQYDASELK;TNQELQEINR;GLGTDEDSLIEIICSR	9	9	5.1.1.989.18;15.1.1.1952.28;6.1.1.1339.25;8.1.1.1105.25;16.1.1.2041.22;7.1.1.1354.24;15.1.1.1945.20;14.1.1.1083.18;15.1.1.1928.22	7	2.99226	0.0550752	7	1.36773	0.185082	7	0.847227	0.729511	5	9.90832	0.0162782	7	1.7378	0.289683	7	0.758578	0.972099	7	0.47863	0.100506	5	6.25173	0.0523281	7	0.280543	0.0575636	5	4.83059	0.162925	7	0.613762	0.097111	5
ADP-dependent glucokinase OS=Bos taurus GN=ADPGK PE=2 SV=1	387	7.82	sp|A2VE47|ADPGK_BOVIN	ADP-dependent glucokinase OS=Bos taurus GN=ADPGK PE=2 SV=1		BOVIN	54085.1	497	12.27	4	4	VAATQACATETIDTR;LAAAWDALIVRPAR;VLLCGPVGPK;TVGLGDAISAEGLFYSEVHPHL	4	4	11.1.1.1922.3;9.1.1.1168.27;2.1.1.1982.6;5.1.1.1221.23	4	0.648634	0.476565	4	0.847227	0.628182	4	1.15878	0.783474	4	0.912011	0.862925	4	1.21339	0.683483	4	1.5417	0.153639	4	2.10863	0.13189	4	1.67494	0.16292	4	1.70608	0.103139	4	1.40605	0.552751	4	1.35519	0.507846	4
Nucleobindin 2 OS=Bos taurus GN=NUCB2 PE=1 SV=1	388	7.77	tr|Q0IIH5|Q0IIH5_BOVIN	Nucleobindin 2 OS=Bos taurus GN=NUCB2 PE=1 SV=1		BOVIN	49188.1	415	13.01	4	4	LVTLDEFLK;LHDVNSDGFLDEQELEALFTK;QVIDVLETDSHFR;AATSDLEHYDK	9	9	3.1.1.1841.10;3.1.1.1836.7;4.1.1.1766.11;13.1.1.1732.12;16.1.1.2154.16;13.1.1.1728.11;5.1.1.999.7;15.1.1.2057.5;13.1.1.1724.8	5	1.10662	0.774617	5	0.981748	0.899049	5	0.870964	0.795612	5	0.879022	0.597103	5	1.07647	0.665001	5	0.954993	0.977268	5	0.847227	0.915713	5	0.855067	0.698687	5	0.77983	0.597161	5	0.787046	0.442501	5	0.879022	0.893287	5
PDGFD protein OS=Bos taurus GN=PDGFD PE=2 SV=1	389	7.77	tr|A4IFC0|A4IFC0_BOVIN	PDGFD protein OS=Bos taurus GN=PDGFD PE=2 SV=1		BOVIN	42165.1	364	12.64	4	4	LTNVVFFPR;YDFVEVEDISETSTVIR;TIAEFDTVEDLLK;NLLLTWR	20	20	14.1.1.1988.7;11.1.1.1851.28;13.1.1.2049.7;13.1.1.2040.13;9.1.1.1708.9;10.1.1.1719.5;13.1.1.2044.6;9.1.1.1698.9;14.1.1.1984.9;14.1.1.1980.6;14.1.1.1992.7;14.1.1.1990.30;14.1.1.1996.4;15.1.1.1996.4;13.1.1.2032.13;9.1.1.1549.6;14.1.1.2001.3;15.1.1.2001.6;10.1.1.1724.8;9.1.1.1702.5	14	1.94089	0.0668267	9	4.74242	0.163334	15	1.80302	0.0453897	14	1.51356	0.157959	10	0.691831	0.723247	8	1.58489	0.806863	13	0.510505	0.864127	12	0.534564	0.339814	17	0.887156	0.498003	16	0.717794	0.36521	9	0.359749	0.954652	10
APOM protein OS=Bos taurus GN=APOM PE=2 SV=1	390	7.74	tr|Q3ZBQ9|Q3ZBQ9_BOVIN	APOM protein OS=Bos taurus GN=APOM PE=2 SV=1	tr|F1MYX2|F1MYX2_BOVIN	BOVIN	13026.9	116	55.17	6	6	KWIYHLSDGSTDLR;AFLLTPR;FLLYNR;CVEEFQSLTSCLDFK;LFSSACPGGIMLK;TKNGLCVPR	98	98	8.1.1.1566.26;7.1.1.1534.6;9.1.1.1338.4;2.1.1.1823.31;1.1.1.1885.9;7.1.1.1622.26;1.1.1.1875.11;1.1.1.1860.6;8.1.1.1575.8;1.1.1.1860.31;7.1.1.1286.6;4.1.1.1094.23;6.1.1.1526.30;4.1.1.1728.31;6.1.1.1518.29;11.1.1.1013.14;9.1.1.1684.6;8.1.1.1317.8;1.1.1.1857.30;2.1.1.1819.7;8.1.1.1661.5;8.1.1.1648.4;7.1.1.1627.5;5.1.1.1213.6;2.1.1.1825.7;8.1.1.1301.6;16.1.1.2011.31;2.1.1.1834.31;9.1.1.1339.4;7.1.1.1…	83	0.57544	0.33627	83	0.534564	0.0799166	81	1.58489	0.996044	83	1.14815	0.968713	83	0.744732	0.756993	83	0.691831	0.205336	82	2.03236	0.497456	83	1.45881	0.471945	83	2.67917	0.338422	84	1.92309	0.319654	83	2.91072	0.0804433	84
Vascular cell adhesion molecule-1 7D variant OS=Bos taurus GN=VCAM1 PE=2 SV=1	391	7.51	tr|Q9GKR3|Q9GKR3_BOVIN	Vascular cell adhesion molecule-1 7D variant OS=Bos taurus GN=VCAM1 PE=2 SV=1		BOVIN	81397.4	739	10.15	6	6	AQLEDAGVYQCESK;DTAISVNPSTR;DIQLTAFPSER;VQDFLEPSEK;TLIDSPLNGNVR;AEDSGIYVCEGNNPVGK	9	9	12.1.1.1407.27;11.1.1.1444.23;13.1.1.1385.23;8.1.1.1208.18;7.1.1.1126.17;14.1.1.1231.20;7.1.1.1195.23;15.1.1.1292.18;9.1.1.1038.19	9	1.03753	0.967127	9	1.04713	0.940859	9	1.8197	0.245175	9	1.61436	0.371858	9	0.794328	0.573646	9	0.801678	0.593448	9	1.39316	0.457053	9	1.24738	0.709978	9	1.7378	0.254688	9	1.5417	0.387731	9	1.72187	0.262654	9
CD59 molecule, complement regulatory protein OS=Bos taurus GN=CD59 PE=2 SV=1	392	7.51	tr|Q32PA1|Q32PA1_BOVIN	CD59 molecule, complement regulatory protein OS=Bos taurus GN=CD59 PE=2 SV=1		BOVIN	13662.9	121	26.45	4	4	YEECSFEFIAK;ALGEKELHYDCCQK;FYHQCWK;ELHYDCCQK	58	58	12.1.1.1545.29;12.1.1.1537.23;12.1.1.1556.24;12.1.1.1531.6;15.1.1.1440.27;10.1.1.1088.12;14.1.1.1447.4;14.1.1.1455.6;10.1.1.1084.27;13.1.1.1512.29;13.1.1.1525.2;13.1.1.1516.3;7.1.1.965.13;12.1.1.1532.5;15.1.1.1600.22;12.1.1.1506.26;13.1.1.1524.25;13.1.1.1508.26;14.1.1.1638.4;13.1.1.1520.6;14.1.1.1459.25;10.1.1.1081.11;12.1.1.1550.5;12.1.1.1554.6;8.1.1.974.14;11.1.1.1487.22;15.1.1.1439.4;8.1.1.973…	47	1.19124	0.762566	47	0.963829	0.952341	47	1	0.877911	47	0.751623	0.557392	47	1.78649	0.284916	47	1.44544	0.43316	47	1.49969	0.338912	47	1.11686	0.777196	47	0.83946	0.880397	47	0.625173	0.39557	47	1.03753	0.831459	47
Glia maturation factor gamma OS=Bos taurus GN=GMFG PE=2 SV=1	393	7.46	sp|Q56JZ9|GMFG_BOVIN	Glia maturation factor gamma OS=Bos taurus GN=GMFG PE=2 SV=1		BOVIN	16770.3	142	50	6	6	FVVYSYK;LVQTAELTK;TTDDLTEAWLK;QMVVLEEEFQNISPEELK;SDSLVVCEVDPELKEK;ETDNAAIVMK	13	13	6.1.1.1300.23;13.1.1.1494.22;5.1.1.1237.22;14.1.1.1148.22;14.1.1.2038.23;8.1.1.1083.24;4.1.1.1121.19;6.1.1.1521.31;7.1.1.1524.29;14.1.1.1142.19;13.1.1.1495.3;6.1.1.1517.31;13.1.1.2081.25	7	1.80302	0.265278	6	3.16228	0.251477	7	0.879022	0.696452	7	0.559758	0.150227	7	1.38038	0.499667	6	2.46604	0.218607	7	0.625173	0.513144	7	0.405508	0.097438	7	0.474242	0.155659	7	0.319154	0.045211	7	0.275423	0.105331	7
Osteomodulin OS=Bos taurus GN=OMD PE=4 SV=1	394	7.32	tr|G3X6Y4|G3X6Y4_BOVIN	Osteomodulin OS=Bos taurus GN=OMD PE=4 SV=1	sp|O77742|OMD_BOVIN	BOVIN	49143.1	422	12.32	4	4	LPNLLQLHLQHNNLEDFPFPLPK;IDDSVLQEK;IFLGYNEISR;LMQLNLCNNR	15	15	6.1.1.1513.19;8.1.1.1558.17;6.1.1.1517.18;7.1.1.1368.28;7.1.1.1372.24;7.1.1.1205.22;10.1.1.2126.12;7.1.1.1531.15;8.1.1.1217.19;7.1.1.1535.18;7.1.1.1527.21;7.1.1.1199.18;7.1.1.1203.19;6.1.1.1509.10;7.1.1.1207.19	16	0.280543	0.040195	16	0.636796	0.312428	10	10.4713	0.0272326	15	3.46737	0.096002	16	0.619441	0.488049	16	1.41906	0.2951	10	16.9044	0.0073305	15	7.44732	0.016493	10	24.2103	0.00487666	15	11.5878	0.0098441	10	13.5519	0.0134257	15
Insulin-like growth factor binding protein 3 OS=Bos taurus GN=IgFBp3 PE=4 SV=1	395	7.23	tr|I6XXP7|I6XXP7_BOVIN	Insulin-like growth factor binding protein 3 OS=Bos taurus GN=IgFBp3 PE=4 SV=1	sp|P20959|IBP3_BOVIN	BOVIN	31569.8	291	13.06	4	4	YGQPLPGFDVK;EGQPCGVYTER;FLNMLSPR;GFCWCVDK	7	7	11.1.1.1745.2;11.1.1.1741.2;1.1.1.1311.26;2.1.1.1206.30;11.1.1.1737.3;11.1.1.1749.2;4.1.1.798.25	8	1.07647	0.336902	8	1.11686	0.675047	8	1.23595	0.27471	8	1.08643	0.644201	8	0.963829	0.923492	8	0.990832	0.656735	8	1.10662	0.951936	8	0.972747	0.603629	8	1.1272	0.901051	8	1	0.574079	8	1.09648	0.516402	8
Cathepsin D OS=Bos taurus GN=CTSD PE=3 SV=1	396	7.23	tr|F1MMR6|F1MMR6_BOVIN	Cathepsin D OS=Bos taurus GN=CTSD PE=3 SV=1	sp|P80209|CATD_BOVIN	BOVIN	44704.3	412	14.56	4	4	LLDIACWTHR;FDGILGMAYPR;ISVNNVLPVFDNLMQQK;GGCEAIVDTGTSLIVGPVEEVR	6	6	14.1.1.1840.9;8.1.1.1795.14;9.1.1.1714.2;8.1.1.1800.19;9.1.1.1820.14;8.1.1.2094.5	7	1.7378	0.390862	5	3.7325	0.0385746	6	2.77971	0.251694	8	2.03236	0.227511	4	0.113763	0.0906442	4	0.272898	0.218723	4	0.151356	0.127055	4	0.127057	0.0775	6	1.58489	0.533116	7	1.15878	0.809292	5	0.679204	0.463591	6
Pulmonary surfactant-associated protein B OS=Bos taurus GN=SFTPB PE=1 SV=3	397	7.23	sp|P15781|PSPB_BOVIN	Pulmonary surfactant-associated protein B OS=Bos taurus GN=SFTPB PE=1 SV=3		BOVIN	41059.8	373	10.72	4	4	EAIFQDSVR;FLEQECDVLPLK;DDLCQECENISR;LLAPLCR	15	15	9.1.1.1384.5;3.1.1.1016.25;8.1.1.1354.2;8.1.1.1366.3;12.1.1.1227.13;9.1.1.1388.4;3.1.1.1015.26;15.1.1.1651.24;12.1.1.1213.15;2.1.1.1018.25;8.1.1.1358.3;8.1.1.1362.5;13.1.1.1198.10;12.1.1.1199.9;12.1.1.1217.9	11	0.660694	0.489814	11	1.35519	0.757512	11	1.48594	0.361418	11	1.0666	0.655307	11	0.704693	0.949305	11	1.44544	0.719275	11	1.6293	0.191826	11	1.14815	0.327108	11	2.22844	0.181822	11	1.58489	0.307321	11	1.13763	0.266316	11
CutA divalent cation tolerance homolog (E. coli) OS=Bos taurus GN=CUTA PE=2 SV=1	398	7.16	tr|Q1RMP3|Q1RMP3_BOVIN	CutA divalent cation tolerance homolog (E. coli) OS=Bos taurus GN=CUTA PE=2 SV=1	tr|F1N5T0|F1N5T0_BOVIN;tr|F1MTI7|F1MTI7_BOVIN	BOVIN	16346.7	153	47.71	4	4	TQSSLVPALTDFVR;GKIEEDSEVLMMIK;SVHPYEVAEVIALPVEQGNSPYLQWVR;LAACVNLVPQITSIYEWK	13	13	6.1.1.1763.21;12.1.1.1650.14;9.1.1.2126.15;6.1.1.1759.22;7.1.1.1775.19;7.1.1.1770.24;5.1.1.1859.16;5.1.1.1725.22;5.1.1.1863.18;6.1.1.1766.18;6.1.1.1870.18;6.1.1.1770.21;6.1.1.1771.22	13	1.08643	0.263171	13	1.59956	0.239093	13	3.16228	0.0300072	13	1.88799	0.10252	13	0.457088	0.437869	12	0.666807	0.247064	13	1.43219	0.986929	13	0.824138	0.49361	13	2.99226	0.257521	13	1.80302	0.749605	13	2.05116	0.364223	13
Cathelicidin-7 OS=Bos taurus GN=CATHL7 PE=2 SV=1	399	7.12	sp|P56425|CTHL7_BOVIN	Cathelicidin-7 OS=Bos taurus GN=CATHL7 PE=2 SV=1	tr|B9TUC9|B9TUC9_BOVIN	BOVIN	18847.3	165	41.82	6	4	TTPQPPEQCDFK;TTPQPPEQCDFKENGLVK;LLELDPPPEQDVEHPGAR;GDFDITCNNIQSAGLFR	34	26	13.1.1.1408.16;12.1.1.1429.15;11.1.1.1471.13;2.1.1.1590.29;12.1.1.1445.17;10.1.1.1483.12;11.1.1.1467.15;16.1.1.1801.25;3.1.1.1586.30;10.1.1.1479.15;11.1.1.1475.10;10.1.1.1487.15;16.1.1.1776.26;3.1.1.1581.28;8.1.1.1198.13;2.1.1.1586.30;12.1.1.1437.15;11.1.1.1463.17;8.1.1.1202.14;16.1.1.1767.28;10.1.1.1491.12;14.1.1.1880.23;11.1.1.1468.2;4.1.1.1479.28;10.1.1.1478.16;12.1.1.1433.14	19	1.07647	0.896146	19	0.801678	0.474817	19	0.855067	0.832957	19	0.685488	0.271781	19	1.05682	0.62725	19	0.787046	0.695343	19	0.831764	0.873175	19	0.679204	0.392263	19	0.787046	0.735882	19	0.630957	0.240658	19	1.05682	0.591366	19
LOC515676 protein (Fragment) OS=Bos taurus GN=LOC515676 PE=2 SV=1	400	7.09	tr|A6QPB8|A6QPB8_BOVIN	LOC515676 protein (Fragment) OS=Bos taurus GN=LOC515676 PE=2 SV=1	tr|F1N6D0|F1N6D0_BOVIN	BOVIN	46377.2	438	21	5	5	TAGVGICLDQCQGHR;VPEGMFGTCAER;GVCVEQCREDQDCVAGEK;VCSPAPEASIGICVQR;CISNGCGHVCSPVPQATICSLECSEDRDCGR	6	6	12.1.1.1384.27;14.1.1.990.18;15.1.1.1039.18;3.1.1.979.7;15.1.1.1177.19;16.1.1.1347.31	4	0.963829	0.525525	4	1.01859	0.687752	4	1.41906	0.368956	4	1.44544	0.260906	4	1.14815	0.83143	4	1.21339	0.643683	4	1.67494	0.164004	4	1.70608	0.125015	4	1.44544	0.195921	4	1.48594	0.146736	4	1.36773	0.247625	4
Cathelicidin-4 OS=Bos taurus GN=CATHL4 PE=1 SV=1	401	7.08	sp|P33046|CTHL4_BOVIN	Cathelicidin-4 OS=Bos taurus GN=CATHL4 PE=1 SV=1		BOVIN	16478.7	144	32.64	5	4	TIQQPAEQCDFKEK;TIQQPAEQCDFK;LLELDPPPKDNEDLGTR;AVDQLNELSSEANLYR	37	35	15.1.1.1654.25;15.1.1.1648.29;15.1.1.1650.24;15.1.1.1642.27;15.1.1.1656.29;12.1.1.1423.5;15.1.1.1631.29;14.1.1.1647.26;13.1.1.1391.21;14.1.1.1329.18;13.1.1.1701.28;14.1.1.1663.25;8.1.1.1055.29;15.1.1.1663.23;14.1.1.1639.24;13.1.1.1692.26;16.1.1.1748.25;12.1.1.1416.19;14.1.1.1335.23;12.1.1.1421.20;12.1.1.1419.5;14.1.1.1643.27;15.1.1.1659.18;13.1.1.1399.19;9.1.1.1107.30;8.1.1.1089.30;15.1.1.1646.25…	35	0.544503	0.479165	31	1.02802	0.531673	34	0.218776	0.0555354	34	0.214783	0.0496994	35	0.564937	0.864839	30	1.1695	0.943751	35	0.224906	0.0769013	34	0.214783	0.0676531	37	0.390841	0.0852598	36	0.363078	0.0745734	33	0.21677	0.0802041	32
Uncharacterized protein OS=Bos taurus GN=HK3 PE=1 SV=1	402	6.98	tr|E1BCS3|E1BCS3_BOVIN	Uncharacterized protein OS=Bos taurus GN=HK3 PE=1 SV=1		BOVIN	99618.3	924	5.736	4	4	FLSEIESDSLALR;EQLAEVQAQMR;GDFLALDLGGTNFR;AAQLCAAALAAVLSR	10	10	10.1.1.2019.14;11.1.1.2046.20;11.1.1.2046.21;11.1.1.1238.16;4.1.1.1635.12;1.1.1.1763.13;2.1.1.1975.18;10.1.1.2026.13;1.1.1.2013.12;1.1.1.2026.16	13	0.912011	0.650007	10	1.24738	0.432057	13	1.08643	0.397347	13	1.1695	0.18386	12	0.679204	0.0716606	7	0.928966	0.693685	13	0.809096	0.532112	13	0.870964	0.757963	13	1.18032	0.17884	13	1.28233	0.104331	11	0.862979	0.970781	11
Insulin-like growth factor-binding protein 2 OS=Bos taurus GN=IGFBP2 PE=1 SV=2	403	6.95	sp|P13384|IBP2_BOVIN	Insulin-like growth factor-binding protein 2 OS=Bos taurus GN=IGFBP2 PE=1 SV=2	tr|F1N2P8|F1N2P8_BOVIN	BOVIN	34014.7	317	18.93	5	4	CYPNPGSELPLR;TPCQQELDQVLER;GECWCVNPNTGK;GDPECHLFYNEQQGAR	9	8	8.1.1.1413.27;9.1.1.1106.20;9.1.1.1456.29;12.1.1.1076.30;8.1.1.1417.28;8.1.1.1089.20;14.1.1.1224.25;8.1.1.1085.17	8	1.03753	0.51415	8	1.02802	0.86258	8	1.07647	0.2549	8	1.13763	0.143096	8	0.990832	0.959698	8	0.972747	0.496732	8	1.02802	0.732748	8	1.08643	0.394023	8	1.02802	0.779473	8	1.08643	0.533211	8	1.03753	0.342246	8
Phosphoglycerate kinase 1 OS=Bos taurus GN=PGK1 PE=2 SV=3	404	6.95	sp|Q3T0P6|PGK1_BOVIN	Phosphoglycerate kinase 1 OS=Bos taurus GN=PGK1 PE=2 SV=3		BOVIN	44537.3	417	18.94	5	5	VLPGVDALSSV;ITLPVDFVTADKFDENAK;VLNNMEIGTSLFDEEGSK;ACADPAAGSVILLENLR;LGDVYVNDAFGTAHR	9	9	2.1.1.1683.21;2.1.1.1702.23;2.1.1.1775.3;2.1.1.1770.3;16.1.1.1427.3;2.1.1.1696.25;1.1.1.1300.6;1.1.1.1790.12;1.1.1.1724.20	6	1.2942	0.488564	6	1.39316	0.613306	6	0.691831	0.204903	6	1.15878	0.738711	6	0.895365	0.972683	6	0.990832	0.85309	6	0.505825	0.117248	6	0.77983	0.715166	6	0.519996	0.114462	6	0.870964	0.69137	6	0.487529	0.134192	6
Uncharacterized protein OS=Bos taurus GN=ARHGAP1 PE=1 SV=1	405	6.95	tr|F6RWK1|F6RWK1_BOVIN	Uncharacterized protein OS=Bos taurus GN=ARHGAP1 PE=1 SV=1		BOVIN	50476.5	439	10.48	4	4	IIVFSACR;AINPINTFTK;WDDPYYDIAR;ATLQALQTLPEENYLVLR	4	4	3.1.1.1218.22;4.1.1.1784.31;8.1.1.1356.4;11.1.1.1527.14	5	1.5417	0.937188	5	2.0893	0.246968	5	1	0.977845	5	1.25892	0.949097	5	1.34276	0.807578	5	1.85353	0.288931	5	0.862979	0.846529	5	1.08643	0.918095	5	0.648634	0.959258	5	0.809096	0.886827	5	0.49204	0.240758	5
Uncharacterized protein OS=Bos taurus GN=TREML1 PE=4 SV=1	406	6.94	tr|E1BI56|E1BI56_BOVIN	Uncharacterized protein OS=Bos taurus GN=TREML1 PE=4 SV=1		BOVIN	33026.6	315	36.83	6	5	VTLDVLPAAPALKEEEIHQDATLGE;EEDAGEYACVVEGLSGTQTVHR;KVWCQVLPEGCQPLVTSTVNR;GSLPELLQASVGSSILVQCHYR;SSSLDSVDSDSPLDTSQDK	28	27	10.1.1.1960.18;5.1.1.1436.29;9.1.1.1902.18;15.1.1.1754.28;5.1.1.1444.31;10.1.1.1952.17;15.1.1.1749.30;9.1.1.1933.19;1.1.1.1428.26;4.1.1.1076.26;11.1.1.1996.15;10.1.1.1943.24;6.1.1.1491.30;4.1.1.1319.16;4.1.1.1320.29;16.1.1.1850.23;10.1.1.1956.18;10.1.1.1597.24;11.1.1.1576.17;5.1.1.1440.30;10.1.1.1593.27;4.1.1.1324.27;10.1.1.1970.14;9.1.1.1572.26;11.1.1.1990.18;4.1.1.1316.31;10.1.1.1590.21	14	1.11686	0.797924	14	1.07647	0.924225	14	1.69044	0.508227	14	1.51356	0.71045	14	0.809096	0.748288	14	0.772681	0.643788	14	1.23595	0.856936	14	1.09648	0.839927	14	1.51356	0.634882	14	1.33045	0.898693	14	1.59956	0.549702	14
Alpha isoform of regulatory subunit A, protein phosphatase 2 OS=Bos taurus GN=PPP2R1A PE=2 SV=1	407	6.86	tr|A5D973|A5D973_BOVIN	Alpha isoform of regulatory subunit A, protein phosphatase 2 OS=Bos taurus GN=PPP2R1A PE=2 SV=1	sp|Q32PI5|2AAA_BOVIN	BOVIN	65280.8	589	10.36	5	2	VLELDNVK;NLCSDDTPMVR	7	2	13.1.1.1333.12;8.1.1.1008.28	1	1.19124	0.722831	1	0.928966	0.896944	1	1.00925	0.964393	1	1.25892	0.646951	1	1.14815	0.764316	1	0.903649	0.849839	1	0.981748	0.986602	1	1.22462	0.683621	1	0.847227	0.752754	1	1.05682	0.902561	1	1.07647	0.862566	1
Uncharacterized protein OS=Bos taurus GN=BOLA-NC1 PE=1 SV=2	408	6.85	tr|F1N4Y5|F1N4Y5_BOVIN	Uncharacterized protein OS=Bos taurus GN=BOLA-NC1 PE=1 SV=2	tr|H6V5G4|H6V5G4_BOVIN;tr|A0A0K1L4Z1|A0A0K1L4Z1_BOVIN	BOVIN	38842.7	342	21.93	6	2	WAALAVPSGEEQR;FITVGYVDDTQFVR	20	5	3.1.1.1325.27;3.1.1.1320.23;4.1.1.1237.26;4.1.1.1567.24;5.1.1.1352.31	7	0.887156	0.900293	7	0.990832	0.993431	7	1.08643	0.735449	7	1.10662	0.417053	7	0.879022	0.742041	7	0.981748	0.841798	7	1.07647	0.89308	7	1.09648	0.517626	7	1.21339	0.649261	7	1.23595	0.366999	7	1.08643	0.741356	7
Proteasome subunit alpha type-2 OS=Bos taurus GN=PSMA2 PE=1 SV=3	409	6.72	sp|Q3T0Y5|PSA2_BOVIN	Proteasome subunit alpha type-2 OS=Bos taurus GN=PSMA2 PE=1 SV=3		BOVIN	25898.4	234	23.08	4	4	HIGLVYSGMGPDYR;SILYDER;YNEDLELEDAIHTAILTLK;GYSFSLTTFSPSGK	5	5	5.1.1.1491.5;4.1.1.960.18;2.1.1.2057.13;11.1.1.1082.4;6.1.1.1541.29	5	1.05682	0.920711	5	0.972747	0.870057	5	1	0.96637	5	1.25892	0.411155	5	1.00925	0.876543	5	0.928966	0.682348	5	0.954993	0.832118	5	1.20226	0.535445	5	0.937562	0.954157	5	1.19124	0.455597	5	1.00925	0.837486	5
Uncharacterized protein OS=Bos taurus GN=NAPSA PE=3 SV=2	410	6.66	tr|E1BJW6|E1BJW6_BOVIN	Uncharacterized protein OS=Bos taurus GN=NAPSA PE=3 SV=2		BOVIN	46049	425	15.53	5	4	FAIQYGTGR;GCAAILDTGTSLITGPTEEIR;AIGAVPLLMGK;LVDQGLLDKPVFSFYLNR	9	8	4.1.1.991.18;8.1.1.1644.17;7.1.1.1455.2;16.1.1.1903.31;9.1.1.2020.16;8.1.1.1482.3;8.1.1.1983.12;8.1.1.1639.21	9	0.636796	0.575314	8	0.717794	0.64118	9	1.36773	0.540342	9	0.724436	0.73548	9	1.19124	0.475431	8	1.39316	0.492747	9	2.39883	0.0910615	9	1.39316	0.36321	9	2.05116	0.19873	9	1.15878	0.814522	9	1.80302	0.396467	9
Uncharacterized protein OS=Bos taurus GN=UNC13D PE=4 SV=2	411	6.66	tr|E1BFF0|E1BFF0_BOVIN	Uncharacterized protein OS=Bos taurus GN=UNC13D PE=4 SV=2		BOVIN	123350	1090	6.606	6	6	AGTVGWFHLK;LAEQLEAGIAK;DLELQAASSR;SLAQWLAYSR;SVFPLSVPDSPAR;LQQQAATTSEELGAVTVK	10	10	8.1.1.1055.16;4.1.1.1290.26;7.1.1.1046.14;14.1.1.1877.11;6.1.1.1347.4;7.1.1.1042.19;12.1.1.1530.11;13.1.1.1510.15;9.1.1.1688.14;8.1.1.1057.16	9	1.04713	0.976406	9	1.2942	0.993171	9	0.619441	0.382234	9	0.539511	0.266078	9	0.772681	0.506796	9	0.887156	0.535621	9	0.487529	0.211205	9	0.420727	0.090393	9	0.608135	0.320371	9	0.534564	0.0593186	9	0.505825	0.567344	9
Asporin OS=Bos taurus GN=ASPN PE=2 SV=1	412	6.46	sp|Q3ZBN5|ASPN_BOVIN	Asporin OS=Bos taurus GN=ASPN PE=2 SV=1		BOVIN	42118.7	370	11.35	3	3	LYLSHNQLSEIPLNLPK;ISVVELEDFKR;GLTSLYALILNNNK	11	11	11.1.1.2095.5;11.1.1.2086.3;11.1.1.2079.26;2.1.1.1401.2;11.1.1.2076.5;11.1.1.2091.27;11.1.1.2084.28;7.1.1.1682.25;16.1.1.1535.3;11.1.1.2081.7;11.1.1.2091.3	11	0.452898	0.2617	8	0.591562	0.306856	12	0.92045	0.449848	9	3.16228	0.130819	13	1.1272	0.874438	10	1.40605	0.970317	13	2.31206	0.113241	10	7.87046	0.0336328	13	2.07014	0.0915784	11	7.17794	0.0277737	12	1.67494	0.107707	8
Phosphatidylinositol-glycan-specific phospholipase D OS=Bos taurus GN=GPLD1 PE=4 SV=1	413	6.43	tr|F1MNM2|F1MNM2_BOVIN	Phosphatidylinositol-glycan-specific phospholipase D OS=Bos taurus GN=GPLD1 PE=4 SV=1		BOVIN	92519.8	839	53.28	43	5	HWYVPAEDLLGIYKELYGR;FGGVLHLSDLDNDGSDEIIVAAPLR;GIVAAFYSGSSYSSQEK;HWYVPAEDLLGIYK;EMFIGSSQPLTHVSSPSASYYLSFPYTR	848	63	4.1.1.1602.9;3.1.1.1743.4;1.1.1.1726.9;3.1.1.1735.10;7.1.1.1504.31;6.1.1.1482.30;8.1.1.1731.26;7.1.1.1504.20;8.1.1.1670.25;1.1.1.1722.12;7.1.1.1498.21;3.1.1.1739.5;6.1.1.1745.9;5.1.1.1441.18;9.1.1.1597.20;6.1.1.1336.26;3.1.1.1918.16;6.1.1.1490.20;4.1.1.1598.2;9.1.1.2090.7;7.1.1.1502.22;8.1.1.1535.22;9.1.1.1656.15;4.1.1.1610.10;7.1.1.1500.31;5.1.1.1431.20;4.1.1.1599.11;4.1.1.1656.13;9.1.1.1671.17;…	33	0.510505	0.108308	33	0.212814	0.0284019	31	0.744732	0.803433	33	0.60256	0.570327	33	1.77011	0.167848	33	0.724436	0.59679	32	2.63027	0.0927672	33	2.10863	0.0462973	32	1.44544	0.368827	34	1.20226	0.251736	33	3.63078	0.0256722	34
Lysozyme F1 OS=Bos taurus GN=LYZF1 PE=3 SV=1	414	6.41	tr|A0A077S9Q3|A0A077S9Q3_BOVIN	Lysozyme F1 OS=Bos taurus GN=LYZF1 PE=3 SV=1	sp|Q6B411|LYSM_BOVIN	BOVIN	18705.5	167	34.73	5	4	FQRCELAR;STDYGIFQINSR;IPCSALLKDDITQAVACAK;GVSLANWVCLAR	17	15	2.1.1.1710.6;2.1.1.1286.26;3.1.1.1279.26;9.1.1.1783.20;9.1.1.1776.20;9.1.1.1780.18;4.1.1.930.18;2.1.1.1290.23;3.1.1.1696.4;10.1.1.1804.17;10.1.1.1800.14;3.1.1.1697.23;9.1.1.1788.17;9.1.1.1778.20;2.1.1.1714.2	19	1.36773	0.355152	19	0.816582	0.647205	19	1.03753	0.882969	19	1.58489	0.236808	19	0.809096	0.482363	19	0.47863	0.0961152	19	0.613762	0.182009	19	0.937562	0.705392	19	0.751623	0.420685	19	1.14815	0.726784	19	1.25892	0.552547	19
Uncharacterized protein OS=Bos taurus GN=PAPLN PE=4 SV=2	415	6.39	tr|F1MCY5|F1MCY5_BOVIN	Uncharacterized protein OS=Bos taurus GN=PAPLN PE=4 SV=2		BOVIN	135815	1271	5.507	4	4	AEQCAEFDSHEFQGR;SQPGVLDAQPGQR;DPSRDCVDQPELANCDLILQAR;ITLAGSEPSVVQAAVGQLVR	8	8	8.1.1.989.27;10.1.1.1508.26;7.1.1.2000.28;7.1.1.2003.31;5.1.1.1037.20;8.1.1.2027.30;11.1.1.1491.27;11.1.1.1487.25	6	0.954993	0.790937	6	1.15878	0.663396	6	1.02802	0.883592	6	1.27057	0.514984	6	0.946237	0.789393	6	1.15878	0.4883	6	1.01859	0.785419	6	1.27057	0.311289	6	1.0666	0.596977	6	1.33045	0.228951	6	0.879022	0.657583	6
Uncharacterized protein OS=Bos taurus GN=CPS1 PE=1 SV=2	416	6.33	tr|F1ML89|F1ML89_BOVIN	Uncharacterized protein OS=Bos taurus GN=CPS1 PE=1 SV=2		BOVIN	164739	1500	3.4	4	4	SIFSAVLDELK;IAPSFAVESIEDALK;AVNTLNEALEFAK;GNDVLVIECNLR	5	5	16.1.1.2165.22;5.1.1.2055.9;12.1.1.1464.18;16.1.1.1838.22;16.1.1.2164.2	5	2.0893	0.159124	5	1.77011	0.211528	5	3.31131	0.0120628	5	2.31206	0.107154	5	1.7378	0.503927	5	1.44544	0.508327	5	2.99226	0.156135	5	1.95885	0.35408	5	1.77011	0.233048	5	1.1272	0.646846	5	2.0893	0.232933	5
GTP-binding nuclear protein Ran OS=Bos taurus GN=RAN PE=2 SV=1	417	6.29	tr|B0JYN2|B0JYN2_BOVIN	GTP-binding nuclear protein Ran OS=Bos taurus GN=RAN PE=2 SV=1	sp|Q3T054|RAN_BOVIN;tr|G5E619|G5E619_BOVIN	BOVIN	24423	216	27.31	5	5	NLQYYDISAK;LVLVGDGGTGK;VCENIPIVLCGNK;SNYNFEKPFLWLAR;AAQGEPQVQFK	12	12	8.1.1.1220.23;9.1.1.1256.19;9.1.1.1262.14;14.1.1.1174.25;8.1.1.1783.15;2.1.1.1372.29;1.1.1.1150.28;2.1.1.1161.23;9.1.1.1260.18;9.1.1.1257.16;1.1.1.1145.24;9.1.1.1252.11	5	1.15878	0.454161	5	0.564937	0.474768	5	0.420727	0.257964	5	0.346737	0.146277	5	1.67494	0.383641	5	0.862979	0.56292	5	0.636796	0.301659	5	0.510505	0.166556	5	0.380189	0.13074	5	0.310456	0.083508	5	0.711214	0.560202	5
Adenylosuccinate lyase OS=Bos taurus GN=ADSL PE=3 SV=2	418	6.27	tr|F1MHP6|F1MHP6_BOVIN	Adenylosuccinate lyase OS=Bos taurus GN=ADSL PE=3 SV=2	sp|A3KN12|PUR8_BOVIN	BOVIN	55467.3	490	11.02	4	4	SNLDNIDFR;NAFDLLLPK;GTTGTQASFLQLFEGDDQKVEQLDK;AFIITGQTYTR	8	8	11.1.1.1207.5;16.1.1.1929.11;7.1.1.1329.23;5.1.1.1574.11;12.1.1.1176.15;11.1.1.1211.10;11.1.1.1215.11;8.1.1.1347.24	9	1.44544	0.711677	9	1.22462	0.758738	9	1.77011	0.504462	9	2.53513	0.445548	9	1.09648	0.862762	9	0.92045	0.619723	9	1.35519	0.622272	9	1.90546	0.550164	9	1.22462	0.739873	9	1.80302	0.657022	9	1.48594	0.366329	9
Alpha-enolase OS=Bos taurus GN=ENO1 PE=1 SV=4	419	6.24	sp|Q9XSJ4|ENOA_BOVIN	Alpha-enolase OS=Bos taurus GN=ENO1 PE=1 SV=4	tr|F1MB08|F1MB08_BOVIN	BOVIN	47325.7	434	13.59	4	4	VNQIGSVTESLQACK;DATNVGDEGGFAPNILENK;GNPTVEVDLFTAK;YITPDELANLYK	4	4	1.1.1.1636.23;10.1.1.1564.16;14.1.1.1415.25;16.1.1.1469.30	4	2.53513	0.266057	4	3.0761	0.207947	4	0.529663	0.274654	4	1.38038	0.604656	4	1.59956	0.470879	4	2.07014	0.561975	4	0.359749	0.0441331	4	0.862979	0.799631	4	0.222843	0.0652306	4	0.539511	0.588262	4	0.183654	0.0358312	4
Insulin-like growth factor 2 preproprotein (Fragment) OS=Bos taurus GN=IGF2 PE=2 SV=1	420	6.24	tr|Q2F6J3|Q2F6J3_BOVIN	Insulin-like growth factor 2 preproprotein (Fragment) OS=Bos taurus GN=IGF2 PE=2 SV=1	tr|B8QGI3|B8QGI3_BOVIN;sp|P07456|IGF2_BOVIN	BOVIN	10782.2	99	51.52	4	4	GIVEECCFR;AYRPSETLCGGELVDTLQFVCGDR;SCDLALLETYCATPAKSE;SCDLALLETYCATPAK	25	24	16.1.1.1645.31;14.1.1.1541.31;15.1.1.1532.6;11.1.1.1124.16;16.1.1.1651.29;16.1.1.1650.6;10.1.1.1138.13;15.1.1.1538.31;14.1.1.1536.31;15.1.1.1540.4;16.1.1.1644.7;13.1.1.1608.20;4.1.1.1618.24;1.1.1.1748.25;3.1.1.1705.24;16.1.1.1650.5;1.1.1.1746.25;15.1.1.1536.5;16.1.1.1643.6;9.1.1.1139.10;9.1.1.1135.15;2.1.1.1720.22;2.1.1.1716.25;10.1.1.1134.18	18	1.05682	0.924528	18	0.704693	0.924924	18	1.41906	0.614533	18	1.31826	0.542344	18	1.24738	0.858719	18	0.831764	0.991736	18	1.61436	0.56378	18	1.52757	0.497151	18	1.31826	0.676349	18	1.24738	0.598001	18	1.88799	0.557788	18
Fructose-1,6-bisphosphatase 1 OS=Bos taurus PE=2 SV=1	421	6.23	tr|B2KJ42|B2KJ42_BOVIN	Fructose-1,6-bisphosphatase 1 OS=Bos taurus PE=2 SV=1	sp|Q3SZB7|F16P1_BOVIN	BOVIN	36740.1	338	21.01	4	4	SPIILGSPEDVTEFLEIYKK;DFDPALTEYVQR;SSFATCVLVSEEDEHAIIVEPEKR;TDQAAFDTNIVTVTR	13	13	13.1.1.1620.15;12.1.1.1493.11;13.1.1.1599.9;13.1.1.1617.18;12.1.1.1493.12;12.1.1.1499.18;12.1.1.1633.15;12.1.1.1497.18;11.1.1.1521.18;3.1.1.1996.5;12.1.1.1634.12;12.1.1.1629.16;11.1.1.1517.17	7	1.80302	0.436628	7	2.88403	0.323813	7	2.1677	0.384297	7	2.01372	0.444051	7	1.18032	0.749176	7	1.95885	0.504074	7	1.44544	0.635707	7	1.33045	0.764892	7	1.21339	0.857055	7	1.11686	0.981757	7	0.731139	0.789552	7
Cathelicidin-2 OS=Bos taurus GN=CATHL2 PE=1 SV=2	422	6.19	sp|P19660|CTHL2_BOVIN	Cathelicidin-2 OS=Bos taurus GN=CATHL2 PE=1 SV=2		BOVIN	20029.8	176	43.75	6	4	QCVGTVTLDPSNDQFDINCNELQSVR;TSQQPLEQCDFK;LLELDPTPNDDLDPGTR;TSQQPLEQCDFKENGLVK	68	61	10.1.1.1773.30;12.1.1.1709.29;12.1.1.1701.29;9.1.1.1303.22;8.1.1.1244.19;9.1.1.1277.14;14.1.1.1616.27;8.1.1.1248.17;8.1.1.1240.19;8.1.1.1102.31;13.1.1.1696.27;8.1.1.1267.28;7.1.1.1094.30;14.1.1.1659.29;14.1.1.1658.28;10.1.1.1782.29;12.1.1.1725.30;12.1.1.1721.29;13.1.1.1700.30;13.1.1.1663.29;13.1.1.1696.28;13.1.1.1688.26;7.1.1.1096.12;13.1.1.1696.26;13.1.1.1708.28;12.1.1.1725.28;13.1.1.1684.27;13.…	35	0.737904	0.331475	28	1.14815	0.133204	35	0.190546	0.00998804	35	0.263027	0.0149621	32	0.847227	0.971753	26	1.19124	0.299656	32	0.205116	0.0179492	32	0.272898	0.0292398	35	0.251189	0.0183511	35	0.340408	0.0299967	29	0.187068	0.0401935	29
Phospholipase A1 member A OS=Bos taurus GN=PLA1A PE=2 SV=1	423	6.18	sp|Q5E9H0|PLA1A_BOVIN	Phospholipase A1 member A OS=Bos taurus GN=PLA1A PE=2 SV=1		BOVIN	50120.3	456	16.01	4	4	IGLVEQGGVK;LDPGDALFVEAIHTDTDNLGIR;DFLAGQCLDCFNPFLLSCPR;MVCLPEPVNLQASETVSHDLK	32	32	15.1.1.2013.11;16.1.1.2107.17;15.1.1.2017.10;15.1.1.2009.12;15.1.1.2038.16;15.1.1.2005.8;14.1.1.2001.17;15.1.1.2025.10;15.1.1.1997.11;8.1.1.2103.14;16.1.1.2122.11;16.1.1.1594.21;15.1.1.2001.10;16.1.1.2099.11;15.1.1.2020.9;15.1.1.1204.14;14.1.1.2008.18;15.1.1.2042.19;1.1.1.1957.15;16.1.1.2095.9;14.1.1.1991.21;16.1.1.2111.10;14.1.1.2013.24;14.1.1.1997.18;15.1.1.2033.15;16.1.1.2103.12;15.1.1.2029.13…	25	1.13763	0.889092	23	0.895365	0.848809	25	1.92309	0.42731	24	2.37684	0.274298	24	1.23595	0.786176	23	0.972747	0.74815	24	2.0893	0.372514	24	2.58226	0.242013	25	1.67494	0.493772	24	2.07014	0.313859	23	2.10863	0.521018	21
Uncharacterized protein OS=Bos taurus GN=MINPP1 PE=3 SV=1	424	6.15	tr|F1N1D8|F1N1D8_BOVIN	Uncharacterized protein OS=Bos taurus GN=MINPP1 PE=3 SV=1	tr|Q2TBT6|Q2TBT6_BOVIN	BOVIN	55204.9	486	11.73	4	4	TRYEDANPGLLPDPEVPR;SPWCDVFDIDDAK;SSCTLFQDIFQHLDK;LASLFPALFSR	7	7	14.1.1.1745.25;15.1.1.1750.26;10.1.1.1363.14;5.1.1.1896.13;13.1.1.1946.5;13.1.1.1941.3;14.1.1.1887.5	3	1.0666	0.693216	3	1.09648	0.653366	3	1.01859	0.927994	3	1.27057	0.306507	3	1.1272	0.536913	2	1.15878	0.50499	3	1.0666	0.737218	3	1.33045	0.241832	3	0.946237	0.757342	3	1.1695	0.460803	3	0.912011	0.714981	2
Cullin-associated NEDD8-dissociated protein 1 OS=Bos taurus GN=CAND1 PE=2 SV=1	425	6.12	sp|A7MBJ5|CAND1_BOVIN	Cullin-associated NEDD8-dissociated protein 1 OS=Bos taurus GN=CAND1 PE=2 SV=1		BOVIN	136374	1230	5.041	4	4	VKEYQVETIVDTLCTNMLSDKEQLR;LTLIDPETLLPR;SVILEAFSSPSEEVK;TLEDPDLNVR	4	4	2.1.1.1596.29;7.1.1.2017.4;7.1.1.1164.10;3.1.1.1982.21	5	1.05682	0.776141	5	1.11686	0.609388	5	0.928966	0.78877	5	0.903649	0.669498	5	0.731139	0.32091	5	0.772681	0.369201	5	0.648634	0.103421	5	0.630957	0.0870469	5	0.879022	0.608526	5	0.847227	0.487408	5	0.831764	0.461898	5
Ferritin light chain OS=Bos taurus GN=FTL PE=2 SV=3	426	6.12	sp|O46415|FRIL_BOVIN	Ferritin light chain OS=Bos taurus GN=FTL PE=2 SV=3		BOVIN	19987.5	175	25.14	3	3	LAGPQAGLGEYLFER;NLNQALLDLHGLASAR;TQDAMEAALLVEK	6	6	11.1.1.1648.7;2.1.1.1643.19;2.1.1.1644.16;8.1.1.1702.6;3.1.1.1643.17;7.1.1.1677.5	6	1.30617	0.34174	6	0.549541	0.316335	6	0.515229	0.125535	5	2.65461	0.243308	6	2.18776	0.0473482	6	0.92045	0.847388	6	0.83946	0.664953	5	4.20727	0.0349101	6	0.376704	0.0335167	5	1.97697	0.459292	6	0.903649	0.500266	5
Microfibril-associated glycoprotein 4 OS=Bos taurus GN=MFAP4 PE=1 SV=2	427	6.09	sp|P55918|MFAP4_BOVIN	Microfibril-associated glycoprotein 4 OS=Bos taurus GN=MFAP4 PE=1 SV=2		BOVIN	28557.9	255	22.35	4	4	ADGEYWLGLQNMHLLTLK;FSTFDRDQDLFVQNCAALSSGAFWFR;GWNDYK;GFYYSLK	31	31	7.1.1.1717.24;6.1.1.1906.16;1.1.1.1176.18;8.1.1.1930.6;4.1.1.1103.21;5.1.1.1217.20;9.1.1.2124.26;1.1.1.1675.14;7.1.1.1897.3;8.1.1.1928.19;7.1.1.1893.18;8.1.1.1926.19;13.1.1.1016.13;6.1.1.1708.19;7.1.1.1893.2;5.1.1.1665.24;6.1.1.1704.22;8.1.1.1740.26;7.1.1.1900.15;1.1.1.1172.17;7.1.1.1722.25;4.1.1.1558.15;6.1.1.1905.2;7.1.1.1726.16;4.1.1.1553.18;3.1.1.1183.23;4.1.1.1554.5;6.1.1.1902.15;4.1.1.1557.…	26	0.847227	0.650755	26	1	0.705544	26	0.946237	0.90678	26	2.67917	0.0596208	26	0.862979	0.63672	26	1.00925	0.72038	26	0.963829	0.922975	26	2.72898	0.0610033	26	1.10662	0.572888	26	3.13329	0.0363863	26	0.946237	0.79245	26
SPARC OS=Bos taurus GN=SPARC PE=1 SV=2	428	6.08	sp|P13213|SPRC_BOVIN	SPARC OS=Bos taurus GN=SPARC PE=1 SV=2		BOVIN	34612.9	303	25.41	4	4	NYNMYIFPVHWQFGQLDQHPIDGYLSHTELAPLR;RLEAGDHPVELLAR;VCELDENNTPMCVCQDPTSCPAPIGEFEK;LEAGDHPVELLAR	14	14	14.1.1.1009.2;14.1.1.1187.3;13.1.1.1245.2;14.1.1.1186.4;14.1.1.1182.3;8.1.1.2006.8;14.1.1.1013.2;15.1.1.1051.3;13.1.1.1240.3;14.1.1.1195.2;14.1.1.1010.15;13.1.1.1236.4;10.1.1.1725.26;14.1.1.1191.3	14	0.510505	0.284203	14	0.549541	0.377952	14	0.887156	0.19288	14	0.353183	0.0828412	14	0.654636	0.126249	14	0.698232	0.1572	14	1.1272	0.488236	14	0.448745	0.0490873	14	1.69044	0.0773719	14	0.679204	0.212828	14	1.58489	0.0924173	14
Guanine nucleotide-binding protein G(I)/G(S)/G(T) subunit beta-1 OS=Bos taurus GN=GNB1 PE=1 SV=3	429	6.07	sp|P62871|GBB1_BOVIN	Guanine nucleotide-binding protein G(I)/G(S)/G(T) subunit beta-1 OS=Bos taurus GN=GNB1 PE=1 SV=3		BOVIN	37376.6	340	10.88	4	4	ELDQLR;SELDQLRQEAEQLK;LFVSGACDASAK;LIIWDSYTTNK	8	8	2.1.1.1129.30;5.1.1.1559.25;10.1.1.1823.28;10.1.1.1827.4;2.1.1.1128.5;9.1.1.1804.26;2.1.1.1125.27;4.1.1.929.7	5	0.801678	0.589674	5	2.29087	0.196118	5	0.847227	0.573586	5	0.679204	0.289225	5	0.591562	0.413161	5	1.72187	0.267266	5	0.586138	0.401935	5	0.47863	0.210751	5	1.04713	0.978532	5	0.83946	0.511059	5	0.366438	0.12325	5
Uncharacterized protein OS=Bos taurus GN=GLG1 PE=1 SV=1	430	6.07	tr|G3N2K4|G3N2K4_BOVIN	Uncharacterized protein OS=Bos taurus GN=GLG1 PE=1 SV=1		BOVIN	121075	1062	5.556	4	4	QVSSECQGEMLDYR;VAELSSDDFHLDR;TETGQELECLQDHLDDLAVECR;LLELQYFISR	7	7	11.1.1.1463.3;10.1.1.1479.3;9.1.1.1828.27;10.1.1.2141.6;6.1.1.1151.30;9.1.1.2128.3;11.1.1.1459.2	6	1.10662	0.282319	6	1.08643	0.211783	5	3.40408	0.0501934	6	1.18032	0.387515	6	2.29087	0.198709	6	2.33346	0.153567	5	7.58578	0.0419021	6	2.55859	0.265126	5	3.80189	0.105082	6	1.13763	0.752202	5	3.53183	0.131114	6
Serpin A3-8 OS=Bos taurus GN=SERPINA3-8 PE=2 SV=1	431	6.05	sp|A6QPQ2|SPA38_BOVIN	Serpin A3-8 OS=Bos taurus GN=SERPINA3-8 PE=2 SV=1	tr|A0A0A0MP89|A0A0A0MP89_BOVIN	BOVIN	46963.5	418	19.38	8	3	FSIATDYK;AVLDVGEEGTEGAAATGVK;DLDPLTK	57	10	7.1.1.1342.23;8.1.1.1359.16;7.1.1.1338.22;8.1.1.1356.30;7.1.1.1340.30;9.1.1.1182.6;16.1.1.1322.19;16.1.1.1318.19;8.1.1.1355.19;7.1.1.1336.23	8	1.51356	0.439599	8	0.47863	0.108954	8	0.801678	0.699561	8	0.630957	0.298321	8	0.963829	0.940162	8	0.331131	0.0482155	8	0.524808	0.296908	8	0.413047	0.112481	8	0.549541	0.367357	8	0.428549	0.133455	8	1.69044	0.163875	8
Actin, alpha cardiac muscle 1 OS=Bos taurus GN=ACTC1 PE=2 SV=1	432	6.04	sp|Q3ZC07|ACTC_BOVIN	Actin, alpha cardiac muscle 1 OS=Bos taurus GN=ACTC1 PE=2 SV=1		BOVIN	42018.6	377	59.15	29	9	EKLCYVALDFENEMATAASSSSLEK;RVAPEEHPTLLTEAPLNPK;LCYVALDFENEMATAASSSSLEK;YPIEHGIITNWDDMEKIWHHTFYNELR;VALDFENEMATAASSSSLEK;VAPEEHPTLLTEAPLNPK;DLYANNVLSGGTTMYPGIADR;QEYDEAGPSIVHR;YPIEHGIITNWDDMEK	713	13	14.1.1.1282.23;12.1.1.1616.30;11.1.1.1645.15;12.1.1.1621.11;3.1.1.2045.9;13.1.1.1513.16;16.1.1.2195.23;11.1.1.1648.31;13.1.1.1583.9;6.1.1.1658.6;5.1.1.991.11;11.1.1.1649.11;13.1.1.1587.8	2	0.77983	0.774225	2	0.448745	0.486658	2	0.20893	0.179588	2	0.161436	0.166216	2	0.717794	0.683816	2	0.398107	0.438531	2	0.185353	0.171492	2	0.148594	0.159233	2	0.260615	0.199857	2	0.20893	0.183518	2	0.409261	0.250625	2
Amyloid beta (A4) protein OS=Bos taurus GN=APP PE=2 SV=1	433	6.03	tr|Q08E54|Q08E54_BOVIN	Amyloid beta (A4) protein OS=Bos taurus GN=APP PE=2 SV=1		BOVIN	78596.5	695	7.482	3	3	LEVPTDGNAGLLAEPQVAMFCGK;EQNYSDDVLANIISEPR;VESLEQEAANER	5	5	3.1.1.1182.26;1.1.1.1833.23;13.1.1.1761.30;13.1.1.1761.29;1.1.1.1838.24	2	1.09648	0.819633	2	1.97697	0.254362	2	1.7378	0.316221	2	1.6293	0.348902	2	0.870964	0.689875	1	1.55597	0.365265	2	1.36773	0.49246	2	1.28233	0.563783	2	1.57036	0.364071	2	1.45881	0.406545	2	0.862979	0.693057	2
Uncharacterized protein OS=Bos taurus GN=TWF2 PE=4 SV=1	434	6.03	tr|F1MG94|F1MG94_BOVIN	Uncharacterized protein OS=Bos taurus GN=TWF2 PE=4 SV=1	tr|A2VDX0|A2VDX0_BOVIN	BOVIN	67820.7	602	10.47	5	5	KIEIGDGAELTADFLYDEVHPK;AQRALQQLR;ETIELVHTEPTDVAQLPSR;TINYIQLK;LDLERETIELVHTEPTDVAQLPSR	7	6	14.1.1.1808.2;12.1.1.1405.15;3.1.1.1202.21;14.1.1.1929.11;14.1.1.1814.5;11.1.1.1450.16	4	0.954993	0.763348	2	1.61436	0.0735139	4	1.22462	0.794433	4	0.895365	0.42414	4	0.862979	0.662773	2	1.47231	0.0800097	4	1.10662	0.905017	4	0.809096	0.366377	4	1.27057	0.586893	4	0.928966	0.581492	4	0.751623	0.0860645	3
Proteasome (Prosome, macropain) activator subunit 1 (PA28 alpha) OS=Bos taurus GN=PSME1 PE=2 SV=1	435	6.03	tr|Q2KJE7|Q2KJE7_BOVIN	Proteasome (Prosome, macropain) activator subunit 1 (PA28 alpha) OS=Bos taurus GN=PSME1 PE=2 SV=1	sp|Q4U5R3|PSME1_BOVIN	BOVIN	28692.8	249	17.67	4	4	IVVLLQR;VFELMTALHTK;QLVHELDEAEYR;IEDGNNFGVAVQEK	11	11	11.1.1.1908.5;10.1.1.1618.3;9.1.1.1843.2;10.1.1.1614.3;8.1.1.1300.7;11.1.1.1913.3;10.1.1.1879.6;9.1.1.1340.28;11.1.1.1595.2;10.1.1.1875.5;11.1.1.1589.2	12	0.946237	0.869073	12	1.57036	0.107281	12	0.570164	0.0171626	12	0.666807	0.0883138	12	0.954993	0.445251	11	1.59956	0.0190981	12	0.586138	0.0501137	12	0.679204	0.288942	12	0.60256	0.019944	12	0.698232	0.10754	12	0.359749	0.00257537	12
Adenosylhomocysteinase OS=Bos taurus GN=AHCY PE=2 SV=3	436	6.03	sp|Q3MHL4|SAHH_BOVIN	Adenosylhomocysteinase OS=Bos taurus GN=AHCY PE=2 SV=3		BOVIN	47637.6	432	10.65	4	4	VADISLAAWGR;GISEETTTGVHNLYK;IILLAEGR;VPAINVNDSVTK	6	6	6.1.1.1513.2;6.1.1.1617.11;5.1.1.1462.3;6.1.1.1517.3;15.1.1.1175.29;12.1.1.1103.20	5	1.09648	0.917666	5	1.30617	0.497027	5	1.09648	0.971036	5	0.895365	0.414977	5	1.08643	0.99627	5	1.2942	0.555945	5	1.07647	0.942726	5	0.887156	0.371665	5	0.990832	0.946439	5	0.809096	0.373425	5	0.831764	0.51609	5
Acetyl-Coenzyme A acyltransferase 1 OS=Bos taurus GN=ACAA1 PE=1 SV=1	437	6.02	tr|Q3ZC41|Q3ZC41_BOVIN	Acetyl-Coenzyme A acyltransferase 1 OS=Bos taurus GN=ACAA1 PE=1 SV=1		BOVIN	44333.4	424	12.26	3	3	VNPLGGAVALGHPLGCTGAR;IAQFLSDIPETVPLSAVNR;AEELGLPILGVLR	9	9	7.1.1.2031.7;9.1.1.2140.31;8.1.1.2071.11;8.1.1.1411.19;7.1.1.1382.13;6.1.1.1373.18;7.1.1.1387.19;8.1.1.2114.30;7.1.1.2025.9	6	6.91831	0.00942141	9	2.1677	0.0480668	8	1.7378	0.103771	8	1.15878	0.510337	7	7.44732	0.0100815	9	2.88403	0.055914	9	2.0893	0.128625	9	1.34276	0.697573	7	0.21677	0.00292027	7	0.172187	0.00236476	9	0.679204	0.263933	9
Putative uncharacterized protein OS=Bos taurus PE=2 SV=1	438	6.01	tr|A5PK72|A5PK72_BOVIN	Putative uncharacterized protein OS=Bos taurus PE=2 SV=1		BOVIN	24805.3	236	59.75	31	6	TLIYNSNNR;TLIYNSNNRPSGVPDR;VLTQPPSVSGSLGQR;GVFGSGTTLTVLGQPK;QAVLTQPPSVSGSLGQR;AQAVLTQPPSVSGSLGQR	2070	42	4.1.1.1099.28;6.1.1.1532.31;3.1.1.1192.31;1.1.1.1179.31;2.1.1.1186.31;2.1.1.1211.30;2.1.1.1207.31;5.1.1.1479.7;4.1.1.1103.28;3.1.1.1178.28;2.1.1.1182.30;6.1.1.1527.12;1.1.1.1184.29;3.1.1.1160.27;3.1.1.1184.27;12.1.1.1056.18;7.1.1.1482.28;1.1.1.1171.31;7.1.1.1538.10;4.1.1.1107.28;1.1.1.1183.30;1.1.1.1167.30;3.1.1.1186.28;3.1.1.1164.30;3.1.1.1188.29;7.1.1.1540.30;2.1.1.1379.20;15.1.1.1042.25;1.1.1.…	12	2.0893	0.812474	12	1.36773	0.703695	12	0.487529	0.58822	12	0.717794	0.908577	12	2.39883	0.814316	12	1.59956	0.705303	12	0.60256	0.586942	12	0.903649	0.906609	12	0.255859	0.481885	12	0.380189	0.731866	12	0.376704	0.427712	12
[truncated: 409 more rows]
[truncated: 14 more columns]

## Sheet: bTB PCR-P vs bTB PCR-N
N	Accession	Name	Samesets	Diff_state	bTB PCR-P : bTB PCR-N	Pval bTB PCR-P : bTB PCR-N	GO_function(Biological_Process)	GO_function(Cellular_Component)	GO_function(Molecular_Function)	COG_function	Kegg_function	GO_enrichment(Biological_Process)	GO_enrichment(Cellular_Component)	GO_enrichment(Molecular_Function)	Kegg_enrichment
[truncated: 74 more rows]

[truncated: 3 more sheets: bTB PCR-P vs NC, bTB PCR-N vs NC, bTB vs NC]
