# Supplementary material for: Interleukin 8 and Pentaxin (C-Reactive Protein) as Potential New Biomarkers of Bovine Tuberculosis
Source: J Clin Microbiol. 2019 Sep 24;57(10):e00274-19. doi: 10.1128/JCM.00274-19 (PMC6760949; doi:10.1128/JCM.00274-19)
Supplement: Supplemental file 3 [file JCM.00274-19-s0003.xlsx]

## Sheet: serum proteins
Protein ID	Protein name	iTRAQ Ratios
		bTB PCR-P vs bTB PCR-N	bTB PCR-P vs NC	bTB PCR-N vs NC	bTB vs NC
A0A140T881	Apolipoprotein E（APOE）	1.55	3.66	2.84	3.22
A0A1K0FUD3	Globin C1（GLNC1）	2.38	0.39	0.63	0.5
A5D7E1	MGC139254 protein（MGC139254）	2.19	0.45	0.24	0.34
A6QNZ7	Keratin 10（KRT10）	9.43	14.73	7.23	10.94
A6QPP2	SERPIND1 protein（SERPIND1）	3.23	5.08	2.35	3.71
B0JYL8	Cofilin 1 (Non-muscle)（CFL1）	1.54	0.26	0.18	0.22
B3VTM3	Lactoferrin	1.7	0.21	0.14	0.17
D4QBB3	Hemoglobin beta（HBB）	8.87	7.55	2.04	4.81
E1BBP7	Histone H4	3.43	0.15	0.1	0.12
F1MAV0	Fibrinogen beta chain（FGB）	2.39	0.46	0.2	0.33
F1MC11	Keratin, type I cytoskeletal 14（KRT14）	4.65	6.21	3.63	4.89
F1MM86	Complement component C6（C6）	0.66	1.94	3.7	2.77
F1MMK9	Protein AMBP（AMBP）	0.59	1.69	2.75	2.18
F1MYN5	Fibulin-1（FBLN1）	0.62	8.09	11.73	9.77
G3X6K8	Haptoglobin（HP）	2.52	3.58	5.03	4.25
G3X6N3	Serotransferrin（TF）	0.39	0.21	0.56	0.37
O77834	Peroxiredoxin-6 (PRDX6)	1.77	0.21	0.14	0.17
P02672	Fibrinogen alpha chain（FGA）	2.81	0.51	0.24	0.38
P17697	Clusterin（CLU）	0.63	5.23	7.86	6.45
P23805	Conglutinin（CGN1）	0.29	2.73	8.19	5.34
Q05443	Lumican（LUM）	0.64	2.29	3.52	2.86
Q28085	Complement factor H （CFH）	0.62	1.6	2.73	2.13
Q2HJ49	Moesin（MSN）	1.86	0.35	0.22	0.28
Q2KIT0	Protein HP-20 homolog	0.62	0.31	0.48	0.39
Q3B7M9	Glycogen phosphorylase, brain form（PYGB）	1.85	0.65	0.39	0.52
Q3ZCI4	6-phosphogluconate dehydrogenase, decarboxylating（PGD）	1.54	0.41	0.28	0.34
Q7SIH1	Alpha-2-macroglobulin （A2M）	0.54	0.29	0.59	0.43
Q8SPP7	Peptidoglycan recognition protein 1（PGLYRP1）	1. 70	0.2	0.13	0.17
Note: Seven uncharacterized proteins were not listed in this table.

## Sheet: plasma proteins
Protein ID	Protein name	iTRAQ Ratios
		bTB PCR-P vs bTB PCR-N	bTB PCR-P vs NC	bTB PCR-N vs NC	bTB vs NC
A0A140T881	Apolipoprotein E (APOE)	4.03	5.18	2.63	3.69
A0A1K0FUD3	Globin C1 (GLNC1)	3.54	5.61	2.74	3.94
A6QNZ7	Keratin 10 (KRT10)	0.66	0.24	0.51	0.36
A6QPT4	MPO protein (MPO)	1.63	3.35	2.2	2.62
A6QQA8	Sulfhydryl oxidase (QSOX1)	1.57	3.22	2. 20	2.56
D4QBB3	Hemoglobin beta (HBB)	30.5	14.89	0.61	7.33
E1BIK4	C-X-C motif chemokine (PPBP)	2.09	6.92	4.5	5. 40
F1MC11	Keratin, type I cytoskeletal 14 (KRT14)	1.97	0.16	0.3	0.22
F1MM86	Complement component C6 (C6)	1.63	5.87	4.23	4.78
F1MMD7	Inter-alpha-trypsin inhibitor heavy chain H4 (ITIH4)	2.8	5.08	2.25	3.47
F1MMP5	Inter-alpha-trypsin inhibitor heavy chain H1(ITIH1)	1.9	6.25	3.92	4.8
G3N2B8	Histone H4	0.3	0.26	0.64	0.42
G3X6N3	Serotransferrin (TF)	8.96	11.47	4.42	7.51
G3X8D7	Glutathione peroxidase (GPX3)	1.52	5.85	4.42	4.85
G5E5V0	Carboxypeptidase N catalytic chain (CPN1)	1.53	3.41	2.28	2.69
O02659	Mannose-binding protein C (MBL)	2.34	6.97	3.46	4.93
P00741	Coagulation factor IX (GN=F9)	1.52	3.69	2.69	3.01
P23805	Conglutinin (CGN1)	0.49	6.55	9.28	7.48
P34955	Alpha-1-antiproteinase (SERPINA1)	3.42	3.98	1.94	2.79
P41361	Antithrombin-III (SERPINC1)	1.82	4.7	3.11	3.69
P81187	Complement factor B (CFB)	2.14	4.04	2.18	2.94
P81644	Apolipoprotein A-II (APOA2)	2.8	3.14	2.13	2.49
Q0VCM4	Glycogen phosphorylase, liver form (PYGL)	2.48	3.95	1.94	2.78
Q2KIT0	Protein HP-20 homolog	11.53	13.69	3.72	8.23
Q2KIW1	Paraoxonase 1 (PON1)	0.62	3.9	5.07	4.24
Q2KIX7	Protein HP-25 homolog 1	10.07	9.73	3.1	6.06
Q2KJF1	Alpha-1B-glycoprotein (A1BG)	3.11	7.95	6.07	6.63
Q3SZV7	Hemopexin (HPX)	1.79	3.9	2.86	3.19
Q5E9E3	Complement C1q subcomponent subunit A (C1QA)	1.6	4.68	3.57	3.89
Q5GN72	Alpha-1-acid glycoprotein (agp)	11.84	12.68	4.2	7.97
Q7SIH1	Alpha-2-macroglobulin (A2M)	4.17	5.52	2.75	3.91
Note: six uncharacterized proteins were not listed in this table.
