# Supplementary material for: Interleukin 8 and Pentaxin (C-Reactive Protein) as Potential New Biomarkers of Bovine Tuberculosis
Source: J Clin Microbiol. 2019 Sep 24;57(10):e00274-19. doi: 10.1128/JCM.00274-19 (PMC6760949; doi:10.1128/JCM.00274-19)
Supplement: Supplemental file 4 [file JCM.00274-19-s0004.xlsx]

## Sheet: serum proteins 
Protein ID	Name	Fold-changes in iTRAQ					Fold-changes in PRM
		bTB PCR-P /NC	bTB PCR-N /NC	bTB/ NC	bTB PCR-P/ bTB PCR-N		bTB PCR-P /NC	bTB PCR-N /NC	bTB/ NC	bTB PCR-P/ bTB PCR-N
A0A140T881	Apolipoprotein E (APOE)	3.66	2.84	3.22	1.55		1.21	0.82	1.01	1.46
B0JYN6	Alpha-2-HS-glycoprotein (AHSG)	3.74	5.78	4.69	-		0.76	2.3	1.53	0.33
E1BJF9	Serum amyloid A protein (SAA)	4.71	7.89	6.2	-		4.63	3.09	3.86	1.5
F1MM86	Complement component C6 (C6)	1.94	3.7	2.77	0.66		0.87	0.93	0.9	0.93
F1MMK9	Protein AMBP (AMBP)	1.69	2.75	2.18	0.59		0.68	1.25	0.97	0.54
F1N045	Complement component C7 (C7)	-	8.36	7.56	-		1.51	1.2	1.35	1.26
G3X6N3	Serotransferrin (TF)	0.21	0.56	0.37	0.39		0.11	0.09	0.1	1.3
G3X6Y4	Osteomodulin (OMD)	9.21	13.71	11.29	-		3.74	5.41	4.58	0.69
I7CT57	Vitamin D binding protein	0.16	0.14	0.15	-		-	-	-	-
P01030	Complement C4 (Fragments) (C4)	-	7.12	-	-		1.67	1.52	1.6	1.1
P23805	Conglutinin (CGN1)	2.73	8.19	5.34	0.29		0.85	1.4	1.13	0.61
P34955	Alpha-1-antiproteinase (SERPINA1)	0.3	0.51	0.4	-		0.63	2.63	1.63	0.24
Q3ZBN5	Asporin (ASPN)	3.43	4.12	3.73	-		0.98	0.79	0.89	1.24
Q5GN72	Alpha-1-acid glycoprotein (agp)	0.31	0.48	0.39	-		2.25	9.32	5.78	0.24
Q862Q3	Beta-2-microglobulin (Fragment)	3.01	6.8	4.81	-		-	-	-	-
Note: -：no significant differences in iTRAQ, or not detected in PRM.

## Sheet: plasma proteins
Protein ID	Name	Fold-changes in iTRAQ					Fold-changes in PRM
		bTB PCR-P /NC	bTB PCR-N /NC	bTB/ NC	bTB PCR-P / bTB PCR-N		bTB PCR-P /NC	bTB PCR-N /NC	bTB/ NC	bTB PCR-P/ bTB PCR-N
A8DBT6	Monocyte differentiation antigen CD14 (CD14)	5.49	4.39	4.67	-		1.8	1.67	1.74	1.08
C4T8B4	Pentaxin (CRP)	-	0.08	0.41	11.36		1.67	0.57	1.12	2.92
F1MM86	Complement component C6 (C6)	5.87	4.23	4.78	1.63		1.2	1.2	1.2	1
F1MMK9	Protein AMBP （AMBP）	4.14	2.71	3.23	-		1.19	1	1.1	1.18
G3LUN8	C-X-C motif chemokine (IL-8)	9.98	8.59	8.77	-		2.81	2.42	2.62	1.16
G3X6N3	Serotransferrin (TF)	11.47	4.42	7.51	8.96		2.02	1.35	1.68	1.5
G3X6Y4	Osteomodulin (OMD)	8.87	12.35	9.99	-		-	-	-	-
O02659	Mannose-binding protein C (MBL)	6.97	3.46	4.93	2.34		-	-	-	-
O77482	Interleukin-1 receptor antagonist protein (IL1RN)	5.4	6.79	5.76	-		-	-	-	-
P07224	Vitamin K-dependent protein S (PROS）	5.86	-	4.71	1.52		-	-	-	-
Q0IIG2	EGF-containing fibulin-like extracellular matrix protein 2 (EFEMP2)	12.56	11.94	11.58	-		1.53	2.56	2.04	0.6
Q2KIF2	Leucine-rich alpha-2-glycoprotein 1 (LRG1)	7.96	-	6.2	2.49		1.26	1.2	1.23	1.05
Q2KIX7	Protein HP-25 homolog 1	9.73	3.1	6.06	10.07		-	-	-	-
Q5E9C0	Ras suppressor protein 1 (RSU1)	0.33	-	-	0.23		0.2	0.68	0.44	0.3
Q5GN72	Alpha-1-acid glycoprotein (agp)	12.68	4.2	7.97	11.84		1.32	1.32	1.32	1
Note: -：no significant differences in iTRAQ, or not detected in PRM.
