# Supplementary material for: Interleukin 8 and Pentaxin (C-Reactive Protein) as Potential New Biomarkers of Bovine Tuberculosis
Source: J Clin Microbiol. 2019 Sep 24;57(10):e00274-19. doi: 10.1128/JCM.00274-19 (PMC6760949; doi:10.1128/JCM.00274-19)
Supplement: Supplemental file 5 [file JCM.00274-19-s0005.xlsx]

## Sheet: Proteins
Name	N	Unused	Accession	Name	SameSets	Species	Protein Mass	Protein Length	%Cov(95)	#of Peptides	#of Unique Peptides	Unique Pep. Seq.	#of Spectra	#of Unique Spectra	Unique Spectra	#of quant. Spectra 113:115	113:115	PVal 113:115	#of quant. Spectra 113:116	113:116	PVal 113:116	#of quant. Spectra 113:117	113:117	PVal 113:117	#of quant. Spectra 113:118	113:118	PVal 113:118	#of quant. Spectra 114:115	114:115	PVal 114:115	#of quant. Spectra 114:116	114:116	PVal 114:116	#of quant. Spectra 114:117	114:117	PVal 114:117	#of quant. Spectra 114:118	114:118	PVal 114:118	#of quant. Spectra 115:117	115:117	PVal 115:117	#of quant. Spectra 115:118	115:118	PVal 115:118	#of quant. Spectra 116:117	116:117	PVal 116:117	#of quant. Spectra 116:118
Complement C3 OS=Bos taurus GN=C3 PE=1 SV=2	1	428.13	sp|Q2UVX4|CO3_BOVIN	Complement C3 OS=Bos taurus GN=C3 PE=1 SV=2		BOVIN	187252	1661	83.62	245	242	AYYEDSPQQVFSA;ELNLDVSIQLPSR;LDKACEPGVDYVYK;TITSDFIPSFR;FYYIDDPDGLKVN;SSVAVPYVIVPLK;QKPDGIFQEDGPVIHQEMIGGFR;VEATSYALLALLAR;LYNVEATSYALLALLAR;EKDVSLTAFVLIALHEAK;DVSLTAFVLIALHEAK;CAEENCFMHHTEK;QESLELIR;QYREPGQDLVVLPLTITSDFIPSFR;REEVPAADLSDQVPDTESETK;LMNVFLK;VGLIQPGAVK;YYGGGYGSTQATF;GQGTLSVVTVYHAK;FISHIK;GGGYGSTQATFMVFQALAQYQK;ITPNILR;NPMYSMITPNILR;TLSWNIPELVNMGVWK;RSSVAVPYVIVPLK;RVPINDGNGEAILK;TMQAL…	12257	12156	2.1.1.1516.28;6.1.1.1772.3;9.1.1.2074.20;5.1.1.2419.10;12.1.1.2381.16;11.1.1.2248.20;5.1.1.1436.28;11.1.1.1239.30;15.1.1.1383.16;16.1.1.1521.2;5.1.1.1475.11;10.1.1.1473.18;1.1.1.2328.29;13.1.1.1887.21;10.1.1.2333.13;16.1.1.1344.2;6.1.1.2100.25;8.1.1.1372.14;6.1.1.1673.12;14.1.1.1405.31;12.1.1.1939.26;10.1.1.1690.13;12.1.1.1536.10;7.1.1.1151.6;2.1.1.1330.28;2.1.1.2303.31;15.1.1.1468.22;1.1.1.2302.…	5008	1.03753	2.99061e-11	5228	0.990832	0.336053	3504	1.08643	0	5220	1	0.552429	4931	1.00925	0.0779404	5165	0.963829	4.6994e-05	3403	1.04713	4.44089e-16	5174	0.963829	1.32442e-09	3285	1.02802	4.00791e-13	5135	0.954993	7.66054e-14	3574	1.07647	0	5312
Uncharacterized protein OS=Bos taurus GN=LOC617696 PE=1 SV=2	2	297.01	tr|E1BH06|E1BH06_BOVIN	Uncharacterized protein OS=Bos taurus GN=LOC617696 PE=1 SV=2		BOVIN	192763	1741	70.94	178	34	RPATDILTVTVENSQGFR;LLLPDSLTTWEIHGMSLSK;GHLFLQTDQPVYNPGQRVR;LQDAPSGQVVR;DFILLNVPIPQAQAR;GHLFLQTDQPVYNPGQR;FSDSLDSNSSTQFEVKK;FMSSPFSLDLSK;IGVPLSVAVKLQDAPSGQVVR;PATDILTVTVENSQGFR;IGVPLSVAVK;AQLNSFLQEYGTQGCQV;TISEVQLSVSAGSPYPAVGSLTVK;KPFLSCCQFAESLRK;SIFQDSFLIPDISEPGTWK;RGHLFLQTDQPVYNPGQR;MRPATDILTVTVENSQGFR;TPCAQLNSFLQEYGTQGCQV;LLLPDSLTTWEIH;RLLLPDSLTTWEIHGMSLSK;LYVAAAVIESPGGEMEEAELTSWR;RVPEVQLMVQSSW…	6298	779	6.1.1.1927.18;11.1.1.1478.20;15.1.1.1192.29;6.1.1.2438.25;4.1.1.2408.23;4.1.1.1502.23;3.1.1.1473.31;14.1.1.1811.9;2.1.1.1251.24;4.1.1.2428.2;13.1.1.1655.30;2.1.1.1536.5;3.1.1.1413.12;11.1.1.2249.6;10.1.1.1679.16;2.1.1.1895.20;2.1.1.1568.14;16.1.1.1452.18;4.1.1.1514.24;12.1.1.2130.3;4.1.1.1728.15;11.1.1.2309.4;12.1.1.1738.20;4.1.1.1450.22;2.1.1.1831.26;3.1.1.2061.16;4.1.1.1704.16;2.1.1.1965.30;10.…	333	1.04713	0.0227185	342	0.794328	0.922006	158	4.09261	0.00170066	320	1.55597	0.00435311	329	1.01859	0.787636	339	0.737904	0.102755	161	4.2462	0.0079552	316	1.31826	0.0404377	161	4.09261	0.0133269	335	1.34276	0.0893605	179	4.96592	0.0015877	340
Uncharacterized protein OS=Bos taurus GN=APOB PE=1 SV=2	3	294.63	tr|E1BNR0|E1BNR0_BOVIN	Uncharacterized protein OS=Bos taurus GN=APOB PE=1 SV=2		BOVIN	515754	4567	43.9	173	172	FDMAVSLEGYLR;TEHESEVLWVGNAIEGK;SLQDIFQEIESELKR;LNTNIAGLASTVDIR;ITELSTSAQEVIK;SEQPSLVIQK;SLQEYLSILANAEGR;INFLGQEVSLNVNTENQK;TQLNQNEYSQDFSAYNTK;LTLESLTSYFSIESSTK;IVVSTYLENLK;VVVIGALETVQK;SISLPSLDLVSAK;LSQLQTYVI;TSDCTLKEVDGLNPEGK;LQEFSDQLSDYCEK;YDGDKIEFEWNTGTNVDTK;ELSELSLPEFK;AQSVYQELLAQEDR;GLALLQEGK;NFVASHIANILNSEDLYVQDLK;VDLTFSK;GLSSEAVTSLLPK;NLTDFAEQYSIQDWAENLK;YYEFEEK;AQLSDPTLNPLVLKEFVR;LAAYLMLM…	1268	1264	6.1.1.1318.17;4.1.1.2096.6;2.1.1.1585.17;5.1.1.1741.3;2.1.1.1573.6;9.1.1.1490.3;10.1.1.2232.4;1.1.1.1230.13;9.1.1.1783.9;10.1.1.1690.29;2.1.1.1371.10;4.1.1.1462.5;6.1.1.1290.24;11.1.1.1666.18;1.1.1.2117.6;6.1.1.1218.29;3.1.1.1260.26;6.1.1.1951.7;2.1.1.2188.5;11.1.1.1666.17;15.1.1.2181.16;11.1.1.1974.17;8.1.1.949.15;9.1.1.1787.12;4.1.1.2034.25;10.1.1.1458.8;5.1.1.1462.8;11.1.1.1658.23;2.1.1.1560.1…	1114	1.08643	0	1134	0.981748	0.569246	866	1.15878	0	1127	1.11686	0	1111	1.04713	6.66134e-16	1132	0.954993	0.000465096	856	1.1272	0	1125	1.08643	0	851	1.0666	1.86518e-14	1113	1.02802	8.72446e-06	865	1.1695	0	1138
Complement factor H OS=Bos taurus GN=CFH PE=1 SV=3	4	245.06	sp|Q28085|CFAH_BOVIN	Complement factor H OS=Bos taurus GN=CFH PE=1 SV=3		BOVIN	140373	1236	83.25	144	54	EDCKEPPPRKETEILSGSWTEQTYQEGTQATYK;GFFPEIR;SGWTPAPTCIEITCD;GWTNDIPICEVVK;IYSKTEDTIEFMCQHGYR;GQDKITYECK;IFSDALEPDQEYTYGQVVQFECNSGYMLDGPK;TLGSIVMM;VILNGQAVLPK;RVRCYEGYSLQNDQNTMTCTESGWSPPPR;QCIFNYLENGHTPYREEK;DRYQYGEEVTYDCDEGFGTDGPASIR;WSSPPQCVGLPCGLPPYVQNGVVSHKK;RCYEGYSLQNDQNTMTCTESGWSPPPR;QCIFNYLENGHTPYR;CAAGFEYGQR;CAAGFEYGQRGDTICTK;GGKWVSLHPSR;LYYSYR;VYSCDHHFVPPSQR;ETEILSGSWTEQTYQEGTQATYK;KETEILSG…	7307	2175	9.1.1.1600.20;10.1.1.2413.31;3.1.1.1100.14;10.1.1.1322.12;14.1.1.1678.20;12.1.1.1149.30;11.1.1.1164.21;11.1.1.1055.29;8.1.1.1463.20;5.1.1.1832.31;11.1.1.1151.28;9.1.1.2379.19;8.1.1.1482.19;10.1.1.1648.22;3.1.1.1633.20;12.1.1.1244.15;6.1.1.1809.29;10.1.1.1321.4;1.1.1.2311.10;8.1.1.1551.11;12.1.1.1147.4;10.1.1.1476.26;1.1.1.1406.17;9.1.1.1608.31;15.1.1.1359.31;8.1.1.1579.16;10.1.1.1533.25;10.1.1.13…	966	1.0666	6.35441e-08	994	1.01859	0.0306828	742	1.07647	5.38083e-06	995	1.04713	3.78259e-06	943	1.01859	0.000680171	988	0.981748	0.715899	719	1.02802	0.000250017	984	1.00925	0.0456682	698	1	0.0261699	978	0.972747	0.19255	749	1.03753	0.000915538	1003
Embryo-specific fibronectin 1 transcript variant OS=Bos taurus GN=FN1 PE=1 SV=1	5	206.12	tr|B8Y9S9|B8Y9S9_BOVIN	Embryo-specific fibronectin 1 transcript variant OS=Bos taurus GN=FN1 PE=1 SV=1		BOVIN	262425	2387	57.31	113	113	QKTALDSPSGIDFSDITANSFTVHWIAPR;NTFAEVTGLSPGVTYHFK;ESVPISDTIIPAVPPPTDLR;KVVTPLSPPTNLHLEANPDTGVLTVSWER;GNLLQCICTGNGR;YEVSVYALKDTLTSRPAQGVVTTLENVSPPR;FTNVGPDTMR;CFDQAAGTSYVVGETWEKPYQGWMMVDCTCLGEGSGR;GAEPGNEGSTAHSYNQYSQR;VTWAPPSSIELTNL;STTPDITGYR;LSCQCLGFGSGHFR;FLATTPNSLLVSWQPPR;GGNSNGALCHFPFLYNNHNYTDCTSEGRR;LTVGLTR;AAHEEICTTNEGVMYR;GEWTCVAYSQLR;ITGYIIK;FGFCPMAAHEEICTTNEGVMYR;QAQQIVQPQSPLTVSQSKPGCYDNG…	2161	2158	13.1.1.2205.30;12.1.1.1139.31;1.1.1.1529.9;11.1.1.1655.28;16.1.1.1412.8;10.1.1.1631.31;3.1.1.1148.21;3.1.1.1147.20;16.1.1.1874.24;12.1.1.1171.25;2.1.1.1508.11;2.1.1.1362.16;14.1.1.1131.27;4.1.1.1840.22;15.1.1.1436.31;3.1.1.1262.23;3.1.1.1403.31;1.1.1.1661.17;15.1.1.1851.21;4.1.1.1437.25;15.1.1.1348.28;10.1.1.1625.23;10.1.1.1471.24;7.1.1.1957.5;15.1.1.2130.13;13.1.1.2119.29;9.1.1.1779.8;16.1.1.198…	1095	1.1695	0	1112	1.13763	0	869	1.19124	0	1113	1.19124	0	1084	1.09648	0	1105	1.0666	6.66134e-16	848	1.11686	0	1103	1.11686	0	816	1.00925	0.00419699	1088	1.00925	0.432246	870	1.03753	1.34688e-06	1109
Serum albumin OS=Bos taurus GN=ALB PE=3 SV=1	6	195.74	tr|A0A140T897|A0A140T897_BOVIN	Serum albumin OS=Bos taurus GN=ALB PE=3 SV=1		BOVIN	69322.7	607	81.38	115	115	TVMENFVAFVDK;NYQEAKDAFLGSFLYEYSR;GLVLIAFSQYLQQCPFDEHVK;ECCHGDLLECADDR;GVFQECCQAEDK;PCFSALTPDETYVPK;ENFVAFVDK;RHPEYAVSVLLR;RHPYFYAPELLYYANKYNGVFQECCQAEDKGACLLPK;EYEATLEECC;QEPERNECFLSHKDDSPDLPK;GVFQECCQAEDKGACLLPK;CFSALTPDETYVPK;TVMENFVAFVDKCCAADDKEACFAVEGPK;EYEATLEECCAK;YLYEIAR;LGEYGFQNALIVR;QTALVELLK;LKPDPNTLCDEFK;KQTALVELLK;FSALTPDETYVPK;LVTDLTK;NYQEAK;CCAADDKEACFAVEGPK;EYEATLEECCAKDD;DAIPENLPP…	4968	4961	5.1.1.1308.26;4.1.1.2437.10;3.1.1.1903.6;4.1.1.1594.13;12.1.1.1760.15;6.1.1.1431.19;9.1.1.2045.3;10.1.1.2024.23;1.1.1.2316.3;4.1.1.1128.20;4.1.1.1190.31;4.1.1.1848.6;10.1.1.2244.3;3.1.1.1099.21;2.1.1.2015.3;4.1.1.1979.28;2.1.1.1838.5;2.1.1.1795.2;6.1.1.2239.18;10.1.1.1643.2;14.1.1.1481.3;9.1.1.1361.26;16.1.1.2110.8;12.1.1.1617.11;12.1.1.2134.25;8.1.1.1560.21;6.1.1.2174.15;3.1.1.1475.12;8.1.1.1017…	2867	0.855067	4.6916e-08	2806	0.990832	0.197744	1702	0.990832	0.164823	2839	0.990832	0.0980888	3139	1.33045	0	3147	1.55597	0	1694	1.55597	0	3153	1.55597	0	1771	1.14815	2.36033e-13	2972	1.14815	0	1772	0.990832	0.322986	2926
Fibrinogen alpha chain OS=Bos taurus GN=FGA PE=2 SV=1	7	184.12	tr|A5PJE3|A5PJE3_BOVIN	Fibrinogen alpha chain OS=Bos taurus GN=FGA PE=2 SV=1		BOVIN	66997.6	615	77.56	116	116	GNLDDFFHR;ETGWPFCSDEDWNTKCPSGCR;TGLAPEFAALGESGSSSSK;MVLETFGGDGHARG;GTSSIGNVNPGSYGP;SVSQGTGLAPGSPR;TGLAPEFAALGESGSSS;DGSDPPSGDFLTEGGGVR;STITGPVPR;IEILR;GDKELLIDNEK;PSSPDWGTFREEGSVSSGTK;LEVDIDIK;GLIDEVDQDFTSRINKLRDSLFNYQ;VDLEDYKNQQK;QQSACKETGWPFCSDEDWNTK;NQQKQLEQVIAINLLPSR;KGLIDEVDQDFTSR;INVLQK;DKDDFFTR;ALLEMQQTK;KPGTSSIGNVNPGSYGPG;EDGSDPPSGDFLTEG;VITKTVTNADGR;EDGSDPPSGDFLTEGGGVRGPR;QLQEAPLEWK;SQLQ…	4930	4924	6.1.1.2071.24;15.1.1.1272.8;1.1.1.1651.26;8.1.1.1194.31;8.1.1.1010.8;10.1.1.1166.3;8.1.1.1385.10;7.1.1.1129.8;12.1.1.1466.30;8.1.1.1198.3;13.1.1.1179.22;16.1.1.1917.12;14.1.1.1539.29;7.1.1.991.10;8.1.1.1748.9;8.1.1.2040.6;8.1.1.2194.25;1.1.1.1191.26;12.1.1.1159.31;12.1.1.1983.31;8.1.1.2183.26;9.1.1.1506.27;5.1.1.1444.18;6.1.1.1452.25;6.1.1.1452.22;10.1.1.1682.2;12.1.1.1408.28;12.1.1.1739.16;6.1.1…	2290	1.02802	1.69173e-05	2405	1.00925	0.00208923	1658	1.03753	1.03843e-09	2390	1.01859	0.0605057	2301	1.02802	6.02873e-12	2396	1.01859	8.34255e-09	1643	1.04713	2.13405e-11	2392	1.02802	1.08381e-06	1573	1.00925	1.91553e-06	2349	0.981748	0.0034378	1713	1.01859	7.45019e-07	2426
Complement component 5 OS=Bos taurus GN=C5 PE=2 SV=1	8	172.63	tr|A0A0F6QMJ3|A0A0F6QMJ3_BOVIN	Complement component 5 OS=Bos taurus GN=C5 PE=2 SV=1		BOVIN	188809	1677	62.13	98	9	TLAIAAYALSLGDK;YVDQNQNSICNSLLWLIEK;AIVSALKR;LWLIEK;AIVSALK;SICNSLLWLIEK;AFDICPLEK;KAFDICPLEK;ADIFLHENALSSQSAF	1320	16	12.1.1.2166.2;1.1.1.1208.20;10.1.1.1527.18;2.1.1.1213.10;12.1.1.2174.3;1.1.1.1789.27;1.1.1.1416.21;1.1.1.1784.23;10.1.1.1326.20;12.1.1.1264.5;12.1.1.2176.28;12.1.1.1268.9;1.1.1.1207.16;12.1.1.1272.7;6.1.1.1483.14;12.1.1.2170.3	8	1.72187	0.295176	9	0.831764	0.794782	6	6.42688	0.121207	9	0.711214	0.827189	8	3.13329	0.0539941	9	1.52757	0.418542	6	11.695	0.0436803	9	1.30617	0.553192	4	4.69894	0.326118	8	0.428549	0.127366	6	7.65597	0.150484	9
Apolipoprotein A-I preproprotein OS=Bos taurus GN=APOA1 PE=3 SV=1	9	168.84	tr|V6F9A2|V6F9A2_BOVIN	Apolipoprotein A-I preproprotein OS=Bos taurus GN=APOA1 PE=3 SV=1	sp|P15497|APOA1_BOVIN	BOVIN	30276.1	265	90.94	109	108	EQLGPVTQEFWD;QKVQELQDKLSPLAQELRDR;LLDNWDTLASTLSKV;NWDTLASTLSK;VQPYLDEFQKK;QQLAPYSDDLR;GLLPVLESLK;EQLGPVTQEFWDNLEKETASLRQEMHK;VSILAAIDEASKK;QGLLPVLESL;QKVAPLGEEFR;VQPYLDEFQK;LSPLAQELR;LLDNWDTLASTLSKVR;EQLGPVTQEFWDN;VSILAAIDEASK;LLDNWDTLASTLSK;VREQLGPVTQEFWDNLEK;KVSILAAIDEASK;HFWQQDDPQSSWDR;DDPQSSWDR;AHVETLR;PVLEDLR;DYVAQFEASAL;KVAPLGEEFR;LGPVTQEFWDNLEK;QKVAPLGEEFREGAR;AKPVLEDLR;EGGGSLAEYHAKASEQLK;…	13293	13277	9.1.1.1868.8;5.1.1.2277.14;11.1.1.2065.15;8.1.1.1761.14;1.1.1.1841.4;8.1.1.2035.10;13.1.1.2019.20;9.1.1.2234.8;10.1.1.1383.9;13.1.1.2213.5;1.1.1.1913.26;10.1.1.1698.6;9.1.1.1979.2;10.1.1.1448.11;10.1.1.1833.3;5.1.1.2359.8;10.1.1.2082.2;6.1.1.2475.8;8.1.1.2179.6;1.1.1.1757.4;5.1.1.2463.10;11.1.1.1797.21;1.1.1.1894.2;9.1.1.2507.12;9.1.1.2223.2;16.1.1.2472.12;4.1.1.2007.9;9.1.1.1686.8;6.1.1.1959.7;6…	6258	1.03753	1.25351e-11	6427	1.00925	0.000102622	4456	1.04713	1.16359e-06	6432	1.01859	1.77043e-07	6228	1.01859	6.35048e-14	6407	0.990832	0.00256406	4319	1.02802	6.07745e-07	6397	1.00925	1.39162e-07	4019	1	0.00230823	6320	0.972747	6.907e-07	4506	1.02802	2.68821e-05	6458
Uncharacterized protein OS=Bos taurus GN=TLN1 PE=1 SV=2	10	152.12	tr|F1MDH3|F1MDH3_BOVIN	Uncharacterized protein OS=Bos taurus GN=TLN1 PE=1 SV=2		BOVIN	270813	2550	47.76	83	83	FFYSDQNVDSR;VSHVLAALQAGNR;FFLVK;QVAASTAQLLVACK;AIADMLR;GIWLEAGK;LLSDSLPPSTGTFQEAQSR;AQEACGPLEMDSALSVVQNLER;ECDNALRELETVR;DDILNGSHPVSFDK;TMLESAGGLIQTAR;GLAGAVSELLR;VQELGHGCAALVTK;AVAEQIPLLVQGVR;IPEALSGPPSDFGLFLSDDDPK;GTEWVDPEDPTVIAENELLGAAAAIEAAAK;ALDGAFTEENR;TYGVSFFLVK;AGFLDLKDFLPK;NGNLPEFGEAVATASK;QAAASATQTIAAAQHATSTPK;AVDNLSAFASNPEFSSVPAQISPEGR;LNEAAAGLNQAATELVQASR;LLAALLEDEGGSGRPLLQAAK;NLGTALA…	555	553	11.1.1.2093.28;10.1.1.1698.16;9.1.1.2274.16;4.1.1.2199.30;9.1.1.1993.17;12.1.1.2195.12;10.1.1.1303.29;5.1.1.1447.29;11.1.1.1677.18;12.1.1.1807.2;4.1.1.2195.31;2.1.1.1831.30;12.1.1.2106.21;4.1.1.1981.15;12.1.1.2203.3;11.1.1.1685.19;12.1.1.2120.11;12.1.1.1810.22;6.1.1.1326.28;6.1.1.1785.17;1.1.1.1530.4;6.1.1.1561.5;11.1.1.1763.5;8.1.1.1301.9;4.1.1.1306.8;15.1.1.1172.5;2.1.1.1093.5;9.1.1.2275.16;2.1…	337	0.529663	0.00774622	339	0.469894	2.43224e-07	203	1.49969	0.614656	344	0.275423	1.77636e-15	313	0.405508	0.000464467	315	0.356451	1.60754e-09	177	1.2942	0.512864	321	0.231207	0	224	2.53513	0.335557	377	0.501187	3.35065e-13	225	2.75423	0.0522799	375
Fibrinogen beta chain OS=Bos taurus GN=FGB PE=4 SV=2	11	138.79	tr|F1MAV0|F1MAV0_BOVIN	Fibrinogen beta chain OS=Bos taurus GN=FGB PE=4 SV=2		BOVIN	56440.5	495	79.6	81	81	IRPYFPEQ;HQLYIDETVKN;TSSSTFQYITLL;TSSSTFQYITLLK;NGGETSEMYLIQPEDSSKPYR;EEAPSLRPVPPPISGGGYR;RTSSSTFQYITLLK;LESDVSTQMEYCR;KEEAPSLRPVPPPISGGGYR;GDKVTALYEGFTVQNEANK;NQVQDNENVVNEYSSHLEK;QGFGNIATNAEGKK;TPCTVTCNIPVVSGKECEEI;GGWTVIQNR;HGTDDGVVWMNWQGSWYSMK;ECEEIIRNGGETSEMYLIQPEDSSK;TEKGGWTVIQNR;SSSTFQYITLLK;SKIQKLESDVSTQMEYCR;IQKLESDVSTQMEYCR;QYITLLK;VTALYEGFTVQNEANK;KKEEAPSLRPVPPPISGGGYR;QNQVQDNENVVNEYSSH…	5432	5369	8.1.1.946.26;9.1.1.1532.15;8.1.1.1229.24;1.1.1.1421.21;10.1.1.2409.3;2.1.1.1189.28;14.1.1.1630.17;4.1.1.1211.25;4.1.1.2328.13;11.1.1.1130.18;6.1.1.2460.5;2.1.1.1160.30;10.1.1.1843.9;13.1.1.1220.31;1.1.1.1955.2;10.1.1.1410.24;15.1.1.1226.25;8.1.1.2076.15;6.1.1.1240.28;3.1.1.999.12;6.1.1.1581.16;1.1.1.1188.31;2.1.1.1141.24;4.1.1.1287.18;12.1.1.1249.28;5.1.1.1742.11;1.1.1.1648.2;1.1.1.1487.28;9.1.1.…	2514	1.01859	1.95924e-05	2625	1.00925	0.0144323	1701	1.05682	4.46268e-09	2626	1.00925	0.0624802	2518	1.03753	5.39324e-09	2621	1.01859	4.71873e-07	1706	1.0666	7.55516e-11	2636	1.02802	4.99332e-06	1634	1.02802	2.26496e-05	2581	0.981748	0.0162231	1747	1.03753	1.33103e-06	2652
von Willebrand factor OS=Bos taurus GN=VWF PE=2 SV=1	12	137.22	tr|F5XVA9|F5XVA9_BOVIN	von Willebrand factor OS=Bos taurus GN=VWF PE=2 SV=1		BOVIN	307947	2810	38.43	75	5	NSQWVCSNEDCPGECLITGQSHFK;AHLLSLVDPMQR;LKHGGGVALDGQDVQIPLLQGDLR;HGGGVALDGQDVQIPLLQGDLR;EGGPSQVGQALSFAAR	447	33	1.1.1.1713.15;1.1.1.1727.12;12.1.1.1657.25;1.1.1.1726.15;9.1.1.1896.4;9.1.1.1900.7;1.1.1.1754.7;1.1.1.1721.19;10.1.1.1518.26;6.1.1.1566.30;10.1.1.1821.15;10.1.1.1816.12;9.1.1.1542.20;6.1.1.1562.31;6.1.1.1563.24;9.1.1.1547.23;6.1.1.1566.24;9.1.1.1529.30;6.1.1.1558.27;5.1.1.1549.30;1.1.1.1750.8;6.1.1.1511.26;9.1.1.1542.21;9.1.1.1533.29;1.1.1.1722.13;6.1.1.1546.28;6.1.1.1558.30;10.1.1.1468.21;1.1.1.…	17	3.28095	0.273933	18	3.16228	0.308646	14	5.34564	0.568204	19	1.35519	0.555564	18	2.01372	0.761102	16	1.87068	0.839868	13	3.40408	0.949878	18	0.831764	0.799793	14	1.83654	0.691154	17	0.401791	0.634854	13	1.44544	0.783433	18
Plasminogen OS=Bos taurus GN=PLG PE=1 SV=2	13	135.78	tr|E1B726|E1B726_BOVIN	Plasminogen OS=Bos taurus GN=PLG PE=1 SV=2		BOVIN	91242.6	812	73.28	76	8	APWCYTTNSK;DCQAWDSQSPHAHGYIPSKFPSK;LFDYCDVPQCESSFDCGK;KLFDYCDVPQCESSFDCGKPK;ILLFLK;ATTVAGVPCQEWAAQEPHHHSIFTPETNPQSGLER;LFDYCDVPQCESSFDCGKPK;KATTVAGVPCQEWAAQEPHHHSIFTPETNPQSGLER	1022	43	10.1.1.1330.31;1.1.1.1148.27;9.1.1.1471.22;10.1.1.1272.25;10.1.1.1467.16;9.1.1.1583.31;6.1.1.1454.20;11.1.1.1336.26;11.1.1.1221.29;10.1.1.1378.16;11.1.1.1375.26;2.1.1.1178.28;6.1.1.1776.21;10.1.1.1463.28;10.1.1.1425.31;10.1.1.1466.23;10.1.1.1475.30;9.1.1.1588.27;10.1.1.1471.12;10.1.1.1468.24;1.1.1.1348.18;9.1.1.1493.23;6.1.1.1453.29;10.1.1.1471.21;1.1.1.1123.18;10.1.1.1472.29;10.1.1.1370.27;10.1.…	21	4.61318	0.0100328	24	1.09648	0.349288	15	4.96592	0.520634	24	0.809096	0.97717	21	6.48634	0.0129363	24	1.72187	0.0450389	14	7.51623	0.321693	24	1.28233	0.328624	13	1.43219	0.713162	21	0.188799	0.0216542	14	4.44631	0.840484	24
Alpha-2-macroglobulin OS=Bos taurus GN=A2M PE=1 SV=2	14	133.47	sp|Q7SIH1|A2MG_BOVIN	Alpha-2-macroglobulin OS=Bos taurus GN=A2M PE=1 SV=2		BOVIN	167575	1510	58.08	78	19	GNSEGNTWLTAFVLK;GNSEGNTWLTAF;HFDGSYSTFGEHR;ITIALLEMPLPVTHPVVR;DTIIKPLLVEPEGLEK;ASFSVLGDILGSAMR;LPPNVVEESAR;LLTEDIYQPR;VTASPQSLCALR;AILYLNTGYQR;NALFCLDSAWK;HFPPAAATDTAADAHDPARPGAK;KDTIIKPLLVEPEGLEK;SEGNTWLTAFVLK;NTQNLLQMPYGCGE;VSESLSLK;FSGELNNEGCFSQQVNTK;YEIEHCLANK;STGTLLNNAIK	1037	271	1.1.1.1177.27;6.1.1.2033.6;12.1.1.1947.30;6.1.1.2233.17;6.1.1.1539.20;11.1.1.1125.26;5.1.1.1306.17;12.1.1.2068.16;6.1.1.2150.13;6.1.1.1405.28;11.1.1.1378.26;16.1.1.1847.18;12.1.1.1471.28;13.1.1.1577.29;1.1.1.1192.26;15.1.1.1586.24;4.1.1.1455.19;4.1.1.2031.9;16.1.1.1536.7;1.1.1.1178.30;13.1.1.1125.16;15.1.1.1308.27;13.1.1.2148.19;12.1.1.2060.18;10.1.1.1869.3;3.1.1.1623.6;5.1.1.1198.26;11.1.1.1636.…	132	0.178649	2.48746e-07	122	0.698232	0.95598	57	3.10456	0.236035	129	0.322107	0.00246325	153	3.49945	5.7861e-07	139	13.1826	1.70213e-07	65	23.5505	0.00029527	149	6.42688	4.56117e-09	66	10.8643	0.00673585	145	1.88799	0.00293564	60	3.43558	0.956224	137
Uncharacterized protein OS=Bos taurus PE=1 SV=1	15	133.26	tr|G5E5T5|G5E5T5_BOVIN	Uncharacterized protein OS=Bos taurus PE=1 SV=1		BOVIN	42415.4	389	69.15	80	36	DGLWSASSQVVLPSSSAFQ;VSSPSDESTVALGCLAR;DFVPNSVSFSWK;RFWTFPEVLR;VFPLVSCVSSPSDESTVALG;DGLWSASSQVVLPSSSAFQGPDDYLVCEVQHPK;VFPLVSCVSSPSDE;AYSMLTITER;DFVPNSVSF;VSCVSSPSDESTVALGCLAR;WTFPEVLR;STVALGCLAR;AYSMLTITERDWLSQNVYTCQVEHNK;AYSMLTITERDWLSQNVYTCQVEHNKETFQK;SAFQGPDDYLVCEVQHPK;AEVLSPVVSVFVPPR;VFPLVSCVSSPSD;VFPLVSCVSSPSDESTVAL;RVFPLVSCVSSPSDESTVALGCLAR;VIATKAEVLSPVVSVFVPPR;AEVLSPVVSVFVPPRN;SDESTVALGCLAR…	5157	2968	14.1.1.2162.13;6.1.1.2420.19;14.1.1.1882.10;15.1.1.2112.15;13.1.1.2037.14;1.1.1.2010.27;12.1.1.1911.27;12.1.1.2091.20;12.1.1.2381.29;3.1.1.2145.3;12.1.1.1972.10;11.1.1.1728.12;15.1.1.1986.3;14.1.1.1980.16;16.1.1.2352.8;2.1.1.2049.28;13.1.1.1958.3;11.1.1.1896.27;12.1.1.2127.3;12.1.1.1737.5;6.1.1.2191.19;6.1.1.2134.9;2.1.1.2016.25;3.1.1.1914.29;13.1.1.2087.9;2.1.1.1408.15;14.1.1.2153.5;10.1.1.2158.…	1200	1.04713	0.0222536	1252	0.990832	0.396881	862	1.04713	0.022675	1238	0.990832	0.252802	1179	1	0.319346	1227	0.946237	0.0291374	832	1	0.0977695	1220	0.946237	0.0169234	804	0.981748	0.214361	1223	0.928966	0.00321576	900	1.04713	0.00850946	1260
Uncharacterized protein OS=Bos taurus GN=FLNA PE=1 SV=2	16	123.71	tr|F1N169|F1N169_BOVIN	Uncharacterized protein OS=Bos taurus GN=FLNA PE=1 SV=2		BOVIN	281110	2648	37.61	68	54	ENGIYLIDVK;IPEISIQDMTAQVTSPSGK;HTAMVSWGGVSIPNSPFR;DAGEGLLAVQITDPEGKPK;GKLDVQFSGPAK;YGGQPVPNFPSK;LPQLPITNFSR;LLGWIQNK;LQVEPAVDTSGIQCYGPGIEGQGVFR;SPFEVYVDK;TFSVWYVPEVTGTHK;YGGDEIPFSPYR;SAEFTVDAK;EGPYSISVLYGDEEVPR;GTVEPQLEAR;IANLQTDLSDGLR;HTAMVSWGGVSIPNSP;VTAQGPGLEPSGNIANK;ANLPQSFQVDTSK;AWGPGLEGGVVGK;GAGSYTIMVLFADQATPTSPIR;AYGPGIEPTGNMVK;SPYTVTVGQACNPGACR;IVGPSGAAVPCK;VEPGLGADNSVVR;VQVQDNEGCPVEATVK;…	357	311	6.1.1.1918.2;5.1.1.1489.11;5.1.1.1373.19;5.1.1.1543.27;2.1.1.1308.30;6.1.1.1974.31;11.1.1.1054.29;4.1.1.1615.17;10.1.1.2116.23;14.1.1.1753.11;8.1.1.1020.8;9.1.1.1786.15;14.1.1.1751.5;5.1.1.1707.12;6.1.1.1973.30;12.1.1.1641.17;3.1.1.1725.26;10.1.1.1257.28;6.1.1.2246.12;4.1.1.1575.7;3.1.1.1548.30;12.1.1.1468.16;6.1.1.1770.29;3.1.1.1720.22;5.1.1.1749.25;4.1.1.1360.3;13.1.1.1691.11;2.1.1.1172.22;1.1.…	213	0.554626	0.0388688	221	0.444631	0.000142875	154	0.946237	0.739842	222	0.229087	6.21725e-15	210	0.549541	0.0337135	218	0.444631	0.00230707	152	0.92045	0.753377	220	0.237684	7.79465e-12	168	1.55597	0.746223	237	0.401791	1.44307e-12	167	1.80302	0.436159	245
Lactoferrin OS=Bos taurus GN=LF PE=2 SV=1	17	109.99	tr|B9VPZ5|B9VPZ5_BOVIN	Lactoferrin OS=Bos taurus GN=LF PE=2 SV=1	sp|P24627|TRFL_BOVIN;tr|C7FE01|C7FE01_BOVIN	BOVIN	78055.6	708	67.51	58	2	SAGWIIPMGILR;SAGWIIPMGILRPY	690	7	15.1.1.2120.7;15.1.1.1904.17;15.1.1.2124.12;15.1.1.2116.18;15.1.1.2190.6;14.1.1.1858.19;15.1.1.2128.9	3	3.10456	0.269016	3	3.76704	0.322061	1	19.7697	0.148425	3	2.12814	0.385996	2	1.25892	0.756922	3	1.47231	0.989015	0	0	-	3	0.824138	0.768626	0	0	-	3	0.660694	0.577547	0	0	-	3
FGG protein OS=Bos taurus GN=FGG PE=1 SV=1	18	109.72	tr|Q3SZZ9|Q3SZZ9_BOVIN	FGG protein OS=Bos taurus GN=FGG PE=1 SV=1		BOVIN	49166.5	435	83.91	77	1	LAIGEGQQHQLGGAKQAG	5176	3	1.1.1.1340.30;1.1.1.1336.29;1.1.1.1344.30	0	0	-	0	0	-	0	0	-	0	0	-	0	0	-	0	0	-	0	0	-	0	0	-	0	0	-	0	0	-	0	0	-	0
Uncharacterized protein OS=Bos taurus PE=4 SV=2	19	107.78	tr|F1MI18|F1MI18_BOVIN	Uncharacterized protein OS=Bos taurus PE=4 SV=2	tr|F1MJK3|F1MJK3_BOVIN	BOVIN	165758	1478	50.81	67	61	YGAATFIK;NLLTDLEAK;EAVKEEDSIHWQRPR;GLPFFGQVLLVN;ATVFNYLSHCIR;FEVQVK;MVSGFIPVK;APSVDVEMTSYCLLAHLTAQPAPSSEDLSVATQIVK;CINAEDITHNGIIYIPK;ATVFNYLSH;YLQYSSSCNGKYPK;ITAAPYSLCGLR;KISFLEDEFEVSVCSLYTYGKPVR;GRSQGNTWLTAFVLK;VREEGTGLELTGHGSSEITNTLSK;TSKPQYLVLVPSQLYAGVPEK;LPSNVVEGSAR;RLLLQEVALPEIPGK;SAGTFSEEFQVDEAK;AISYLISGYQR;VPHFPEIGQK;KPQEVNELYSPHR;RIEHSFEVDEYVLPK;SVLLMKPEAEFSPQSVYNLLSVK;ATVALPNYINPK;LQGGLS…	1013	949	14.1.1.1659.4;10.1.1.1816.25;2.1.1.1294.21;6.1.1.1257.23;13.1.1.2209.19;6.1.1.2012.2;12.1.1.1926.21;4.1.1.1913.8;11.1.1.1897.23;3.1.1.1906.11;1.1.1.1132.28;1.1.1.1161.25;13.1.1.1818.10;12.1.1.1754.15;5.1.1.1950.29;4.1.1.1327.11;12.1.1.1927.17;3.1.1.1902.11;13.1.1.2166.29;5.1.1.1687.9;11.1.1.1290.28;12.1.1.1738.18;5.1.1.1625.15;13.1.1.2075.10;1.1.1.1583.17;13.1.1.1946.15;12.1.1.1937.17;3.1.1.1318.…	590	1.03753	3.24335e-09	604	0.990832	0.234642	462	1.05682	1.01483e-07	601	1	0.997501	590	1.02802	7.75823e-09	602	0.981748	0.112029	457	1.04713	1.85978e-07	601	0.990832	0.677702	452	1.00925	0.0165327	596	0.963829	1.74981e-09	464	1.05682	1.24595e-08	606
Coagulation factor V OS=Bos taurus GN=F5 PE=1 SV=1	20	105.17	sp|Q28107|FA5_BOVIN	Coagulation factor V OS=Bos taurus GN=F5 PE=1 SV=1		BOVIN	248981	2211	30.71	58	58	QSGHPTFLVTR;DLASGLIGLLLICK;QYQDDSFTKR;WNILESDEPTENDAQCLTRPYYSNVDITR;SWWGNYWEPFLAR;LHLLNLGGSR;TYTYVWHATTR;LNNGGSYNAWIAEK;AEVDDVIQVR;DIHSGLIGPLLICR;SLHLDNFSNR;EYEAYFQK;EVLLTGIQTQGAK;FVQSDDVDYVPEDTVYKK;FSEGASYSDHTLPMEK;MYEQEWVR;ITAIVTQGCK;LELQGCEVNGCSTPLGMESGKIENK;SLSSEMYVK;AGMQTPFLIVDR;PGWWLLDTEVGEIQR;ASKPGWWLLDTEVGEIQR;NSHEFHAINGMIYNLPGLR;LELQGCEVNGCSTPLGMESGK;MGPWEDIPSDLLLLQQK;ANNNNQWLQIDLLK;LSTE…	531	516	16.1.1.1930.5;10.1.1.1945.31;10.1.1.1264.14;5.1.1.1393.19;4.1.1.1604.24;10.1.1.1553.25;5.1.1.1961.24;6.1.1.1416.25;2.1.1.1385.8;9.1.1.1610.6;8.1.1.1689.4;9.1.1.1574.20;4.1.1.1805.21;10.1.1.2245.4;10.1.1.1542.8;8.1.1.1322.23;10.1.1.1992.12;10.1.1.2215.24;14.1.1.1349.29;9.1.1.1606.11;8.1.1.1803.10;1.1.1.1824.19;13.1.1.2239.28;8.1.1.1046.28;13.1.1.1671.23;15.1.1.1688.13;8.1.1.1336.9;2.1.1.1961.16;6.…	348	2.80543	4.93061e-11	346	2.85759	4.75485e-09	189	8.09096	1.31289e-06	375	1.03753	0.465258	330	1.43219	0.000839815	331	1.43219	0.00071022	174	4.7863	0.00131374	360	0.524808	5.12146e-07	163	3.7325	0.102357	343	0.369828	5.82028e-11	157	3.46737	0.0670244	341
Thrombospondin-1 OS=Bos taurus GN=THBS1 PE=4 SV=1	21	103.58	tr|F1N3A1|F1N3A1_BOVIN	Thrombospondin-1 OS=Bos taurus GN=THBS1 PE=4 SV=1		BOVIN	129391	1170	52.48	57	2	LCNNPTPQFGGK;DCIGDVTENQICNK	819	29	1.1.1.1140.10;8.1.1.991.31;10.1.1.1256.16;8.1.1.998.27;3.1.1.1145.23;10.1.1.1253.19;4.1.1.1257.22;10.1.1.1258.31;8.1.1.994.22;3.1.1.1149.21;10.1.1.1254.31;3.1.1.1153.31;11.1.1.1152.30;3.1.1.1141.22;4.1.1.1261.31;11.1.1.1063.30;2.1.1.1213.31;4.1.1.1253.30;8.1.1.996.28;10.1.1.1257.2;1.1.1.1133.29;4.1.1.1257.30;4.1.1.1260.16;1.1.1.1137.30;1.1.1.1141.31;1.1.1.1138.11;1.1.1.1137.27;4.1.1.1255.20;1.1.1…	21	4.01791	0.256209	23	1.88799	0.532616	16	6.08135	0.413015	23	1.09648	0.850345	21	3.25087	0.385559	23	1.40605	0.808885	16	4.87529	0.635802	23	0.816582	0.56337	14	1.72187	0.638484	21	0.253513	0.215721	16	3.46737	0.807328	23
Prothrombin OS=Bos taurus GN=F2 PE=1 SV=2	22	97.18	sp|P00735|THRB_BOVIN	Prothrombin OS=Bos taurus GN=F2 PE=1 SV=2		BOVIN	70504.9	625	65.76	58	56	RPIELSDYIHPVCLPDKQTAAK;DQDFNPAVPLAENFCR;WYQMGIVSWGEGCDR;ALSKDQDFNPAVPLAENFCR;QHVFLAHQQASSLLQR;RGDACEGDSGGPFVMK;TFGAGEADCGLRPLFEK;GDACEGDSGGPF;DGKYGFYTHVFR;IVEGQDAEVGLSPWQVM;SGIECQLWR;SGGSTTSQSPLLETCVPDR;ITDNMFCAGYKPGEGKR;ETWTTSVAEVQPSVLQVVNLPLVERPVCK;TSGSRCLAWSSEQAKALSKDQDFNPAVPLAENFCR;ETWTTSVAEVQPSVL;NFTVDDLLVR;IVEGQDAEVGLSPW;LKRPIELSDYIHPVCLPDKQTAAK;ELFESYIEGR;GDACEGDSGGPFVMK;REECSVPVCGQDR;KSPQ…	1028	1022	6.1.1.1270.30;5.1.1.2082.24;5.1.1.1381.31;2.1.1.1247.29;7.1.1.1011.14;4.1.1.1246.31;3.1.1.1391.8;16.1.1.1713.17;5.1.1.1789.31;4.1.1.1604.31;1.1.1.1129.30;16.1.1.1653.5;10.1.1.2427.19;13.1.1.1635.27;4.1.1.2199.21;8.1.1.1465.20;11.1.1.1188.12;11.1.1.1522.16;11.1.1.1899.30;8.1.1.1486.20;16.1.1.2015.10;5.1.1.1367.20;10.1.1.1595.24;9.1.1.1811.21;14.1.1.1670.21;12.1.1.2185.16;10.1.1.1569.2;8.1.1.1059.3…	609	1.08643	5.55803e-09	626	1.0666	1.10394e-07	515	1.10662	1.846e-05	633	0.954993	0.0771653	603	1.03753	0.00149536	619	1.00925	0.0560949	498	1.04713	0.0060506	623	0.912011	1.30861e-06	502	1	0.166307	623	0.870964	3.14071e-10	510	1.02802	0.101033	631
Apolipoprotein A-IV OS=Bos taurus GN=APOA4 PE=3 SV=1	23	90.13	tr|F1N3Q7|F1N3Q7_BOVIN	Apolipoprotein A-IV OS=Bos taurus GN=APOA4 PE=3 SV=1		BOVIN	42989.4	380	79.74	51	51	LGPLAGDVEDHLSFLEK;SLAELSSR;TVGPYGETFNK;QKLGPLAGDVEDHLSFLEK;LGEVSTYTDDLQK;LGEVSTYTDDLQKK;IEENVEELRR;VMRQNLDQLQASLAPYAEELQATVNQR;GSQLGNAEDLQK;RQNLDQLQASLAPYAEELQATVNQR;PFATELHER;ESQAPALPAQEEMPVPLG;LNHQLEGLAFQMK;LDQQVEDFR;IEENVEEL;QNLDQLQASLAPYAEELQATVNQR;LDQQVEDFRR;LNHQLEGLAF;LGPLAGDVEDHLSFLEKDLR;LNHQLEGLAFQMKK;LLPHATEVSQK;EKESQAPALPAQEEMPVPLGG;SELTQQLNTLFQDK;RSLAPYAQDVQGK;EVNADQVATVIWDYFSQLGNNAK;V…	3049	3043	11.1.1.1715.14;3.1.1.1432.16;9.1.1.1635.26;9.1.1.2035.20;11.1.1.1862.3;9.1.1.2203.2;8.1.1.1021.11;9.1.1.1273.4;3.1.1.2064.24;14.1.1.1596.29;10.1.1.2152.7;4.1.1.1743.3;1.1.1.2051.3;13.1.1.1323.28;3.1.1.1613.31;14.1.1.1212.30;4.1.1.2211.30;11.1.1.1944.2;5.1.1.2354.7;1.1.1.1977.4;16.1.1.1488.5;3.1.1.1989.12;2.1.1.2356.12;1.1.1.1427.8;10.1.1.1248.25;12.1.1.1205.30;4.1.1.2438.2;2.1.1.1909.2;11.1.1.113…	1452	1.25892	1.6076e-12	1508	1.18032	4.20812e-11	1044	1.24738	1.86937e-07	1527	1.1272	8.65189e-07	1454	1.19124	8.80221e-09	1516	1.1272	1.10942e-06	1031	1.18032	1.7042e-05	1530	1.07647	0.0139319	901	0.981748	0.709876	1472	0.895365	3.77067e-07	1024	1.03753	0.0973916	1524
Complement component 4 binding protein, alpha chain OS=Bos taurus GN=C4BPA PE=2 SV=1	24	88.35	tr|A5D9D2|A5D9D2_BOVIN	Complement component 4 binding protein, alpha chain OS=Bos taurus GN=C4BPA PE=2 SV=1		BOVIN	68913.9	610	64.26	45	35	RCENPGELLNGQVIVK;HNGGDEDFYTYGSSVTYSCDRDFSMLGK;EAFLLR;FFTFDHQAVYECDKGYILVGAK;TIGVWSPSPPSCK;KVICVQPVVK;TIGVWSPSPPSCKK;VICVQPVVK;CHFGYKPETDGPTTVTCQSNLEWSPYIECK;CENPGELLNGQVIVK;GCLGLPHIPHALWER;KNFLICDGTDNWK;LSLEIEILQTNK;DFSMLGK;YKEFCVK;VICVQPVVKDGK;YMFDALCTK;YDHQTQTEQQVYDIGFVLSYK;CEPPPTISNGR;ITSGFGPIYTYQQSIVYAC;ITSGFGPIYTYQQSIVYACNK;DGKITSGFGPIYTYQQSIVYACNK;LEGDSLIHCEADNSWNPPPPTCELNGCLGLPHIPHALWER;LE…	1667	1249	5.1.1.1573.18;12.1.1.1863.26;1.1.1.1232.29;10.1.1.1445.18;11.1.1.1218.26;4.1.1.1350.2;11.1.1.1671.29;4.1.1.2298.5;5.1.1.1878.26;10.1.1.1449.23;6.1.1.1872.21;3.1.1.1187.27;4.1.1.1758.28;1.1.1.1815.7;5.1.1.1478.26;3.1.1.1674.11;8.1.1.1003.23;12.1.1.1859.29;9.1.1.1556.10;4.1.1.1860.6;13.1.1.1394.30;6.1.1.1624.31;1.1.1.1266.27;11.1.1.1254.7;5.1.1.1481.25;7.1.1.1168.8;3.1.1.1242.31;7.1.1.1729.8;9.1.1.…	692	1.08643	6.09956e-13	705	1.05682	3.02028e-08	550	1.07647	2.3182e-05	710	1.0666	2.41597e-09	684	1.04713	1.02021e-06	698	1.01859	0.0340783	545	1.03753	0.000354922	701	1.02802	0.0041202	541	0.981748	0.00598494	689	0.972747	0.00392395	545	1.00925	0.00118012	705
Uncharacterized protein OS=Bos taurus GN=CP PE=1 SV=2	25	87.87	tr|F1N076|F1N076_BOVIN	Uncharacterized protein OS=Bos taurus GN=CP PE=1 SV=2		BOVIN	123809	1085	46.64	45	45	TYCSEPEKVEK;VKDLFSGLIGPLIVCR;TESSTVTPTAPGETR;ENLRAPGSASEAFFEQGPTR;KAVYLQYTDENFR;AETGDKVYVHLK;KLISVDTEHSNIYLQNGPNR;GTFTYEWTVPR;APGSASEAFFEQGPTR;NEGTYYSPSGSGPPPSGSHVAPK;MFTTAPDQVDKENEDFQESNK;AVYLQYTDENFR;MYYSAVDPTKDIFTGLIGPMK;TYCSEPEKVEKDNEDFQESNR;MYSVNGYAFGSLPGLSMCAK;GVYTSDVFDLFPGTYQTVEMTPK;DDSPCIPWVYYSTVDR;DLFSGLIGPLIVCR;VQPGEQCMYILHANPEQGPGQEDSNCVTR;LISVDTEHSNIYLQNGPNR;DIFTGLIGPMK;VNIIFK;SGAGRDD…	528	526	4.1.1.1697.16;11.1.1.1189.5;1.1.1.1347.19;11.1.1.1620.15;9.1.1.1430.14;12.1.1.1302.9;1.1.1.1635.7;5.1.1.1753.2;1.1.1.1092.28;10.1.1.1462.28;5.1.1.1946.23;14.1.1.2187.16;2.1.1.1523.24;1.1.1.1212.16;4.1.1.1243.30;6.1.1.1779.3;4.1.1.1709.17;1.1.1.1444.21;4.1.1.2100.25;11.1.1.1457.12;8.1.1.1799.13;4.1.1.1931.25;3.1.1.1005.26;11.1.1.1368.13;1.1.1.2052.20;3.1.1.2072.30;15.1.1.1551.27;11.1.1.1588.25;9.1…	239	1.90546	8.80025e-05	234	2.44343	0.000679853	184	1.90546	0.286007	283	0.751623	0.160204	249	3.7325	2.20357e-12	249	5.05825	6.21503e-13	196	3.43558	0.00507043	300	1.5417	0.000857572	159	1.1272	0.598535	254	0.390841	1.54703e-07	151	0.855067	0.525181	252
Vitamin D binding protein OS=Bos taurus PE=2 SV=1	26	87.1	tr|I7CT57|I7CT57_BOVIN	Vitamin D binding protein OS=Bos taurus PE=2 SV=1	tr|F1N5M2|F1N5M2_BOVIN	BOVIN	53327.4	474	72.36	51	6	TRIPEVFLTK;DDFTSLSMVL;DLASLGRDDFTSL;DDFTSLSMVLYSR;DLASLGRDDFTSLSMVLYSR;DDFTSLSMVLY	1642	134	3.1.1.1457.6;11.1.1.1880.2;3.1.1.1681.22;3.1.1.1794.22;4.1.1.1574.3;10.1.1.1858.15;10.1.1.1958.16;4.1.1.1794.25;4.1.1.1380.9;4.1.1.2109.12;11.1.1.1769.15;2.1.1.1880.14;4.1.1.1882.22;4.1.1.1569.5;3.1.1.1805.9;4.1.1.1894.23;2.1.1.1851.8;3.1.1.1867.5;10.1.1.1942.8;1.1.1.1960.9;5.1.1.1978.10;3.1.1.1677.24;4.1.1.1830.24;4.1.1.2101.15;3.1.1.1189.3;2.1.1.1759.17;4.1.1.1570.5;11.1.1.2094.6;3.1.1.1753.24;…	38	0.413047	0.383904	36	0.510505	0.367004	33	0.49204	0.183873	36	0.288403	0.151175	34	0.413047	0.426971	34	0.496592	0.407922	30	0.487529	0.200867	34	0.291072	0.164151	33	1.11686	0.46689	37	0.672977	0.364354	32	0.870964	0.488899	37
Serotransferrin OS=Bos taurus GN=TF PE=1 SV=1	27	86.23	tr|G3X6N3|G3X6N3_BOVIN	Serotransferrin OS=Bos taurus GN=TF PE=1 SV=1		BOVIN	77665.4	704	68.32	50	3	SAGWNIPMGK;KSVDNYQECYLAMVPSHAVVAR;SVDNYQECYLAMVPSHAVVAR	729	23	2.1.1.1391.24;1.1.1.1154.5;11.1.1.1178.28;1.1.1.1167.21;2.1.1.1291.25;11.1.1.1288.25;10.1.1.1620.25;9.1.1.1455.21;2.1.1.1295.26;3.1.1.1230.25;10.1.1.1619.23;2.1.1.1180.28;2.1.1.1508.22;2.1.1.1176.27;11.1.1.1191.6;2.1.1.1185.27;10.1.1.1274.31;2.1.1.1299.22;10.1.1.1282.28;10.1.1.1616.24;11.1.1.1284.26;1.1.1.1162.25;16.1.1.1739.5	12	0.159956	0.0284486	10	2.58226	0.013463	6	3.46737	0.0218769	9	2.96483	0.00647398	13	3.34195	0.349548	10	31.6228	0.00411336	4	28.5759	0.00531481	9	34.3558	0.00265176	5	14.3219	0.00638865	9	9.12011	0.0030154	3	1.75388	0.2957	9
Complement component C7 OS=Bos taurus GN=C7 PE=4 SV=1	28	83.57	tr|F1N045|F1N045_BOVIN	Complement component C7 OS=Bos taurus GN=C7 PE=4 SV=1		BOVIN	92989.4	843	58.6	44	3	QCEDGELEHLR;GLSISVTGIRPCAAEAA;SCIGETSETRQCEDGELEHLR	660	29	7.1.1.900.15;11.1.1.1442.29;7.1.1.880.3;3.1.1.1401.7;7.1.1.876.2;2.1.1.1435.31;7.1.1.904.15;7.1.1.888.4;7.1.1.785.15;7.1.1.852.16;15.1.1.1136.14;4.1.1.1507.30;3.1.1.1377.31;1.1.1.1103.16;3.1.1.1407.28;2.1.1.1455.27;7.1.1.883.3;3.1.1.1403.30;8.1.1.877.10;4.1.1.1485.30;7.1.1.892.3;4.1.1.1511.29;7.1.1.783.6;3.1.1.1403.29;7.1.1.786.15;7.1.1.884.3;7.1.1.896.5;2.1.1.1459.28;7.1.1.847.13	13	2.46604	0.16714	13	2.0893	0.28999	8	3.94457	0.0569087	13	1.52757	0.577682	14	3.19154	0.0887727	14	2.72898	0.136036	10	4.87529	0.0375885	14	2.01372	0.238903	9	1.77011	0.200437	13	0.597035	0.279548	9	1.83654	0.122713	13
Complement component C6 OS=Bos taurus GN=C6 PE=4 SV=1	29	75.93	tr|F1MM86|F1MM86_BOVIN	Complement component C6 OS=Bos taurus GN=C6 PE=4 SV=1	sp|Q29RU4|CO6_BOVIN	BOVIN	104522	932	49.79	39	39	DVLTGLR;LECNGENDCGDNSDERNCGR;TMNICEVGAVK;AVGYQYFR;IGDSIELTCPR;TKDLQLSDVFLK;QYSVGEEVEILCFTGFK;CLNNQQLHFVHIGSCEEGPQLK;VFSDWLESVK;SISLVQGGR;ENPSVIDFALAPITDLVR;SILRPSQFGGQPCTEPLMTFQPCIPSK;FDPCQCAR;YTCSGDSWTPPISDSLSCEKDVLTGLR;GLVVNGPSR;GEVLDNSFTGGVCR;IEEIDCK;EMEILHSGR;ASSFIR;YYFENFCGQLCTK;SAYAAALAWEK;ALNHLPLEYNSALYSR;GGDQLFCVQIGSSANGK;DLQLSDVFLK;IVTDKYYFENFCGQLCTK;VPIFYSSK;TECLKPIVPEGLTLSPFQTLYK;YTCSG…	523	522	14.1.1.1333.25;2.1.1.1348.31;9.1.1.1913.5;10.1.1.1968.22;5.1.1.1623.31;4.1.1.1615.31;9.1.1.1615.12;6.1.1.1353.31;16.1.1.1737.15;13.1.1.1362.23;3.1.1.1098.16;9.1.1.1601.30;5.1.1.2093.4;10.1.1.2195.10;16.1.1.1536.6;5.1.1.2108.15;11.1.1.1897.30;10.1.1.1290.16;13.1.1.1802.6;16.1.1.2172.8;11.1.1.1920.2;13.1.1.1805.12;14.1.1.2090.6;4.1.1.1123.30;14.1.1.1885.3;5.1.1.1606.10;9.1.1.1413.29;6.1.1.1639.15;4…	356	2.46604	1.32235e-06	384	1.41906	0.00168104	120	18.5353	6.83094e-10	391	0.895365	0.006113	350	1.88799	2.52838e-05	377	1.08643	0.136849	118	15.417	5.27427e-09	383	0.672977	1.71551e-05	92	10.5682	2.77502e-06	363	0.363078	1.45706e-07	119	14.0605	5.66714e-08	385
Gelsolin OS=Bos taurus GN=GSN PE=1 SV=1	30	74.52	tr|F1N1I6|F1N1I6_BOVIN	Gelsolin OS=Bos taurus GN=GSN PE=1 SV=1		BOVIN	85686.9	781	53.27	41	40	VVQGKEPAHLMSLFGGK;AVEVMPKAGALNSNDAFVLK;DSQEEEKTEALTSAK;VTEARPGSMVVEHPEFLK;DSQEEEKTEALTSAKR;AGKEPGLQIWR;SEDCFILDHGKDGK;TASDFISKMDYPR;VHVSEEGAEPEAMLEVLGPKPALPAGTEDTAKEDAANRK;PGSMVVEHPEFLK;AGALNSNDAFVLK;IEGSDKVPVDPATYGQFYGGDSYIILYNYR;NWRDPDQTDGPGLSYLSSHIANVER;VPFDAATLHTSTAMAAQHGMDDDGR;TVQLDDYLNGR;VHVSEEGAEPEAMLEVLGPK;DPDQTDGPGLSYLSSHIANVER;LFACSNK;SVSLVADENPFAQGALR;YIETDPANR;VEKFDLVPVPPNLYGDFFTGDAYV…	856	854	10.1.1.2423.7;14.1.1.1692.14;4.1.1.1965.26;3.1.1.1298.8;4.1.1.1405.8;6.1.1.1728.22;9.1.1.2000.21;6.1.1.1965.26;4.1.1.2341.26;12.1.1.1134.22;2.1.1.1736.13;6.1.1.1683.7;1.1.1.1509.27;1.1.1.1326.23;1.1.1.1520.24;10.1.1.1518.10;14.1.1.1696.11;10.1.1.1432.27;6.1.1.1813.12;13.1.1.1116.29;3.1.1.2237.25;2.1.1.1355.4;4.1.1.2062.9;12.1.1.2172.8;9.1.1.2017.21;9.1.1.1989.27;10.1.1.2458.9;6.1.1.1679.6;14.1.1.…	430	1.43219	0.267989	481	0.660694	0.0234582	249	3.37287	0.0289685	487	0.559758	9.0297e-05	382	0.751623	0.341082	422	0.37325	0.000303522	206	1.99526	0.292753	427	0.313329	1.72825e-06	226	2.42103	0.114432	448	0.398107	7.53213e-07	261	4.48745	0.00204448	497
Phosphatidylinositol-glycan-specific phospholipase D OS=Bos taurus GN=GPLD1 PE=1 SV=1	31	74.26	sp|P80109|PHLD_BOVIN	Phosphatidylinositol-glycan-specific phospholipase D OS=Bos taurus GN=GPLD1 PE=1 SV=1		BOVIN	92601	839	63.53	41	6	VYLIYGNDLGLPR;GIVAAFYSGSSYSSR;EMFIGSSQPLTHVSSPAASYYLSFPYTR;FGGVLHLSDLDNDGLDEIIVAAPLR;IDLDLDKEAHGILEGFQPSGR;HWYVPAEDLLGIYR	578	74	11.1.1.2059.12;15.1.1.1688.19;6.1.1.1727.17;6.1.1.1774.22;6.1.1.1685.25;12.1.1.1583.30;11.1.1.1501.25;6.1.1.1660.26;6.1.1.1655.27;7.1.1.1800.3;6.1.1.1521.13;12.1.1.1693.3;5.1.1.1970.6;1.1.1.1873.9;11.1.1.1749.17;6.1.1.1722.19;11.1.1.1750.5;11.1.1.1744.6;13.1.1.1673.29;11.1.1.1493.28;4.1.1.2198.9;12.1.1.1880.4;12.1.1.1884.5;11.1.1.1832.12;11.1.1.1748.7;11.1.1.1756.7;6.1.1.1737.19;11.1.1.1752.5;12.…	52	1.1695	0.90277	53	1.58489	0.951012	40	1.51356	0.643977	49	3.01995	0.154895	53	1.59956	0.274134	54	2.14783	0.324125	44	1.95885	0.27628	50	3.87258	0.0246135	43	1.2942	0.644842	49	2.39883	0.114075	42	0.946237	0.666162	49
Uncharacterized protein OS=Bos taurus PE=1 SV=1	32	70.91	tr|G3N0V0|G3N0V0_BOVIN	Uncharacterized protein OS=Bos taurus PE=1 SV=1		BOVIN	35951.3	326	81.29	50	50	VDKAVGVSIDCSK;RVVSALPIQHQDWTGGK;PIQHQDWTGGK;SGVHTFPAVLQSSGL;SGVHTFPAVLQSSGLYSL;SGVHTFPAVLQSS;VVSALPIQHQDWTG;CGDTSSSTVTLGCLVSSYMPEPVTVTWNSGALK;SWFVDDVEVHTAR;VSSYMPEPVTVTWNSGALK;VTGFYPEDVAVEWQR;TTPPQLDTDR;SKGPAREPQVYVLDPPKEELSK;EPSVFIFPPKPK;SSTVTLGCLVSSYMPEPVTVTWNSGALK;STLSVTCMVTGFYPEDVAVEWQR;RSYFLYSK;GDTYTCVVMHEALHN;VVSALPIQHQDWTGGK;VTLGCLVSSYMPEPVTVTWNSGALK;GLSAPIVR;PEVQFSWFVDDVEVHTAR;SYFLYSK;SGV…	1884	1882	4.1.1.2340.4;14.1.1.1935.23;2.1.1.1547.27;3.1.1.1195.23;6.1.1.2183.12;3.1.1.1259.21;12.1.1.1946.31;4.1.1.1474.22;13.1.1.1939.28;14.1.1.2007.22;14.1.1.1788.29;6.1.1.1742.21;5.1.1.1486.26;7.1.1.1889.5;3.1.1.1190.21;4.1.1.2355.20;14.1.1.1890.17;14.1.1.1867.25;2.1.1.1432.14;13.1.1.1971.31;14.1.1.1202.23;14.1.1.2118.22;3.1.1.1280.15;4.1.1.1370.12;4.1.1.1434.24;2.1.1.1369.24;4.1.1.2440.2;13.1.1.1227.21…	736	1.03753	0.0478945	771	1.03753	0.00636065	600	0.981748	0.119261	776	0.990832	0.700401	775	1.45881	0.011332	798	1.45881	2.65304e-06	644	1.38038	0.0184264	801	1.39316	0.045752	566	0.937562	0.221924	767	0.946237	0.0401707	625	0.928966	0.480713	790
Inter-alpha-trypsin inhibitor heavy chain H4 OS=Bos taurus GN=ITIH4 PE=4 SV=2	33	70.75	tr|F1MMD7|F1MMD7_BOVIN	Inter-alpha-trypsin inhibitor heavy chain H4 OS=Bos taurus GN=ITIH4 PE=4 SV=2	sp|Q3T052|ITIH4_BOVIN;tr|Q5EA67|Q5EA67_BOVIN	BOVIN	101526	916	49.24	39	39	VYLGPMR;EATFQMELPK;VTIGLLFWDGPGK;MALENGGLAR;VFFKGSELVVAGK;YDVDRPLSGGSIQIENGYFVHYFAPDSLSTIPK;VTMDKEGLLLLSRPDR;LLNGTPLFGPPGPPAAASPFH;KTEQFQVSVSVAPAAK;NVIFVIDK;FSSHVSGTLGQFYQDVLWGPLDTADDSKR;FAHTVITSR;LREQSPDVLLAQIR;GSELVVAGK;ILDDLSPHDQFDLISFSSEATTWKPLLVPASTENVNEAK;VQNDIDIYSLTVDSK;LLLQNTDR;LLNGTPLFGPPGPPAAASPFHR;LLNGTPLFGPPGPPAAASPF;QDTVLDGSFIVR;FSWIEVTFENPQVQIHASPEHVVMTR;WKETLYSVMPGLK;AAAQEQYSAAVAR;…	403	402	13.1.1.2148.5;8.1.1.1495.10;6.1.1.1546.4;10.1.1.1539.2;11.1.1.1415.6;2.1.1.1395.3;10.1.1.1545.17;12.1.1.1353.19;8.1.1.876.26;9.1.1.1782.10;4.1.1.1154.5;6.1.1.1768.7;6.1.1.1942.2;10.1.1.1268.31;13.1.1.1739.15;13.1.1.1961.15;5.1.1.2302.29;6.1.1.1852.16;8.1.1.1488.5;13.1.1.1900.17;11.1.1.1426.19;12.1.1.1892.15;9.1.1.1602.13;6.1.1.1938.11;3.1.1.1263.2;13.1.1.1730.30;5.1.1.1840.12;8.1.1.872.24;6.1.1.2…	211	1.78649	0.000827024	204	2.75423	5.19523e-07	105	10	8.86994e-06	201	2.60615	8.13036e-06	213	2.85759	2.52496e-09	205	4.40555	5.37281e-12	98	13.9316	2.69482e-09	201	4.20727	4.80143e-11	96	6.54636	0.00143877	196	1.51356	0.103908	94	4.61318	0.0713326	189
Actin, cytoplasmic 2 OS=Bos taurus GN=ACTG1 PE=1 SV=1	34	67.6	sp|P63258|ACTG_BOVIN	Actin, cytoplasmic 2 OS=Bos taurus GN=ACTG1 PE=1 SV=1	sp|P60712|ACTB_BOVIN	BOVIN	41792.5	375	87.2	41	3	KDLYANTVLSGGTTMYPGIADR;DLYANTVLSGGTTMYPGIADR;EEEIAALVIDNGSGMCK	1528	226	8.1.1.1887.21;8.1.1.1829.7;2.1.1.1637.13;2.1.1.2013.29;2.1.1.1795.16;4.1.1.2006.30;3.1.1.1497.8;4.1.1.2014.26;2.1.1.1962.29;8.1.1.1869.19;10.1.1.1838.15;8.1.1.1878.22;4.1.1.1610.29;2.1.1.1958.29;2.1.1.1568.28;2.1.1.1965.29;10.1.1.1495.27;8.1.1.1793.29;15.1.1.1712.25;2.1.1.1737.14;3.1.1.1407.27;8.1.1.1956.7;8.1.1.1874.16;3.1.1.1521.20;8.1.1.1938.13;2.1.1.1937.30;3.1.1.1872.31;8.1.1.1784.29;1.1.1.1…	37	0.772681	0.464601	38	0.691831	0.742854	33	0.772681	0.277848	38	0.619441	0.358582	37	1.01859	0.725712	38	0.937562	0.855592	32	1.05682	0.377162	38	0.816582	0.524688	32	1	0.491829	37	0.801678	0.722567	32	1.11686	0.335831	38
Uncharacterized protein OS=Bos taurus GN=MYH9 PE=1 SV=2	35	64.16	tr|F1MQ37|F1MQ37_BOVIN	Uncharacterized protein OS=Bos taurus GN=MYH9 PE=1 SV=2		BOVIN	227101	1964	25.71	39	31	EDQSILCTGESGAGK;VSHLLGINVTDFTR;KLEGDSTDLNDQIAELQAQIAELK;EEELQAALAR;VIQYLAHVASSHK;IMGIPEEEQMGLLR;ADFCIIHYAGK;NFINNPLAQADWAAK;AQQAADKYLYVDK;EQADFAIEALAK;LQVELDNVTGLLTQSDSK;KQELEEICHDLEAR;ELESQISELQEDLESER;ALELDSNLYR;QLLQANPILEAFGNAK;YLYVDKNFINNPLAQADWAAK;SDLLLESYNK;ITDVIIGFQACCR;VISGVLQLGNIVFKK;LVWVPSDK;LDPHLVLDQLR;VEDMAELTCLNEASVLHNLK;LSEMETLQSQLLAEK;DFSALESQLQDTQELLQEENR;VKPLLQVSR;NLPIYSEEIVEMYK;…	174	161	14.1.1.2181.13;13.1.1.1748.2;6.1.1.1518.26;12.1.1.2042.30;6.1.1.2317.13;9.1.1.1508.12;9.1.1.2170.18;9.1.1.1942.21;6.1.1.1526.21;12.1.1.2039.28;6.1.1.1494.20;12.1.1.1895.20;9.1.1.1877.20;9.1.1.2036.9;6.1.1.1927.6;14.1.1.2051.14;11.1.1.1795.25;14.1.1.2199.28;6.1.1.2115.4;14.1.1.2047.6;6.1.1.2065.6;5.1.1.2026.29;12.1.1.2032.12;10.1.1.1418.8;13.1.1.2098.8;3.1.1.1583.8;8.1.1.1816.6;12.1.1.1889.16;13.1…	105	0.724436	0.0499239	109	0.501187	0.00392657	69	1.72187	0.945345	108	0.380189	1.54893e-05	98	0.428549	0.0041203	103	0.316228	0.000585912	63	1.15878	0.734182	103	0.242103	9.68939e-07	71	2.10863	0.350563	117	0.474242	0.000139657	76	3.04789	0.111163	121
Complement component 1, r subcomponent OS=Bos taurus GN=C1R PE=2 SV=1	36	60.56	tr|A5D9E9|A5D9E9_BOVIN	Complement component 1, r subcomponent OS=Bos taurus GN=C1R PE=2 SV=1		BOVIN	80212.3	705	46.95	30	30	IDAQSNSVDLLF;NRNDVFSENMFCAGNPATR;LGNFPWQAYTNIHGPGGGALLGDR;GLYTCTAQGIWK;KGYELVEGNK;DYFIATCK;FCGQLGSPLSNPPGRK;DHEAQGSPNIDVFLGHINVEDITK;GLYTCTAQGIWKNELVGEK;GYELVEGNK;TLDSFTIIQDLQPQYQYR;QDSCQGDSGGVFAVSDKR;SCQAECSSELFTEPSGYISSLEYPRPYPPDLR;YVDWIKK;LYGEVMSPLFPKPYPNNFER;PGYELQPDGR;CLPVCGKPLHPVEQR;NIGEFCGK;LYGEVMSPLFPK;NDVFSENMFCAGNPATR;SVDLLFFTDESGDSR;QDSCQGDSGGVFAVSDK;AKLGNFPWQAYTNIHGPGGGALLGDR;LYYTSEVI…	382	382	6.1.1.2077.16;11.1.1.1221.20;6.1.1.2073.15;4.1.1.1596.12;6.1.1.2061.27;3.1.1.1128.20;1.1.1.1783.27;9.1.1.2095.4;6.1.1.1662.5;16.1.1.1586.9;4.1.1.1183.23;1.1.1.1755.3;1.1.1.1221.16;15.1.1.1316.26;10.1.1.2082.15;14.1.1.1995.22;12.1.1.1430.30;11.1.1.1745.29;5.1.1.1736.14;5.1.1.1802.27;5.1.1.1738.17;13.1.1.2001.25;1.1.1.1831.8;2.1.1.1383.9;12.1.1.1682.15;2.1.1.1218.18;8.1.1.1774.9;10.1.1.2020.30;5.1.…	203	1.51356	0.00558549	209	0.937562	0.295013	97	8.09096	7.94545e-05	204	1.64437	5.29676e-05	201	1.18032	0.317243	207	0.737904	0.149943	89	6.85488	0.00117227	203	1.27057	0.0613627	85	5.7544	0.00529527	195	1.08643	0.709609	93	8.01678	0.000510417	205
IGL@ protein OS=Bos taurus GN=IGL@ PE=1 SV=1	37	59.4	tr|Q3T101|Q3T101_BOVIN	IGL@ protein OS=Bos taurus GN=IGL@ PE=1 SV=1		BOVIN	24640	235	65.96	37	8	VSITCSGSSSNVGNGYVSWYQLIPGSAPR;SNVGNGYVSWYQLIPGSAPR;GYVSWYQLIPGSAPR;VSWYQLIPGSAPR;NVGNGYVSWYQLIPGSAPR;SNAVFGSGTTLTVLGQPK;SSNAVFGSGTTLTVLGQPK;YVSWYQLIPGSAPR	2285	98	6.1.1.2061.30;5.1.1.2152.25;14.1.1.1768.13;12.1.1.1974.12;6.1.1.2188.27;13.1.1.1988.22;13.1.1.2092.24;14.1.1.1753.12;5.1.1.2068.17;13.1.1.1918.26;12.1.1.1748.14;14.1.1.1949.21;13.1.1.2001.26;13.1.1.1903.31;6.1.1.2155.21;13.1.1.1942.19;6.1.1.2161.15;13.1.1.1933.16;6.1.1.2013.26;6.1.1.2066.12;6.1.1.2065.30;13.1.1.1939.31;6.1.1.2151.22;12.1.1.1967.11;3.1.1.1477.14;13.1.1.2106.30;13.1.1.1941.31;12.1.…	8	3.0761	0.412863	8	1.41906	0.611496	4	5.29664	0.822324	8	2.1677	0.455194	7	1.90546	0.4752	7	0.887156	0.725032	3	3.66438	0.969332	7	1.41906	0.528819	5	2.60615	0.489698	8	0.698232	0.894171	4	4.40555	0.750804	8
Alpha-actinin-1 OS=Bos taurus GN=ACTN1 PE=2 SV=1	39	57.66	sp|Q3B7N2|ACTN1_BOVIN	Alpha-actinin-1 OS=Bos taurus GN=ACTN1 PE=2 SV=1		BOVIN	102980	892	39.01	29	18	TIPWLENR;ETADTDTADQVMASFK;NVNIQNFHISWK;QFGAQANVIGPWIQTK;MLDAEDIVGTARPDEK;AGTQIENIEEDFRDGLK;IMSIVDPNR;ICDQWDNLGALTQK;IDQLEGDHQLIQEALIFDNK;KDDPLTNLNTAFDVAEK;QKDYETATLSEIK;LVSIGAEEIVDGNVK;KQFGAQANVIGPWIQTK;LAILGIHNEVSK;DDPLTNLNTAFDVAEK;DGLGFCALIHR;VLAVNQENEQLMEDYEK;GISQEQMNEFR	188	85	3.1.1.1356.12;3.1.1.1011.30;11.1.1.1519.5;8.1.1.1624.5;11.1.1.1511.5;12.1.1.1526.28;11.1.1.1448.9;1.1.1.1660.5;12.1.1.2004.23;3.1.1.1352.11;11.1.1.1424.3;9.1.1.1692.19;1.1.1.1656.7;12.1.1.1553.30;9.1.1.2166.23;12.1.1.2005.25;8.1.1.1615.13;6.1.1.1700.25;10.1.1.1761.8;5.1.1.1595.8;8.1.1.1620.9;4.1.1.1580.7;12.1.1.1549.28;8.1.1.1576.5;10.1.1.1767.8;6.1.1.1917.30;4.1.1.1407.19;10.1.1.1756.9;11.1.1.14…	78	0.855067	0.259221	79	0.758578	0.00364784	58	3.10456	0.716366	78	0.47863	4.45777e-07	77	0.765597	0.34434	78	0.685488	0.00566164	55	2.70396	0.657789	77	0.436516	7.69041e-05	53	3.22107	0.394217	76	0.549541	3.08157e-05	53	3.63078	0.116017	77
Uncharacterized protein OS=Bos taurus GN=LOC528040 PE=4 SV=2	40	57.04	tr|E1B805|E1B805_BOVIN	Uncharacterized protein OS=Bos taurus GN=LOC528040 PE=4 SV=2		BOVIN	187266	1674	27.36	36	35	TPQYFKPGMPFSFR;ILAFYLLPK;TFFYLR;VTGDAEATVGLVAVDK;YLDSTGQWNK;SVFPESWFWK;FTILVLSK;TIYTPEQSVQYR;GNPGSTWLTSYVFR;DLLPDNGVYIDSFTLPER;YAFQYETK;ISIGTWTIEASYQTAPK;ASLESVETSDSNPYIYYNMK;ELTIQVK;IWDTVEEHDIGCTAGSGKDR;TFTLDIK;GTGQDPELVADSILIDVNDKCQEK;IGLQNEAYVQPIQPSSLVALK;VKSEYIHVLGK;HGPVCITAFLSCCQLSETLTR;ANDYLDSFASK;IVAVPPFSSK;IWDTVEEHDIGCTAGSGK;AEFLQAAQVTVYDYYEPSRR;CTSFYNLPTEHASLR;EAREEQLLLGT;GTISILTVYHR;EPL…	188	133	14.1.1.2171.13;5.1.1.1680.11;1.1.1.1330.14;6.1.1.1299.29;14.1.1.2153.10;6.1.1.1857.9;14.1.1.2166.10;3.1.1.1797.9;13.1.1.1852.15;3.1.1.1229.21;8.1.1.1818.29;13.1.1.1899.19;11.1.1.1186.11;5.1.1.1450.11;3.1.1.1105.29;12.1.1.1414.6;6.1.1.1963.23;14.1.1.2198.16;9.1.1.1498.28;1.1.1.1624.12;6.1.1.1255.25;11.1.1.1787.23;13.1.1.1946.19;6.1.1.1297.27;5.1.1.1417.2;14.1.1.2157.2;3.1.1.1795.22;16.1.1.2218.7;3…	95	1.57036	0.0188613	98	1.10662	0.578111	55	5.39511	0.000775545	97	1.34276	0.037448	94	2.03236	0.000480505	99	1.48594	0.0137623	53	6.66807	0.00014027	97	1.7378	0.000234667	50	3.66438	0.00557829	92	0.83946	0.843101	55	4.52898	0.00239817	96
Complement component 8, alpha polypeptide OS=Bos taurus GN=C8A PE=2 SV=1	41	54.29	tr|Q2KIH5|Q2KIH5_BOVIN	Complement component 8, alpha polypeptide OS=Bos taurus GN=C8A PE=2 SV=1		BOVIN	66334.1	589	70.63	29	2	GVPVTVTAGVSMSQDAAFLKK;GVPVTVTAGVSMSQDAAFLK	420	5	11.1.1.1342.30;11.1.1.1565.10;11.1.1.1696.13;1.1.1.1334.25;11.1.1.1565.27	3	1.22462	0.684495	3	1.04713	0.812115	3	1.13763	0.52168	3	1.45881	0.390611	3	1.21339	0.749235	3	1.03753	0.887218	3	1.1272	0.566915	3	1.44544	0.418619	3	0.92045	0.761329	3	1.18032	0.54081	3	1.07647	0.642054	3
Vitronectin OS=Bos taurus GN=VTN PE=1 SV=1	42	53.55	tr|Q3ZBS7|Q3ZBS7_BOVIN	Vitronectin OS=Bos taurus GN=VTN PE=1 SV=1		BOVIN	53574.7	476	58.82	30	28	NGSLFAFR;GGSYGGAGQPQLISR;DVWGIEGPIDAAFTR;IYVSGSAPSFPR;GNHYWEYVFQQQPSQEDCEGSSLPAAFK;FQDGVLEPDFPR;VDAVIPPYPR;LLFWGGSYGGAGQPQ;WFGLPGR;DSWVDIFR;KCQCDELCSYYQSCCADFMAECKPQVTR;NWFGLPGR;DVWGIEGPIDAAF;LLFWGGSYGGAGQPQLISR;RVDAVIPPYPR;HFALMQR;TRRVDAVIPPYPR;SIAQYWLGCPVPGQA;SIAQYWLGCPVPG;GLYCYELDEK;LFWGGSYGGAGQPQLISR;NISDGFGGIPDDVDAALALPAHNFNGR;LDAAMAGHIYVSGSAPSFPR;FFSEDKYYR;TYLFK;RDVWGIEGPIDAAFTR;CQCDELCSYYQ…	1843	1822	3.1.1.2291.14;4.1.1.1729.16;14.1.1.1995.31;8.1.1.2167.24;12.1.1.2387.21;1.1.1.1903.21;6.1.1.1719.25;9.1.1.2102.20;15.1.1.1854.30;15.1.1.1941.11;3.1.1.2311.16;3.1.1.1453.9;15.1.1.2107.20;5.1.1.1694.24;13.1.1.1990.25;11.1.1.1681.25;2.1.1.2325.30;11.1.1.1313.13;1.1.1.1938.25;5.1.1.2084.24;5.1.1.1698.23;15.1.1.2071.31;6.1.1.2436.25;12.1.1.1466.12;14.1.1.1965.7;12.1.1.1284.9;14.1.1.1925.31;1.1.1.1953.…	865	1	0.945511	903	1.00925	0.956403	570	1.05682	0.000544974	895	1.04713	0.000221869	845	0.954993	0.000105693	872	0.963829	8.06891e-05	540	1.00925	0.051246	877	1	0.687578	531	1.04713	0.000599558	881	1.02802	0.000258431	581	1.03753	0.000844083	908
Uncharacterized protein OS=Bos taurus GN=C8B PE=4 SV=2	43	52.28	tr|F1N102|F1N102_BOVIN	Uncharacterized protein OS=Bos taurus GN=C8B PE=4 SV=2		BOVIN	66656.9	590	50.34	26	26	LLCNGDNDCGDQSDEANCRK;EVDSCQCAPCQGNGVPVLK;RLLCNGDNDCGDQSDEANCR;LLCNGDNDCGDQSDEANCR;GGASEYVTALAYK;CECICPAGFQGSACEVTHRK;CSDILNEIKDR;KPYNVENFIPQTR;NLMLHHEFLQR;CEGFVCAQTGR;RLLCNGDNDCGDQSDEANCRK;IGAAITSVYLK;IAGIFELGYSSMSNIGQHFISR;WNCWSNWSPCSGGHK;FRKPYNVENFIPQTR;ALEEFQK;QLPLEYSYGEYR;SSFSLGFK;YYAGLCSPHYILNTR;ELPTADLMQEWGDAVQYNPDIIK;SDLEVAHYK;VMPLYELVTATDFAYSSTVK;ALEEFQKEVDSCQCAPCQGNGVPVLK;DLVVLVR;SVDVTPL…	357	357	12.1.1.1362.18;11.1.1.1574.22;5.1.1.1398.3;11.1.1.2115.21;7.1.1.851.30;11.1.1.1314.14;9.1.1.2167.10;10.1.1.1501.27;10.1.1.1351.8;14.1.1.2182.16;2.1.1.1311.2;10.1.1.2035.17;5.1.1.1866.25;7.1.1.710.31;9.1.1.1287.6;2.1.1.1138.24;10.1.1.1500.27;4.1.1.1086.28;1.1.1.1992.11;5.1.1.1855.22;3.1.1.962.26;3.1.1.1253.2;4.1.1.1124.31;6.1.1.1882.29;10.1.1.2277.28;14.1.1.1543.31;2.1.1.1098.18;6.1.1.1855.19;3.1.…	180	2.31206	7.05859e-05	188	1.69044	0.000614243	82	9.54993	0.000521085	189	0.981748	0.911105	174	1.6293	0.0809293	185	1.14815	0.374768	85	7.24436	0.0226655	189	0.672977	0.00389078	76	4.96592	0.1022	180	0.42462	5.44543e-05	80	6.42688	0.0540713	189
Sulfhydryl oxidase OS=Bos taurus GN=QSOX1 PE=2 SV=1	44	51.87	tr|A6QQA8|A6QQA8_BOVIN	Sulfhydryl oxidase OS=Bos taurus GN=QSOX1 PE=2 SV=1		BOVIN	62974.5	567	55.38	27	27	ELCSACHNELR;VNWVGCQGSEPHFRG;KKIPYGFFK;ECAGHFEQMASGSMHR;FMAVLAK;EVTLDLSQHQGIAVR;ALANDVKDWRPALNLAALDCAEETNSAVCR;IPYGFFK;DWRPALNLAALDCAEETNSAVCR;LEEITGFFAR;KIPYGFFK;VGSLNSAVLWFWSSHNK;LAGAPSEDPQFPK;LIDALESHSDTWPPACPPLEPAR;SALYSSSDPLTLLR;GTPVWDLDNILK;FFFGCR;THFSPSNIVLDFPSAGPGPWR;IYMADLESALHYILR;VNWVGCQGSEPHFR;FSVLEGQR;NNEEYLALIFEK;AQEVLQAIR;DFNIPGFPTVR;TGSGTTLSVAGADVQTLR;FGVTNFPSCYLLSR;SFYTTYLR	380	380	1.1.1.1961.22;15.1.1.1829.12;9.1.1.1451.9;10.1.1.1523.6;6.1.1.1450.30;1.1.1.1856.11;1.1.1.1229.11;6.1.1.1399.26;3.1.1.1823.7;2.1.1.1675.10;9.1.1.1483.6;11.1.1.1221.16;6.1.1.1466.31;13.1.1.1873.20;11.1.1.1990.5;6.1.1.1982.19;13.1.1.1938.20;3.1.1.1464.2;4.1.1.1792.21;5.1.1.1980.16;13.1.1.1945.14;6.1.1.1407.29;12.1.1.1753.18;1.1.1.1864.14;4.1.1.1776.26;2.1.1.1992.18;5.1.1.1826.15;14.1.1.1934.21;13.1…	288	2.51189	1.91453e-05	306	1.55597	0.04213	136	9.37562	0.000415987	305	1.88799	0.000415116	285	1.58489	0.00799575	304	0.963829	0.331966	134	7.04693	0.00127223	303	1.13763	0.491283	114	4.7863	0.0102394	280	0.704693	0.0106824	137	6.60694	0.00110705	300
Complement component C9 OS=Bos taurus GN=C9 PE=2 SV=1	45	51.18	sp|Q3MHN2|CO9_BOVIN	Complement component C9 OS=Bos taurus GN=C9 PE=2 SV=1		BOVIN	61997.8	548	58.94	29	29	YTPVEAIEK;TAGFGINILGMDPLSTPFDNQYYNGLCDR;LLCNEDNDCGDYSDEDNCEQDPRPPCR;CQPCQNGGTVVLLDGECVCSCPK;SIEIFGQFNGRK;IQILR;VWDGNTLTYYR;SRDVMLQTTFLDSINTLPTTYEK;SIEIFGQFNGR;MSSWSEWSK;QQCVPTEACEDPEEGCGNDFQCGTGR;DVMLQTTFLDSINTLPTTYEK;QGTPLPIDCR;GMGQTETNPEADLFDDVITFIR;KLNFNAGLSVK;LNFNAGLSVK;LVPIYDLIPVK;AIEDYINEF;FTYSKDDIYR;LLSSYSAK;AIEDYINEFSVR;VVEESELAR;TENHEESIQILR;WNVASLTYDTK;VGVEVTGNFDSK;RPWNVASLTYDTK;MFLHVK;…	620	620	4.1.1.1940.13;3.1.1.1334.13;3.1.1.1067.19;10.1.1.2048.8;1.1.1.2171.12;8.1.1.1061.24;12.1.1.2241.8;6.1.1.1239.29;13.1.1.1148.28;2.1.1.1942.14;12.1.1.2128.7;5.1.1.1405.26;9.1.1.1432.4;12.1.1.2109.2;8.1.1.908.11;12.1.1.1193.29;4.1.1.1289.18;14.1.1.1343.31;9.1.1.2329.10;10.1.1.2277.19;10.1.1.1345.2;2.1.1.1434.23;9.1.1.2324.6;3.1.1.1045.14;3.1.1.1539.27;6.1.1.2211.2;8.1.1.1052.25;4.1.1.1493.7;8.1.1.10…	359	2.18776	0.00111093	373	1.7378	0.0101795	156	10.2802	3.40322e-07	387	0.937562	0.144027	347	1.27057	0.0291566	361	0.990832	0.112126	150	6.72977	9.27427e-06	377	0.549541	0.00775045	135	5.80764	5.47733e-05	367	0.42462	2.78887e-05	151	6.72977	0.000359397	379
Fibulin-1 OS=Bos taurus GN=FBLN1 PE=1 SV=2	46	50.33	tr|F1MYN5|F1MYN5_BOVIN	Fibulin-1 OS=Bos taurus GN=FBLN1 PE=1 SV=2		BOVIN	77485.4	706	57.08	29	29	GYHLNEEGTR;YMDGMTVGVVR;VSEIEEEQEDPYLNDRCR;EFTRPEEIIFLR;CLAFECPENYRR;QVRPIVGPFHAVLK;DSFDIIK;VSEIEEEQEDPYLNDR;AGADVSMEACCADGHR;EIEEEQEDPYLNDR;RGYQLSDVDGVTCEDIDECALPTGGHICSYR;CENTPGSYYCSCTLGFR;AGYYFDGISR;LEMNYVVGGVVSHR;DSFDIIKR;MVQEQCCQNQLEELHCATGINLANEQDSCATPR;TCVDINECR;GQETADFAPGDGGDLQETAK;AAQAQGQSCEYSLMVGYQCGLVFR;CCHCCLLGR;QLEELHCATGINLANEQDSCATPR;DSSCGTGYELTEDNDCKDIDECESGIHNCLPDFICQNTLGSFR;SCRPN…	680	678	5.1.1.1371.29;1.1.1.1973.14;8.1.1.1436.31;1.1.1.1152.31;11.1.1.1732.11;10.1.1.1622.2;7.1.1.1211.3;16.1.1.1556.19;10.1.1.2058.14;10.1.1.1971.16;9.1.1.1776.31;13.1.1.1531.9;6.1.1.1985.5;10.1.1.1333.28;7.1.1.730.26;2.1.1.1869.13;1.1.1.1833.24;2.1.1.1574.18;1.1.1.2292.20;5.1.1.1630.27;6.1.1.1292.31;8.1.1.2199.24;14.1.1.1888.12;3.1.1.1331.8;9.1.1.1474.31;1.1.1.1957.9;6.1.1.1964.5;9.1.1.1627.24;5.1.1.1…	310	1.33045	0.227806	317	0.954993	0.149417	156	6.19441	0.000106028	306	2.12814	0.000976133	276	0.49204	0.00178062	285	0.366438	2.07868e-06	124	2.88403	0.0189409	276	0.758578	0.301166	153	4.96592	0.000256592	301	1.57036	0.0211305	153	5.97035	2.67789e-05	307
Uncharacterized protein OS=Bos taurus GN=ADAMTS13 PE=4 SV=2	47	49.96	tr|F1MVP0|F1MVP0_BOVIN	Uncharacterized protein OS=Bos taurus GN=ADAMTS13 PE=4 SV=2		BOVIN	151417	1413	33.83	29	29	CVPGDPQEDGALR;SLAELAPVGVVHGHWSGWGPASPCSR;IAIHALTVDSGTR;AEGTDASYILIR;GEHLDMCQALSCHTDPLDPSSCSR;WGTAEQYSEGNALCR;IFIDVAPWAR;LDHGQDTEVDGAACAGLVQPQASIPCIVADCAYR;TVNPEDDTDPGHADLVLYITR;VAFGPTAVACTFR;FDLELPDGNR;GCDMQLFGPR;GTARPDCAVAIGRPLGEVVTLR;HDACLGPGAQVPVPADFCQHLPKPVTVR;ALAPQPAAVDTCNSQPCPQR;DDMEIQVYR;FVCMDTALR;GQYWTLHTR;EEATAPGQTTAATAASLEWPQPHTR;TQLEFMSEQCAQTDSEPLR;LLIPLLDGTECGVGK;TLYWESEGSQAEMEFSQGFLE…	150	150	6.1.1.1469.22;5.1.1.2124.5;9.1.1.1470.29;3.1.1.1084.29;6.1.1.1478.20;2.1.1.1438.14;4.1.1.1379.29;1.1.1.1382.7;4.1.1.1208.25;6.1.1.1602.9;2.1.1.1430.14;2.1.1.1394.11;14.1.1.1851.10;13.1.1.1818.3;8.1.1.937.12;4.1.1.1241.5;13.1.1.1863.6;2.1.1.1170.26;8.1.1.1136.21;6.1.1.1700.18;8.1.1.966.18;14.1.1.1839.7;15.1.1.1682.21;3.1.1.1375.11;3.1.1.1001.25;6.1.1.1606.11;6.1.1.1459.29;12.1.1.1285.28;13.1.1.167…	132	1.69044	6.06543e-05	134	1.11686	0.373832	69	9.0365	0.00278709	124	2.99226	5.44889e-08	132	1.28233	0.0138741	134	0.847227	0.252723	72	7.51623	0.0135806	124	2.33346	3.34131e-05	72	6.30957	0.0938921	122	1.80302	0.000250696	67	7.7983	0.0108591	124
Globin A1 OS=Bos taurus GN=HBB PE=3 SV=1	48	46.7	tr|D4QBB4|D4QBB4_BOVIN	Globin A1 OS=Bos taurus GN=HBB PE=3 SV=1	sp|P02070|HBB_BOVIN	BOVIN	15954.3	145	90.34	29	4	VKVDEVGGEALGR;NFGKEFTPVLQADFQK;AVTAFWGK;AAVTAFWGK	1553	324	5.1.1.2450.20;12.1.1.2386.21;3.1.1.1491.6;4.1.1.1123.5;12.1.1.2366.6;6.1.1.1288.15;8.1.1.1027.16;5.1.1.2489.2;2.1.1.1777.13;14.1.1.1205.21;12.1.1.1512.24;4.1.1.1309.4;4.1.1.1321.10;12.1.1.1493.25;4.1.1.1295.26;6.1.1.1317.13;12.1.1.1517.25;12.1.1.1533.26;15.1.1.1208.20;12.1.1.1506.22;11.1.1.1358.25;3.1.1.1014.28;12.1.1.1463.22;11.1.1.1531.27;16.1.1.1819.7;11.1.1.1334.25;15.1.1.1152.7;8.1.1.929.12;…	125	11.4815	0.0710201	190	1.19124	0.666395	55	16.293	0.0223391	162	4.2462	0.150493	120	9.0365	0.111525	185	0.847227	0.78513	49	12.942	0.0287817	160	3.22107	0.280396	33	2.93765	0.0939207	109	0.337287	0.331172	61	15.5597	0.0260213	166
Histidine-rich glycoprotein OS=Bos taurus GN=HRG PE=4 SV=2	49	46.27	tr|F1MKS5|F1MKS5_BOVIN	Histidine-rich glycoprotein OS=Bos taurus GN=HRG PE=4 SV=2		BOVIN	60743.4	536	46.64	24	2	KHWDDCELDVSR;HWDDCELDVSR	409	0		0	0	-	0	0	-	0	0	-	0	0	-	0	0	-	0	0	-	0	0	-	0	0	-	0	0	-	0	0	-	0	0	-	0
Coagulation factor XIII A chain OS=Bos taurus GN=F13A1 PE=4 SV=1	50	46.09	tr|F1MW44|F1MW44_BOVIN	Coagulation factor XIII A chain OS=Bos taurus GN=F13A1 PE=4 SV=1		BOVIN	82674.2	732	36.07	24	24	SIALTVPK;NPQDYLNVTNVHLFK;TFEVTLEPLSFKR;CLGIPAR;KLIASLTSDSLR;DGTHVVEALDTTHIGK;VIITFR;TFEVTLEPLSFK;EIRPNSTVQWEELCRPWVSGPR;VEYVIGLYPQENK;AIPPNTSNAAENDPPTVELQGLVPR;GTYIPVPLVSELQSGK;LALETAMMYGAK;GFNPQDYLNVTNVHLFK;HVYGELDLQIQR;KALNTEGVLK;LSGNISFYTGVSK;MNFEVENAVLGR;MYVAVWTPYGVIR;DITDTYKFQEGQEEER;ALNTEGVLK;EIGGDGMKDITDTYK;LIASLTSDSLR;LSVQSSADCIVGK	260	260	2.1.1.1734.7;12.1.1.1938.13;3.1.1.1589.4;14.1.1.2026.16;11.1.1.1755.31;12.1.1.1413.7;9.1.1.1406.25;2.1.1.2143.28;10.1.1.1676.13;11.1.1.1411.7;10.1.1.1921.8;4.1.1.1551.8;6.1.1.1913.18;1.1.1.1661.20;8.1.1.1043.23;6.1.1.1296.28;3.1.1.1744.13;9.1.1.1850.18;3.1.1.1463.3;13.1.1.1497.4;5.1.1.2038.13;3.1.1.1741.30;11.1.1.1758.11;6.1.1.1295.5;5.1.1.2032.7;10.1.1.1903.6;3.1.1.1750.9;5.1.1.2037.4;2.1.1.1742…	199	1.35519	0.640021	202	0.946237	0.694056	109	5.34564	0.00305818	205	0.310456	8.98068e-11	201	1.35519	0.222107	203	0.937562	0.913495	109	5.24808	0.00217218	206	0.30761	3.75988e-11	107	4.16869	0.00431375	203	0.226986	3.86557e-12	109	5.59758	0.0019035	208
Primary amine oxidase, liver isozyme OS=Bos taurus PE=1 SV=1	51	45.75	sp|Q29437|AOCX_BOVIN	Primary amine oxidase, liver isozyme OS=Bos taurus PE=1 SV=1		BOVIN	84756.1	762	44.49	27	20	LHATGYISSAFLFGAAR;SFGLGAFSGPR;SQVPPGPTPPLQFHPQGPR;ALDPADWTVQK;TLHDAFCVFEQNK;YQLAITQR;LLTMNSAPR;LAYEISLQEAGAVYGGNTPAAMLTR;GVDCPYLATYMDWHFVVESQTPK;EGQDAGSCEINPLACLPQAATCAPDLPVFSHGGYPEY;VASSLWTFSF;AFSWGR;GGPYLHPVGLELLVDHK;IQTVSFAGGPMPQNSPMER;ISSAFLFGAAR;QLETEEQAAFPLGGASPR;TFSFGLGAFSGPR;KQLETEEQAAFPLGGASPR;YLYLASK;YMDSGFGMGYFATPLIR	347	279	14.1.1.1358.28;6.1.1.2253.26;14.1.1.1852.9;12.1.1.1314.29;1.1.1.1356.4;15.1.1.1375.29;8.1.1.1274.11;14.1.1.1267.29;12.1.1.1336.13;6.1.1.1595.30;3.1.1.1156.23;3.1.1.1473.4;12.1.1.1279.10;9.1.1.1641.25;12.1.1.1372.30;3.1.1.1144.20;12.1.1.1348.28;3.1.1.1319.20;5.1.1.1600.30;2.1.1.1458.4;12.1.1.1340.28;12.1.1.1283.6;5.1.1.1329.24;3.1.1.2052.17;9.1.1.1637.24;2.1.1.1490.31;2.1.1.1516.3;13.1.1.2196.31;6…	148	1.7378	0.00225706	158	1.6293	0.0032943	84	6.54636	0.00564266	147	2.63027	6.9474e-05	150	2.60615	8.9489e-05	158	2.51189	0.000169351	83	8.47227	0.00327324	149	4.01791	5.28762e-06	74	4.13048	0.268761	139	1.48594	0.14793	83	4.44631	0.16639	146
Antithrombin-III OS=Bos taurus GN=SERPINC1 PE=1 SV=2	52	45.7	sp|P41361|ANT3_BOVIN	Antithrombin-III OS=Bos taurus GN=SERPINC1 PE=1 SV=2		BOVIN	52346.6	465	58.71	26	26	RVAESTQVLELPFKGDDITMVLILPK;DIPVNPMCIYR;ATEGQGSEQKIPGATNR;QLMEVFK;EVALNTIIFMGR;VAESTQVLELPFK;SPVEDVCTAKPR;AFLEVNEEGSEAAASTVISIAGR;TSDQIHFFFAK;VAESTQVLELPFKGDDITMVLILPK;FDTISEK;ADGESCSVLMMYQESK;SDLYVSDAFHK;VWELSK;EQLQDMGLEDLFSPEK;SRLPGIVAEGR;ANSHFATAFYQHLADSK;FRIEDSFSVK;LGACNNTLK;QLMEVFKFDTISEK;NNNDNIFLSPLSISTAFAMTK;LPGIVAEGR;LQPLDFKGNAEQSR;ITDVIPPQAINEFTVL;IEDSFSVK;LQPLDFK	305	304	12.1.1.2184.18;5.1.1.1894.15;13.1.1.1850.11;8.1.1.1543.13;5.1.1.1388.20;8.1.1.1555.12;4.1.1.2119.22;3.1.1.1190.6;10.1.1.1465.24;6.1.1.2028.27;10.1.1.1711.8;8.1.1.1557.9;10.1.1.1441.22;4.1.1.1474.9;12.1.1.1788.15;7.1.1.1846.9;8.1.1.1747.7;11.1.1.1368.2;9.1.1.1570.31;8.1.1.1763.9;1.1.1.1752.6;12.1.1.1980.13;1.1.1.1917.10;8.1.1.1616.8;10.1.1.1626.5;2.1.1.1524.3;11.1.1.1320.26;2.1.1.1396.2;5.1.1.1898…	137	1.78649	0.219859	145	1.1695	0.323698	58	10.9648	0.000175263	147	0.946237	0.180062	135	2.80543	9.62382e-07	144	1.88799	0.000293408	56	14.9969	2.13055e-09	146	1.5417	0.000753978	52	7.87046	0.000439648	137	0.519996	0.013638	57	9.63829	3.4018e-05	144
SERPIND1 protein OS=Bos taurus GN=SERPIND1 PE=2 SV=1	53	44.5	tr|A6QPP2|A6QPP2_BOVIN	SERPIND1 protein OS=Bos taurus GN=SERPIND1 PE=2 SV=1		BOVIN	55206.7	496	60.89	23	23	VGAADNVFLAPVGVSAAMAMLSLGLAGDTHQEVHTALR;QLPVLDDFKTQVR;ALGVTALFDK;QLPVLDDFK;HQGTITVNEEGTQAAAVTAVGFMPLSTQVR;GSWVNKFPVEMTHNHNFR;DYDLVGALR;LEYVGGISMLVVVPHK;IFGEDDNYSDVVDAAPPTRPGAGAGSVLPLFPGK;GAFLAASDQELDCDVLR;DFSDPAFLAHTNR;SVSDLYVQK;AADFSDPAFLAHTNR;DALQDVDPATQMLLLNCLYFK;DDGGGEPESMEPR;NFGYTLR;TSCLLFLGR;TLESQLTPQAVER;FSVDRPFLFLIYEHR;FPVEMTHNHNFR;AADFSDPAFLAH;IVIDLFK;EYYFAEVR	333	333	9.1.1.1687.11;9.1.1.1683.11;8.1.1.1595.3;15.1.1.1508.10;2.1.1.2148.23;9.1.1.1524.3;12.1.1.1494.5;8.1.1.1597.26;5.1.1.1411.8;6.1.1.1824.2;2.1.1.2114.21;12.1.1.1754.2;9.1.1.1516.6;8.1.1.1070.4;6.1.1.1318.6;8.1.1.1812.3;3.1.1.1469.7;10.1.1.1389.5;6.1.1.1919.27;11.1.1.1869.25;4.1.1.1213.4;15.1.1.1499.11;10.1.1.1385.2;6.1.1.1998.10;3.1.1.1874.27;9.1.1.2153.2;4.1.1.1681.2;5.1.1.1934.8;1.1.1.1964.3;3.1.…	196	2.58226	0.00161679	214	1.83654	0.00116422	118	4.48745	0.0655929	214	1.33045	0.505135	196	2.42103	6.01904e-05	213	1.65959	4.56241e-05	118	4.20727	0.0114686	214	1.20226	0.0520902	100	2.208	0.771085	194	0.501187	0.00999315	119	2.88403	0.821437	215
Inter-alpha-trypsin inhibitor heavy chain H1 OS=Bos taurus GN=ITIH1 PE=4 SV=1	54	44.1	tr|F1MMP5|F1MMP5_BOVIN	Inter-alpha-trypsin inhibitor heavy chain H1 OS=Bos taurus GN=ITIH1 PE=4 SV=1	sp|Q0VCM5|ITIH1_BOVIN	BOVIN	101237	906	30.46	22	22	IYEDHDATQQLQGFYEQVANPLLR;AVDAAVDGVVIR;NFVQQFSLAGATNLNGGLLR;VTYDVNRDDACDLLVANNYFAHFFAPQNLK;KLDVEASFLPK;MAVDAAVDGVVIR;EVSFNVEIPK;GSLVQASPANLEAAR;ELAAQLIK;KAAISGENAGLVR;LMQYDIVIK;GMTDQDGLEPIIDKPLDDYLPLEMVGPR;TAFISDFAITADENAFTGDIKDK;LTYEEVLR;QDFLGFYVLDSHR;DVELLYPR;AAISGENAGLVR;FAHYIITSQVVNSADTAK;TAFISDFAITADENAFTGDIK;QNEVLVTINR;QYYEGSEIMVAGR;HKQYYEGSEIMVAGR	222	216	6.1.1.1462.10;9.1.1.1592.11;4.1.1.1911.17;11.1.1.1250.21;5.1.1.1393.4;12.1.1.1370.14;6.1.1.1492.22;11.1.1.1454.9;9.1.1.2221.10;5.1.1.1377.26;6.1.1.1634.17;5.1.1.1394.17;5.1.1.1529.21;9.1.1.1655.18;4.1.1.1715.3;3.1.1.2002.27;6.1.1.1604.6;1.1.1.2051.12;11.1.1.1247.23;11.1.1.1458.4;5.1.1.1495.22;5.1.1.1533.28;11.1.1.1466.21;3.1.1.1995.28;1.1.1.1462.15;1.1.1.2160.24;8.1.1.1143.16;5.1.1.1869.9;6.1.1.1…	119	1.88799	0.000111213	120	1.87068	0.000943187	48	15.8489	0.00263117	116	2.63027	2.01634e-05	119	2.12814	3.94586e-07	120	2.12814	0.000139788	41	16.293	0.00072999	116	3.01995	2.8304e-07	46	10.5682	0.0216732	113	1.39316	0.224408	44	10.2802	0.0165724	114
Pyruvate kinase (Fragment) OS=Bos taurus GN=PKM2 PE=2 SV=1	55	43.6	tr|Q3ZC87|Q3ZC87_BOVIN	Pyruvate kinase (Fragment) OS=Bos taurus GN=PKM2 PE=2 SV=1	tr|A5D984|A5D984_BOVIN	BOVIN	61427.1	565	48.85	22	18	AGKPVICATQMLESMIK;VFLAQK;ITLDNAYMEK;FGVEQNVDMVFASFIR;RFDEILEASDGIMVAR;NTGIICTIGPASR;EATESFASDPILYRPVAVALDTK;QKGPDFLVTEVENGGSLGSK;LSPITSDPTEAAAVGAVEASFK;RLSPITSDPTEAAAVGAVEASFK;CDENILWLDYK;GVNLPGAAVDLPAVSEKDIQDLK;CCSGAIIVLTK;GDLGIEIPAEK;KGVNLPGAAVDLPAVSEK;AEGSDVANAVLDGADCIMLSGETAKGDYPLEAVR;AEGSDVANAVLDGADCIMLSGETAK;LDIDSPPITAR	114	96	6.1.1.1346.28;16.1.1.1544.14;12.1.1.2089.20;13.1.1.1292.29;12.1.1.2078.19;8.1.1.1944.6;15.1.1.1272.10;9.1.1.2179.18;6.1.1.1451.13;11.1.1.1187.30;1.1.1.1820.10;12.1.1.1299.29;1.1.1.1826.19;1.1.1.1824.11;9.1.1.1962.10;10.1.1.2092.8;8.1.1.1097.9;5.1.1.1569.13;11.1.1.1292.30;6.1.1.1478.25;1.1.1.1807.13;8.1.1.1949.3;13.1.1.2161.8;8.1.1.1097.13;6.1.1.2243.26;1.1.1.1763.5;6.1.1.1668.13;1.1.1.1999.21;14.…	68	0.954993	0.311046	70	0.787046	0.406822	47	2.46604	0.814384	71	0.691831	0.00268803	54	0.275423	0.00358344	55	0.239883	0.0119473	34	0.855067	0.218152	56	0.229087	4.02401e-05	48	2.60615	0.842156	71	0.717794	0.0439646	45	2.91072	0.790416	72
Complement factor B OS=Bos taurus GN=CFB PE=1 SV=2	56	43.48	sp|P81187|CFAB_BOVIN	Complement factor B OS=Bos taurus GN=CFB PE=1 SV=2		BOVIN	85365.7	761	37.71	23	23	CPRPQDFENGEYWPR;TLGLCGMVWEHK;STGSWSTLQTQDRK;STTCQQQMQELLPAK;STGSWSTLQTQDR;DIEALFVSESK;YETTIRPICLPCTEGSIQALR;YLLDIGR;LQGMENLEDVFVQMLDESR;VKDVSEVVTPR;STTCQQQMQELLPAKDIEALFVSESK;LKYETTIRPICLPCTEGSIQALR;TPLPEAGPQSPCSLEGVEIK;AGQVLEYLCPSGFYPYPTQIR;FLCTGGVDPYADPNTCKGDSGGPLIIHK;ALLEVYNMMSR;FLCTGGVDPYADPNTCK;GIPEFYDYDVALVR;WDGETAICDDGATYCPNPGIPLGTR;STTCQQQMQELLPAKDIEALFVSESKK;SSEADWVTDQLNQINYADHK;YGLVTYAT…	130	130	8.1.1.1680.2;1.1.1.2153.18;9.1.1.2005.25;1.1.1.1354.5;8.1.1.1688.2;10.1.1.2027.29;9.1.1.1834.19;6.1.1.1990.2;10.1.1.1632.15;1.1.1.1837.26;10.1.1.1631.21;4.1.1.1473.10;10.1.1.2026.13;1.1.1.1694.18;9.1.1.2344.9;6.1.1.1993.15;1.1.1.1686.20;9.1.1.1821.22;13.1.1.2171.13;13.1.1.2184.15;10.1.1.2190.17;10.1.1.1952.17;2.1.1.1391.6;10.1.1.1946.25;8.1.1.1695.3;4.1.1.1639.24;6.1.1.1467.25;2.1.1.1395.2;9.1.1.…	127	0.895365	0.257255	127	1.18032	0.226812	76	4.74242	0.0530465	117	2.03236	0.00351046	126	2.99226	6.61882e-11	127	3.94457	1.07248e-12	65	11.3763	1.39597e-08	117	6.30957	5.41789e-14	75	5.05825	0.00741719	115	2.208	0.00126443	74	4.13048	0.117948	115
Coagulation factor XIII, B polypeptide OS=Bos taurus GN=F13B PE=2 SV=1	57	43.44	tr|Q2TBQ1|Q2TBQ1_BOVIN	Coagulation factor XIII, B polypeptide OS=Bos taurus GN=F13B PE=2 SV=1		BOVIN	75166.4	661	49.47	21	21	TMAGQDEEVVQCLADGWSPQPTCSK;ILHGDLIDFVCK;CNEYYLLR;IECALNFAMQGAEEIR;SSTLSTYENGSSVEYICFK;QTYEEGDVVQFFCHK;QGYELSPSTPPSELSVQCDR;MTCEAPPSVEHGTTTPSSEVYHSGDK;GDTYIAGFPDPVSESR;QGYELSPSTPPSELSVQCDRGEVK;CPPLPLPLNSNLQTYSTTYR;SINQNLAFSCLVGYTTATGK;WSSPPVCLEPCTVNVGDMR;EEKPCGFPSVENGR;CENGKWTEPPR;MLSYQEPLRT;TMAGQDEEVVQCLADGWSPQPTCSKEHETCLAPELHHGNYFTTQK;NGYIFDSK;TTCTAAGWSPEPR;VIENGYFHPVK;STEEAECHPYGWALTPQCTK	273	273	4.1.1.2163.30;6.1.1.1341.27;10.1.1.2230.29;4.1.1.1147.21;6.1.1.1358.18;5.1.1.1329.23;9.1.1.1660.22;11.1.1.1650.16;6.1.1.1409.8;8.1.1.1417.24;6.1.1.1886.25;1.1.1.1262.18;2.1.1.2157.30;6.1.1.1359.30;6.1.1.1359.19;1.1.1.1257.23;6.1.1.1640.17;8.1.1.1115.20;8.1.1.1330.3;5.1.1.1891.20;5.1.1.1884.24;4.1.1.1155.16;6.1.1.1355.29;5.1.1.1882.29;9.1.1.1440.31;8.1.1.1338.26;6.1.1.1360.18;6.1.1.1285.26;9.1.1.1…	139	2.37684	0.00734171	143	2.01372	0.0066382	99	3.34195	0.293897	152	0.672977	6.03116e-06	138	1.58489	0.00167978	140	1.36773	0.00231952	97	2.14783	0.30455	148	0.457088	2.68939e-05	93	1.47231	0.63257	141	0.285759	7.9778e-08	94	1.61436	0.730661	143
Clusterin OS=Bos taurus GN=CLU PE=1 SV=1	58	43.44	sp|P17697|CLUS_BOVIN	Clusterin OS=Bos taurus GN=CLU PE=1 SV=1		BOVIN	51113.5	439	50.34	25	24	QIKTQIEQTNEER;SFPITVTVPQEVSSPNFMENVAEK;LFNSFPITVTVPQEVSSPN;TVNSHNSDPSIPSGLTK;NVMPFPLLEPF;SIMDELFQDR;LFNSFPITVTVPQEVSSPNFMENVAEK;RPQDTQYYSPFSSFPR;GSLFFNPK;QQLNASLQLAEK;IDSLMENDREQSHVMDVMEDSFTR;ALQQYR;ISDKELQEMSTEGSK;TPYHFPTMEFTENNDR;ASSIMDELFQDR;EQSHVMDVMEDSFTR;QDTQYYSPFSSFPR;KLLLSSLEEAKK;RPQDTQYYSPF;CQEILEVDCSASNPTQTLLR;LYDQLLQSYQQK;KLLLSSLEEAK;LLLSSLEEAK;LLLSSLEEAKK	814	654	8.1.1.1498.17;3.1.1.1323.18;6.1.1.2123.15;2.1.1.1447.29;9.1.1.1796.16;12.1.1.2038.30;5.1.1.1304.11;2.1.1.1948.17;8.1.1.1421.16;6.1.1.1392.21;9.1.1.1451.7;6.1.1.2144.15;8.1.1.1375.19;1.1.1.1741.5;4.1.1.1882.19;1.1.1.1226.5;9.1.1.1891.4;9.1.1.2063.12;4.1.1.2374.23;6.1.1.1779.20;8.1.1.1785.12;10.1.1.2037.15;3.1.1.1454.10;9.1.1.1585.18;4.1.1.2330.15;11.1.1.2095.30;8.1.1.1425.22;8.1.1.1585.5;3.1.1.106…	283	2.65461	0.0264659	310	1.41906	0.0777432	168	4.96592	0.00973664	300	2.46604	0.000423444	281	1.45881	0.754195	307	0.731139	0.738781	163	2.93765	0.121141	298	1.36773	0.0846732	139	2.42103	0.0728047	273	0.912011	0.128582	167	3.25087	0.136419	297
Uncharacterized protein OS=Bos taurus GN=VCL PE=1 SV=1	59	42.99	tr|F1N789|F1N789_BOVIN	Uncharacterized protein OS=Bos taurus GN=VCL PE=1 SV=1		BOVIN	123863	1134	28.48	22	22	TNLLQVCER;ILLVAK;ELLPVLISAMK;WIDNPTVDDR;AIPDLTAPVAAVQAAVSNLVR;SLGEISALTSK;VLQLTSWDEDAWASK;MSAEINEIIR;EAFQPQEPDFPPPPPDLEQLR;TNISDEESEQATEMLVHNAQNLMQSVK;SLLDASEEAIKK;NQGIEEALK;LANVMMGPYR;AVAGNISDPGLQK;VDQLTAQLADLAAR;GILSGTSDLLLTFDEAEVRK;MTGLVDEAIDTK;LVQAAQMLQSDPYSVPAR;VAMANIQPQMLVAGATSIAR;KIDAAQNWLADPNGGPEGEEQIR;LLAVAATAPPDAPNREEVFDER;IPTISTQLK	55	55	11.1.1.1333.5;6.1.1.1922.18;3.1.1.1058.3;6.1.1.1694.7;12.1.1.2106.16;15.1.1.2217.23;9.1.1.1740.14;14.1.1.2010.29;6.1.1.1690.12;2.1.1.1338.24;12.1.1.2102.2;5.1.1.1283.28;12.1.1.1916.28;5.1.1.1995.31;2.1.1.1960.12;12.1.1.2118.2;9.1.1.1957.14;1.1.1.2158.17;2.1.1.2144.16;11.1.1.1938.13;1.1.1.2128.24;12.1.1.1910.30;8.1.1.1027.11;4.1.1.2047.14;14.1.1.2210.15;5.1.1.1279.30;11.1.1.1337.8;6.1.1.2067.30;14…	50	0.636796	0.144471	51	0.608135	0.789809	32	1.1695	0.537109	52	0.283139	0.00646771	50	0.660694	0.0924262	52	0.642688	0.738442	32	1.44544	0.315174	53	0.30761	0.00314163	34	1.95885	0.775771	57	0.474242	0.0681523	37	1.97697	0.32669	59
Uncharacterized protein OS=Bos taurus GN=AFM PE=3 SV=1	60	42.81	tr|G3MYZ3|G3MYZ3_BOVIN	Uncharacterized protein OS=Bos taurus GN=AFM PE=3 SV=1		BOVIN	69561.1	604	41.89	24	24	AQEPEACFKEESPK;KADIGLLPPLPTLDPEEK;TNFAFR;ADIGLLPPLPTLDPEEK;LAPQLSTEELTFLGK;TYVPPSTSQGLFTFHADLCQAHNEELQR;QLTSLLEDVSSK;FLVNLVK;ESFLNNYVYEVSR;AEPFIYYLK;QLTSLLEDVSSKYDGCCEGDVVQCIR;RNPFVFAPTLLTVAAR;QILQSINIAILSQKFPK;DADQANFMAEFLYEYSR;VFAPTLLTVAAR;GECIIYSNKDDRPNDLSLR;PFVFAPTLLTVAAR;SCFESLEADK;LCFFHNK;LPTQPQDVDDVR;NPFVFAPTLLTVAAR;YDGCCEGDVVQCIR;LANEVLLENICAMEGLPQK;QILQSINIAILSQK	135	135	6.1.1.1743.7;1.1.1.1093.10;3.1.1.1805.28;15.1.1.2141.11;13.1.1.2098.6;1.1.1.1564.15;13.1.1.1778.15;6.1.1.2310.15;1.1.1.1559.16;9.1.1.2130.11;14.1.1.2094.5;8.1.1.1927.5;10.1.1.1856.22;2.1.1.1753.7;9.1.1.2125.5;2.1.1.1712.23;13.1.1.1782.11;3.1.1.1141.31;10.1.1.1814.28;2.1.1.1680.2;8.1.1.1918.4;4.1.1.1225.29;10.1.1.1858.6;15.1.1.2145.16;2.1.1.1884.11;15.1.1.2186.18;3.1.1.1609.2;13.1.1.1774.14;4.1.1.…	117	1.87068	0.000108623	120	1.11686	0.191989	50	10.666	0.00977571	116	1.80302	0.000409985	112	0.691831	0.054324	113	0.420727	5.64738e-05	44	5.29664	0.26846	111	0.672977	0.00561178	45	6.48634	0.130758	114	0.937562	0.469719	53	9.12011	0.0275171	117
Complement C1s subcomponent OS=Bos taurus GN=C1S PE=3 SV=1	61	42.3	tr|F1MJ12|F1MJ12_BOVIN	Complement C1s subcomponent OS=Bos taurus GN=C1S PE=3 SV=1	sp|Q0VCX1|C1S_BOVIN	BOVIN	77381.6	695	38.56	24	23	LQVIFR;IFGGSIAK;VFIHPGWEVLDPSITRK;YHGDPIPCPK;LPVAPLSK;VKNYVDWIR;VEDPESTLFGSITR;EVTANSFWEPER;GAKLPVAPLSK;CIAVCGTPSEPFR;TMQEYSAPSVD;GVDSCDGDSGGAFAVQDPK;CDYQIQLEEGFR;NYVDWIR;ITCVDGFEVVQGSVGSPSFYSTCQSNGKWSNSK;KNFDNDIALVR;VAPICLPGTSSEYDPPENVLGLISGWGR;VFIHPGWEVLDPSITR;VLGIEPPK;ITCVDGFEVVQGSVGSPSFYSTCQSNGK;CQPVDCGAPEPIQHGR;NFDNDIALVR;GVNPGIDISSFVFTENMICAGNDK	309	307	1.1.1.1408.23;4.1.1.1314.2;5.1.1.1431.2;1.1.1.1237.19;2.1.1.1052.16;4.1.1.1310.2;8.1.1.1084.3;12.1.1.1828.4;8.1.1.1161.13;8.1.1.1435.13;8.1.1.1153.16;15.1.1.1532.12;8.1.1.1124.9;10.1.1.1332.28;8.1.1.1244.26;1.1.1.1669.18;13.1.1.1422.11;15.1.1.1108.6;16.1.1.2081.8;1.1.1.1827.29;11.1.1.1248.28;10.1.1.1771.20;3.1.1.963.25;5.1.1.1917.11;10.1.1.1935.16;10.1.1.1929.14;6.1.1.1494.29;8.1.1.1088.2;8.1.1.1…	236	1.39316	0.0570571	245	1.10662	0.570493	114	8.95365	0.000675226	234	1.99526	0.00470111	225	0.765597	0.270373	234	0.630957	0.00171205	99	5.97035	0.03562	224	1.05682	0.995047	111	6.98232	0.00890826	228	1.40605	0.267796	113	8.16582	0.000287076	234
Inter-alpha-trypsin inhibitor heavy chain H2 OS=Bos taurus GN=ITIH2 PE=1 SV=2	62	42.15	tr|F1MNW4|F1MNW4_BOVIN	Inter-alpha-trypsin inhibitor heavy chain H2 OS=Bos taurus GN=ITIH2 PE=1 SV=2	tr|A5D7R6|A5D7R6_BOVIN	BOVIN	106156	946	32.03	24	24	SISGESGERTEDVDQVTVYSYK;VQFELHYQEVK;TEDVDQVTVYSYK;AHIAFKPTVAQQR;VGELEVFNGYFVHFFAPENMDPIPK;IYGNQDTSVQLKK;IYGNQDTSVQLK;SLHVLDTFDGHFDGVPVVSK;TILQMSLDHHIVTPLTAMVIENEAGDER;ALDMEDFKTEVSIAPGAK;MLADSPPQDHSCCSGALYHGSK;IIEPQGLR;TILDDLR;TEDHFSVVDFNHNVR;VVNHSPQPQNVVFDVQIPK;KFYNQVSTPLLR;HLEVDVR;NILFVIDVSGSMWGIK;NVQFNYPQPSVTDVTQNSFHNYFGGSEIVVAGK;GSEIVVAGK;TILDDLRTEDHFSVVDFNHNVR;IQPSGGTNINEALLR;FYNQVSTPLLR;ALDME…	230	229	13.1.1.1665.28;5.1.1.1499.19;11.1.1.1849.16;5.1.1.1420.9;16.1.1.1743.12;14.1.1.1202.31;14.1.1.1647.26;5.1.1.1503.20;12.1.1.1404.18;8.1.1.865.2;10.1.1.1649.6;3.1.1.1830.26;10.1.1.1791.5;1.1.1.1694.2;4.1.1.1543.30;2.1.1.1519.16;5.1.1.1429.11;9.1.1.1720.20;5.1.1.1501.2;9.1.1.1429.10;11.1.1.1875.11;10.1.1.1417.31;12.1.1.1409.24;12.1.1.1428.29;16.1.1.1739.11;1.1.1.1667.2;15.1.1.1504.31;9.1.1.1431.5;9.…	174	1.57036	0.00218912	174	1.39316	0.00894594	66	15.9956	2.47904e-06	163	3.10456	4.08716e-07	171	1.35519	0.0160329	173	1.21339	0.0577714	66	14.5881	7.616e-06	161	2.70396	2.55157e-06	68	11.8032	0.000837814	160	2.05116	0.000995291	69	12.4738	0.000890159	162
Uncharacterized protein OS=Bos taurus GN=LOC515150 PE=4 SV=1	63	41.94	tr|G3N0S9|G3N0S9_BOVIN	Uncharacterized protein OS=Bos taurus GN=LOC515150 PE=4 SV=1		BOVIN	22335.8	199	75.88	28	28	VALELHK;MVGSQDILCSENK;ALCQKPEISNGKLSVEK;LSLEIEKLEQEK;HGHFVYIQR;KFWSPDVPK;FVGWSPPAPQ;VGSQDILCSENK;DQYVSPETVTVR;MVGSQDILCSENKFWSPDVPK;LCQKPEISNGKLSVEKDQYVSPETVTVR;FVGWSPPAPQCK;ALCQKPEISNGKLSVEKDQYVSPETVTVR;VSAEVCEAVFKGQK;LSVEKDQYVSPETVTVR;CLPNAMEAK;EIWGTDVVEYECQEGYTLVGEAR;CSPPPEVK;VSAEVCEAVFK;FWSPDVPK;SPPAPQCK;LSLEIEK;LSLEIEKLEQEKR;FWSPDVPKCEK;PPAPQCK;ALCQKPEISNGK;LLKCLPNAMEAK;MVGSQDILCSENKFWSPDVPK…	1766	1763	7.1.1.1038.2;15.1.1.1406.24;1.1.1.1337.14;1.1.1.1343.20;11.1.1.1302.27;9.1.1.1400.24;12.1.1.2357.21;12.1.1.1479.2;6.1.1.1533.17;12.1.1.2406.27;15.1.1.1425.18;11.1.1.1373.31;8.1.1.1302.3;8.1.1.1267.13;5.1.1.1366.24;4.1.1.1818.3;12.1.1.1538.8;5.1.1.1555.7;1.1.1.1344.23;11.1.1.1620.29;5.1.1.1551.6;9.1.1.2555.7;12.1.1.1435.16;9.1.1.1745.4;8.1.1.944.29;9.1.1.1605.17;6.1.1.1278.31;4.1.1.2405.30;8.1.1.1…	983	1.15878	2.25366e-06	1030	1.07647	0.00210958	665	1.24738	8.41576e-07	1025	1.11686	0.000284963	963	1.09648	9.0725e-05	1022	1.01859	0.0998844	640	1.18032	4.13381e-06	1023	1.0666	0.0162533	610	1.05682	0.000827843	999	0.954993	0.0268257	659	1.13763	7.14155e-05	1038
ECM1 protein OS=Bos taurus GN=ECM1 PE=2 SV=1	64	41.78	tr|A5PJT7|A5PJT7_BOVIN	ECM1 protein OS=Bos taurus GN=ECM1 PE=2 SV=1		BOVIN	57636.4	517	52.22	24	24	RAPYPNYDRDILTLDLSR;SRQHVVYGPWNLPQTGFSHLSR;HKQIPGLIQK;SAFIDELCGSR;LDGFPPGRPSLDNLDQICLPSR;SAFIDELCGSRR;QIPGLIQK;TNRLDCAELVWEDSVTR;CCDLPFPEQACCAEEEK;ITPNLMNHLCGNR;LEAEFQR;LDCAELVWEDSVTR;QHVVYGPWNLPQTGFSHLSR;ITPNLMNHLCGN;ELGPQPLTHPLQQVGYAAPPSPPLSR;AWEDTLDGYCDWEQAIK;NLPATDSIQR;FCEAEFSVK;ACPSHQPGISLGPELPFPPGLPTVDNIK;QGETLNLLETGYSR;THPLQQVGYAAPPSPPLSR;LSCFQEEAPRPHYQLR;LSPGDEQINCFNTK;DILTLDLSR	334	334	9.1.1.2153.14;4.1.1.1534.31;6.1.1.2095.15;11.1.1.1863.8;6.1.1.2118.9;16.1.1.1860.20;8.1.1.1721.10;9.1.1.1582.9;4.1.1.1961.10;14.1.1.1637.14;11.1.1.1095.20;5.1.1.1431.3;14.1.1.1781.30;10.1.1.1316.2;2.1.1.1896.17;8.1.1.1103.28;6.1.1.1530.13;2.1.1.1487.28;3.1.1.1886.16;4.1.1.1962.17;11.1.1.1163.29;4.1.1.1215.10;8.1.1.1813.18;2.1.1.1731.18;11.1.1.1894.30;5.1.1.1400.14;8.1.1.1733.21;13.1.1.1441.5;5.1.…	282	2.51189	0.000246709	295	1.41906	0.223812	146	9.54993	5.74048e-05	287	2.208	0.00034033	278	1.51356	0.180416	289	0.83946	0.103644	144	6.54636	0.00374163	283	1.30617	0.302438	139	4.69894	0.00743145	273	0.83946	0.925719	144	6.91831	0.000390297	284
Paraoxonase 1 OS=Bos taurus GN=PON1 PE=1 SV=1	65	41.46	tr|Q2KIW1|Q2KIW1_BOVIN	Paraoxonase 1 OS=Bos taurus GN=PON1 PE=1 SV=1	tr|A9UIB1|A9UIB1_BOVIN	BOVIN	39841.3	355	72.11	23	23	VVASGFDFANGISMSPDR;EHFYATNDHYFVDQYMR;MTGSNFDASSFNPHGISTFTDEDNTVYLLVVSHPDVK;LGLAFFR;VVASGFDFANGISMSPDRK;IFSYDPENPPGSEVLQIQNILAEEPK;HELLPNLNDLVAVGR;GIETGAEDLEILPNGLAF;ILLMDLNKEDPTVLELK;GKMLVGTVFQK;YVYIAELLAHK;STVELFK;SLDCDTLVDNISVDPVTGDLWVGCHPNGMK;VLHGSTVASVYK;SVELPNCK;VTVVYAEDGK;GIETGAEDLEILPNGLAFISSGLR;ILLMDLNK;KYVYIAELLAHK;LGLGLAFFR;MLVGTVFQK;TIKHELLPNLNDLVAVGR;EDPTVLELK	262	262	15.1.1.1118.6;5.1.1.1448.2;4.1.1.1153.19;15.1.1.1309.17;8.1.1.957.17;4.1.1.1145.24;6.1.1.1627.3;11.1.1.1589.13;6.1.1.1373.13;12.1.1.1743.2;12.1.1.1580.22;12.1.1.1728.5;12.1.1.1121.11;11.1.1.1665.3;5.1.1.1856.4;10.1.1.1927.26;10.1.1.2052.21;5.1.1.1848.4;4.1.1.1322.25;2.1.1.1134.10;4.1.1.1326.27;11.1.1.1672.15;12.1.1.2002.2;9.1.1.1985.23;12.1.1.1986.3;12.1.1.1583.2;9.1.1.1488.6;5.1.1.1773.8;12.1.1.…	166	0.847227	0.137507	169	0.570164	0.00897244	66	11.695	0.00168411	164	0.92045	0.79573	163	0.717794	0.0163251	165	0.487529	0.00118904	62	10.1859	0.00752309	162	0.77983	0.650665	65	12.5892	0.000842496	163	1.07647	0.20069	61	15.417	0.000209911	165
EGF-containing fibulin-like extracellular matrix protein 1 OS=Bos taurus GN=EFEMP1 PE=1 SV=1	66	41.42	tr|A2VE41|A2VE41_BOVIN	EGF-containing fibulin-like extracellular matrix protein 1 OS=Bos taurus GN=EFEMP1 PE=1 SV=1		BOVIN	54835.1	498	54.02	22	22	QQCKDIDECDIVPDACK;IKSGNENGEFYLR;QTSPVSAMLVLVK;RGEQCVDVDECTIPPYCHQR;CQDPYVLTSENR;DIDECDIVPDACK;GEQCVDVDECTIPPYCHQR;CVCPVSNAMCR;CVNHYGGYLCLPK;EYIVDLEMVTVNSIGTFR;SGNENGEFYLR;TCQDINECETTNECREDEMCWNYHGGFR;ADQVCINLR;TCQDINECETTNECR;IQCATGYEQSEHNVCQDIDECTAGTHNCR;GSFACQCPPGYQK;EIPQSIVYK;NPCQDPYVLTSENR;SVPSDIFQIQATTIYANTINTFR;FSCMCPQGYQVVR;LNCEDIDECR;TSSYLCQYQCVNEPGK	170	170	2.1.1.1150.25;6.1.1.1289.18;6.1.1.1236.31;3.1.1.2062.11;8.1.1.927.20;5.1.1.2282.10;3.1.1.1120.29;7.1.1.835.27;3.1.1.1204.15;5.1.1.1312.31;3.1.1.1239.27;5.1.1.2286.6;5.1.1.2294.9;10.1.1.1276.31;1.1.1.1273.30;1.1.1.1281.30;11.1.1.1064.30;8.1.1.940.24;2.1.1.1266.16;4.1.1.1251.28;2.1.1.1167.24;14.1.1.2162.28;4.1.1.1265.29;4.1.1.1212.17;13.1.1.2223.9;3.1.1.1315.28;2.1.1.1376.29;4.1.1.2148.10;4.1.1.119…	110	1.8197	0.000188829	111	1.21339	0.0339088	54	9.12011	0.00674781	111	1.7378	4.94154e-05	107	1.03753	0.803751	109	0.685488	0.0733022	55	6.08135	0.0834891	109	0.990832	0.141826	54	5.70164	0.109665	108	0.954993	0.221394	53	7.44732	0.0464537	110
Hemopexin OS=Bos taurus GN=HPX PE=2 SV=1	67	40.52	sp|Q3SZV7|HEMO_BOVIN	Hemopexin OS=Bos taurus GN=HPX PE=2 SV=1		BOVIN	52208.9	459	47.93	21	21	EFGSPDGVCLHSVDAAFTCPGSSQLYIMAGQK;APELGHGVEGGNVAKPDPEVTER;ELGHGVEGGNVAKPDPEVTER;WKDAPSPVDAAFR;IEHLWPQGPSTVDAAFLWDK;NSVLLIK;IEHLWPQGPSTVDAAFLWDKK;GIPFPLDAAVECHR;CSDGWGFDATTLDEHGNMLFLK;DGWHSWR;DAPSPVDAAFR;FPGIPFPLDAAVECHR;QLEKEFGSPDGVCLHSVDAAFTCPGSSQLYIMAGQK;SWPAVGNCSSAIR;YDRNSVLLIK;MNSLLGCAPHQHS;FPGIPFPLDAAVECHRG;VDGALCTEK;RAPELGHGVEGGNVAKPDPEVTER;DYFMSCPNR;SLGPHSCSANGLGLYLVQGPNLYCYK	188	188	4.1.1.1818.21;6.1.1.2000.4;13.1.1.1108.31;6.1.1.2040.8;1.1.1.1308.12;5.1.1.1295.17;4.1.1.1184.7;6.1.1.1996.5;10.1.1.1579.5;5.1.1.1917.3;12.1.1.1697.24;3.1.1.1078.11;11.1.1.1791.28;13.1.1.2010.5;4.1.1.1140.20;11.1.1.1713.17;13.1.1.2013.13;6.1.1.1992.4;4.1.1.2063.3;2.1.1.1488.7;5.1.1.2010.5;4.1.1.2069.11;1.1.1.1941.21;10.1.1.1295.19;5.1.1.1873.17;10.1.1.1412.12;4.1.1.1866.15;10.1.1.1574.4;12.1.1.19…	120	0.267917	0.0705134	113	0.636796	0.212135	70	2.51189	0.420129	105	1.15878	0.347514	132	1.95885	9.84579e-08	125	4.65586	3.24511e-11	74	11.8032	3.61122e-09	117	8.09096	1.58162e-12	80	7.37904	6.56192e-05	117	4.32514	2.46231e-06	76	3.63078	0.0607366	111
Lipopolysaccharide-binding protein OS=Bos taurus GN=LBP PE=2 SV=1	68	40.02	sp|Q2TBI0|LBP_BOVIN	Lipopolysaccharide-binding protein OS=Bos taurus GN=LBP PE=2 SV=1		BOVIN	53697.5	481	33.89	21	21	AISDYAFNTASLVYHK;DDRFPVAF;KIQLYDPILQIHK;ANPGLVVR;ALGANPGLVVR;FHSLNIQSCK;FPVAFLAPVMNLPEEHSR;ITDQGLEYVAQEELL;LAEGFPLPLLR;DDRFPVAFLAPVMNLPEEHSR;DFLFLGTNVR;IQLYDPILQIHK;VNDKLAEGFPLPLLR;ITDQGLEYVAQEEL;ITDQGLEYVAQEELLALQSK;HFGSVDYR;MVYFAISDYAFNTASLVYHK;VTLPDFNGDVR;LLGSALK;LDGSFDVK;ITGFLEPGK	386	386	6.1.1.1612.17;6.1.1.1188.2;5.1.1.1862.5;12.1.1.1712.9;6.1.1.2168.7;11.1.1.1591.10;6.1.1.1600.15;11.1.1.1463.4;10.1.1.1724.4;8.1.1.1294.12;15.1.1.1212.25;13.1.1.2134.10;6.1.1.1604.15;7.1.1.1762.3;2.1.1.1451.17;9.1.1.1601.4;11.1.1.1263.18;12.1.1.1773.5;13.1.1.1935.3;6.1.1.2190.7;11.1.1.1685.3;5.1.1.1371.18;6.1.1.1632.11;13.1.1.2116.9;4.1.1.1506.23;5.1.1.1843.3;3.1.1.1745.17;8.1.1.1756.18;13.1.1.215…	219	1.38038	0.0366764	221	1.19124	0.250156	88	13.9316	0.00112725	200	3.40408	7.44154e-05	206	0.554626	0.0526043	209	0.483059	0.00608085	82	7.87046	0.0527675	189	1.35519	0.332884	90	10.8643	0.018551	199	2.46604	0.017669	88	11.8032	0.00576309	200
CD5L protein OS=Bos taurus GN=CD5L PE=2 SV=1	69	39.45	tr|A6QNW7|A6QNW7_BOVIN	CD5L protein OS=Bos taurus GN=CD5L PE=2 SV=1		BOVIN	50211.4	451	48.12	24	24	VEVERNGEWGTVCDDGWNLKDVEVVCR;VEDVFDCSHSEDAGAICER;PIFVPAK;NGEWGTVCDDGWNLKDVEVVCR;IWLDDVHCKGEEQSLEQCQHR;NLYKPLADEK;GTPSGNLYKPLADEKQK;NGEWGTVCDDGWNLK;VEVERNGEWGTVCDDGWNLK;GEEQSLEQCQHR;QWGTVCK;SWGYHDCNHKEDVVVFCLEGQPDI;PSRNLYKPLADEK;LVNGDTSCSGRLEVLHK;AGWNLSAAK;GIWGSVCDDGWAK;GTPSGNLYKPLADEK;FVPGNGRIWLDDVHCKGEEQSLEQCQHR;IWLDDVHCK;DVEVVCR;KEEQVVCQQLGCGKPIFVPAK;NGEWGTVCDNGWNMKDVEVVCR;EEQVVCQQLGCGKPIFVPAK;N…	343	343	9.1.1.1484.9;6.1.1.1825.14;5.1.1.1421.23;16.1.1.1522.14;9.1.1.1831.12;1.1.1.1526.5;6.1.1.1751.28;5.1.1.1260.26;2.1.1.1171.24;8.1.1.1242.29;8.1.1.983.5;6.1.1.1748.11;5.1.1.1641.10;1.1.1.1144.21;10.1.1.1611.21;11.1.1.1166.28;6.1.1.1823.19;9.1.1.1447.21;5.1.1.1578.20;5.1.1.1469.26;10.1.1.1640.27;5.1.1.1835.24;1.1.1.1448.17;9.1.1.1832.31;10.1.1.1642.3;10.1.1.1635.7;6.1.1.1653.9;8.1.1.1205.31;6.1.1.18…	107	6.0256	0.000299944	167	0.648634	0.453158	121	1.80302	0.0641957	160	0.724436	0.655069	111	6.08135	0.00668485	170	0.679204	0.728788	125	1.94089	0.128316	164	0.758578	0.588431	68	0.416869	0.71613	105	0.148594	0.0340333	125	2.67917	0.120361	165
Uncharacterized protein OS=Bos taurus PE=1 SV=1	70	39.36	tr|G5E513|G5E513_BOVIN	Uncharacterized protein OS=Bos taurus PE=1 SV=1		BOVIN	49969.8	457	81.84	75	31	STGKPTLYNVSLVLSDTASTCY;GEASVCSEDWESGEEFTCTVAHSDLPFPEK;DGLWSASSQVVLPSSSTFQGPDDYLVCEVQHPK;VSLVLSDTASTCY;EQLSLR;KPPSVYLLPPTR;LASYDGLNISWSR;FWTFPAVLR;EFTCTVAHSDLPFPEK;AEVLSPIVSVFVPPR;LSCLVTNLASYDGLNISWSR;ESASVTCLVKG;VLSPIVSVFVPPR;ESASVTCLVK;ETHTYFER;ASSQVVLPSSSTFQGPDDYLVCEVQHPK;ALETHTYFER;EEFTCTVAHSDLPFPEK;QNGKALETHTYFER;DFMPNSVSFSWK;DGLWSASSQVVLPSSSTFQGPD;GEASVCSEDWESGE;GEASVCSEDWESGEEFTCTVAHSDLPFPE…	4212	2021	8.1.1.1929.13;9.1.1.2242.17;3.1.1.1290.28;2.1.1.1491.30;5.1.1.2043.9;12.1.1.1217.28;9.1.1.2237.18;10.1.1.2027.24;6.1.1.2067.15;8.1.1.1818.31;9.1.1.2180.19;8.1.1.1554.24;8.1.1.1641.20;3.1.1.1292.18;8.1.1.1879.22;13.1.1.2358.8;9.1.1.2364.31;6.1.1.2509.3;6.1.1.2518.3;8.1.1.1906.14;10.1.1.1308.28;6.1.1.2389.8;4.1.1.1273.14;8.1.1.2198.27;5.1.1.1301.26;9.1.1.2328.21;4.1.1.1228.2;11.1.1.1586.14;9.1.1.25…	727	1.05682	0.0550039	752	1.00925	0.0509903	599	0.946237	0.0637247	760	1	0.191214	717	1.02802	0.186405	754	0.981748	0.503169	579	0.912011	0.185932	757	0.972747	0.778251	556	0.887156	0.577788	748	0.946237	0.266348	624	0.92045	0.299586	766
Tubulin beta chain OS=Bos taurus GN=TUBB1 PE=3 SV=1	71	38.65	tr|E1BJK2|E1BJK2_BOVIN	Tubulin beta chain OS=Bos taurus GN=TUBB1 PE=3 SV=1		BOVIN	49987.1	450	62.22	21	17	GYYTEGAELVDR;NSSCFVEWIPNNVK;LHFFMPGFAPLTAQGSQQYR;AVLVDLEPGTMDSIR;ILNSFSVMPSPK;TEAEGCDCLQGFQLVH;ALTVAELTQQMFDAR;YLTVACIFR;VGALFQPDSFVHGNSGAGNNWAK;ADVEEEEIGGEAEVEPADKEH;EIVHIQIGQCGNQIGAK;EVDEQLLNVQTR;GLSMAATFIGNNTAIQELFSR;VGALFQPDSFVHGN;LSTPTYGDLNHLVSLTMSGITTSLR;TEAEGCDCLQGFQLVHSLGGGTGSGMGTLLLGK;ISEHFSAMFK	363	285	2.1.1.1737.26;14.1.1.1815.15;11.1.1.1702.23;13.1.1.1893.11;12.1.1.1741.29;13.1.1.2207.28;10.1.1.1834.27;12.1.1.1609.26;6.1.1.1869.3;4.1.1.1254.13;11.1.1.1908.8;4.1.1.1913.27;15.1.1.2045.4;10.1.1.1838.28;12.1.1.1578.28;8.1.1.1072.17;4.1.1.1728.14;3.1.1.1220.27;11.1.1.1934.21;15.1.1.2061.18;5.1.1.1502.7;3.1.1.1216.28;12.1.1.1619.26;12.1.1.1578.10;6.1.1.1855.23;3.1.1.1236.25;14.1.1.1990.13;13.1.1.22…	120	0.787046	0.61836	118	0.816582	0.201957	67	3.46737	0.138987	123	0.496592	0.000217514	102	0.277971	0.00373335	101	0.299226	0.00087783	52	1.52757	0.347442	103	0.194089	0.000332729	68	4.13048	0.137806	122	0.619441	0.000684971	68	3.90841	0.100165	121
Plasma serine protease inhibitor OS=Bos taurus GN=SERPINA5 PE=1 SV=1	72	38.57	sp|Q9N2I2|IPSP_BOVIN	Plasma serine protease inhibitor OS=Bos taurus GN=SERPINA5 PE=1 SV=1		BOVIN	45296.4	404	54.95	21	21	WETSFNLK;FSIEGSYQLEEVLPK;AQILEGLGIGPGEGSEEELHSASQR;ALAAAAPAQNIFFSPL;TLYLADTFPTNFEDPEGAK;RLELYLPK;ELQQPQDSLQLSLGNALFTKPR;STHEQDFYVTPETVVR;LELYLPK;EGEMEQVENGLK;QQDQFYYLLDR;DFVFDLYR;GKIVDLIK;EGEMEQVENGLKEK;AKWETSFNLK;AVVEVDESGTQAAAATGMVITFK;LPIQEAFLGAMR;HILFLGK;IVDLIK;INDYVAK;TLYLADTFPTNFEDPEGAKK	269	269	10.1.1.2182.13;4.1.1.1794.15;9.1.1.2013.9;9.1.1.2346.20;12.1.1.1370.2;11.1.1.1436.26;10.1.1.2359.30;11.1.1.1632.10;12.1.1.1761.3;12.1.1.1812.27;9.1.1.2024.21;10.1.1.2329.26;5.1.1.1335.23;5.1.1.1893.25;2.1.1.1702.22;11.1.1.1699.28;9.1.1.2378.13;8.1.1.1569.17;9.1.1.2017.9;9.1.1.1808.19;1.1.1.1877.15;9.1.1.2026.7;9.1.1.2387.14;9.1.1.2026.17;1.1.1.1861.10;10.1.1.2348.27;12.1.1.1760.18;1.1.1.1880.15;1…	179	2.72898	0.000114671	190	1.7378	0.0104394	92	7.87046	0.0281934	189	1.99526	0.00197403	176	1.59956	0.0316543	191	1.01859	0.900218	95	5.24808	0.223221	185	1.1695	0.361512	90	3.76704	0.83551	173	0.691831	0.173699	91	4.92039	0.30859	187
Conglutinin OS=Bos taurus GN=CGN1 PE=1 SV=2	73	38.09	sp|P23805|CONG_BOVIN	Conglutinin OS=Bos taurus GN=CGN1 PE=1 SV=2		BOVIN	37994.4	371	54.18	22	15	WNDVPCSK;AEMTTFSQK;NAYLSMNDISTEGR;AGVTGPSGAIGPQGPSGAR;FQNAFSQYK;GESGLAEVNALK;VTILDGHLR;GDPGETGAKGESGLAEVNALK;ILANACTLVMCSPLESGLPGHDGQDGR;AQEKNAYLSMNDISTEGR;ILANACTLVMCSPLESGLPGHDGQDGRECPHGEKGDPGSPGPAGR;QLLVICEF;RFQNAFSQYK;SSAENEAVTQMVR;FQNAFSQYKK	411	349	6.1.1.1442.28;9.1.1.1462.27;14.1.1.1383.8;6.1.1.1450.26;2.1.1.1994.7;4.1.1.1928.29;3.1.1.1192.28;11.1.1.1586.8;3.1.1.1154.20;5.1.1.1294.28;11.1.1.1967.27;14.1.1.1387.8;2.1.1.1978.4;5.1.1.1396.23;11.1.1.1769.26;5.1.1.2157.17;11.1.1.1755.21;11.1.1.1227.2;11.1.1.1802.24;1.1.1.1132.11;2.1.1.1990.4;16.1.1.1428.12;5.1.1.2185.29;5.1.1.1969.26;12.1.1.2090.27;8.1.1.1090.29;5.1.1.1497.30;6.1.1.1273.25;10.1…	152	0.619441	0.00700721	155	0.524808	0.00121109	37	18.3654	0.00182997	140	2.05116	0.00453636	149	0.49204	0.000667558	156	0.409261	0.000143748	39	17.5388	0.00195737	139	1.64437	0.0403744	34	23.5505	0.000969034	142	3.25087	2.89973e-05	37	25.3513	0.000991093	147
Tubulin alpha-4A chain OS=Bos taurus GN=TUBA4A PE=1 SV=2	74	37.87	sp|P81948|TBA4A_BOVIN	Tubulin alpha-4A chain OS=Bos taurus GN=TUBA4A PE=1 SV=2		BOVIN	49924	448	62.05	21	6	AVFVDLEPTVIDEIR;TIGGGDDSFTTFFCETGAGK;EIIDPVLDR;DVNAAIAAIK;TIGGGDDSFTTF;AVFVDLEPTVIDEIRNGPYR	309	80	9.1.1.1884.5;1.1.1.1734.26;10.1.1.1856.20;9.1.1.2244.14;10.1.1.1860.23;8.1.1.1769.12;8.1.1.1896.11;1.1.1.1761.12;10.1.1.1855.18;10.1.1.1865.15;1.1.1.1758.29;1.1.1.1746.17;1.1.1.2065.10;8.1.1.1912.11;9.1.1.1899.19;8.1.1.1038.17;8.1.1.1904.12;9.1.1.1894.8;1.1.1.1384.20;1.1.1.1738.28;9.1.1.1917.20;8.1.1.1907.13;9.1.1.1888.9;8.1.1.1900.8;9.1.1.1912.17;9.1.1.1900.16;9.1.1.2228.24;10.1.1.1874.14;10.1.1…	42	0.787046	0.491729	44	0.510505	0.124707	28	1.64437	0.74612	44	0.47863	0.0745157	39	0.260615	0.0888985	39	0.167494	0.0315905	23	0.57544	0.443675	38	0.149969	0.0218689	29	1.90546	0.982915	43	0.57544	0.152528	28	2.85759	0.657639	46
Hepatocyte growth factor-like protein OS=Bos taurus GN=MST1 PE=3 SV=2	75	36.74	tr|E1BDW7|E1BDW7_BOVIN	Hepatocyte growth factor-like protein OS=Bos taurus GN=MST1 PE=3 SV=2		BOVIN	79910.2	712	34.41	20	20	NGLEENFCR;EATCLWCNGEDYR;GTVAITVGGLPCQR;CTDDVRPEDCYHGAGELYR;YVVPPGTR;VVGGQPGNSPWTVSLR;EQWVLTAR;VALICLPPER;MVCGPSGSQLVLLK;QGQHFCGGSLVK;GTGDDTVLNIALLSVISNQECNVK;WPAIFMR;CQNWSAETPHKPQFK;CEIAGWGETK;SPLNDFQVLR;VSVFVDWIHK;NPDRDPGGPWCYTTDPAVR;LPLLLLLI;TCIVDNGVEYR;MAFCYQIR	161	161	4.1.1.1553.17;13.1.1.1621.31;2.1.1.1139.18;11.1.1.1266.30;11.1.1.1365.31;4.1.1.1541.14;11.1.1.1364.31;11.1.1.1554.18;5.1.1.1960.2;11.1.1.1537.10;11.1.1.1493.14;3.1.1.1260.7;5.1.1.1316.8;10.1.1.1337.12;2.1.1.1393.31;2.1.1.1389.30;4.1.1.1382.26;12.1.1.1887.3;14.1.1.1121.23;3.1.1.1352.29;5.1.1.1671.13;4.1.1.1589.10;11.1.1.1341.29;4.1.1.2208.28;2.1.1.1277.23;6.1.1.1242.27;14.1.1.1606.31;14.1.1.1602.3…	129	1.58489	0.061285	132	1.21339	0.367658	65	8.87156	0.0563486	132	1.99526	0.00164223	131	1.28233	0.676066	130	0.981748	0.51435	63	7.65597	0.219032	133	1.61436	0.0412556	65	6.54636	0.192348	129	1.25892	0.0909727	62	7.31139	0.154479	130
Haptoglobin OS=Bos taurus GN=HP PE=3 SV=1	76	36.52	tr|G3X6K8|G3X6K8_BOVIN	Haptoglobin OS=Bos taurus GN=HP PE=3 SV=1	tr|A0A0M4MD57|A0A0M4MD57_BOVIN;sp|Q2TBU0|HPT_BOVIN	BOVIN	44873	401	53.87	21	21	VDIGLIK;VTSILDWVR;LISGATLINER;VETGSEATADSCPKAPEIANSHVEYSVR;LHAGNGVYTFNNK;SPVGVQPILNENTFCVGLSK;IENGYVEYLVR;MVSQHNLISGATLINER;YQCKPYYTLR;YVMLPVADQDK;VETGSEATADSCPK;SCAVAEYGVYVK;TCGDGVYTFNSK;VMPICLPSKDYVK;IIGGSLDAK;GSFPWQAK;VMPICLPSK;DIGQQLPECEEDDSCPEPPKIENGYVEYLVR;APEIANSHVEYSVR;VGYVSGWGR;WLLTTAK	144	144	3.1.1.1204.8;5.1.1.1848.31;13.1.1.2112.4;6.1.1.2465.16;3.1.1.1169.26;5.1.1.1484.13;3.1.1.1185.26;2.1.1.1778.19;3.1.1.1316.21;14.1.1.2077.3;6.1.1.1461.8;4.1.1.1806.26;4.1.1.1303.6;9.1.1.1464.28;3.1.1.1702.11;2.1.1.1227.19;1.1.1.1743.22;6.1.1.1448.31;5.1.1.1233.11;12.1.1.2027.8;13.1.1.2080.4;6.1.1.2118.4;12.1.1.2366.22;6.1.1.2095.5;8.1.1.976.17;13.1.1.2044.4;3.1.1.1716.17;6.1.1.1444.31;5.1.1.1229.1…	83	0.0809096	0.00991165	80	0.164437	0.0165056	31	1.77011	0.0811015	82	0.1	0.012018	113	0.831764	0.513733	109	1.97697	0.0260729	57	10.666	0.0260875	113	1.07647	0.816537	54	11.695	0.0138956	113	1.2942	0.213714	55	6.30957	0.0829087	109
Fermitin family homolog 3 OS=Bos taurus GN=FERMT3 PE=2 SV=1	77	36.42	sp|Q32LP0|URP2_BOVIN	Fermitin family homolog 3 OS=Bos taurus GN=FERMT3 PE=2 SV=1		BOVIN	75781.9	665	37.14	20	20	TATGDYIDSSWELR;LFFGPQHR;LTQLYEQAR;ETTLSYYK;LLVPSPEGMSEIYLR;ILEAHQNVAQLSLSEAQLR;QHWVVFK;IDLSVGDVVK;VVLVGGVAPASFR;SQDEAPGEPIQQLNLK;ASFSQPLFQAMVAICR;VFIGEEDPEAESLTLR;SAPTDMLDSLTTIPELK;VTGESHIGGVLLK;AGDTLWLR;LPRPSSLLDK;GCEVVPDVNVSGQK;QWLLQTHWTLDK;QWNVNWDIR;EKEPEEEVYDLTK	99	99	11.1.1.1858.20;6.1.1.1661.9;5.1.1.1738.11;8.1.1.1491.26;13.1.1.1529.14;5.1.1.1668.17;15.1.1.1820.26;8.1.1.1330.20;5.1.1.1644.27;15.1.1.2176.19;8.1.1.1353.16;16.1.1.1964.12;14.1.1.1102.27;1.1.1.1217.6;12.1.1.1688.9;13.1.1.1537.12;15.1.1.1108.10;8.1.1.1495.27;9.1.1.1583.11;5.1.1.1628.27;15.1.1.1699.19;3.1.1.1489.21;8.1.1.1099.30;4.1.1.1865.16;10.1.1.1434.17;5.1.1.1807.30;6.1.1.1822.28;11.1.1.1853.2…	90	0.619441	0.0211212	85	0.83946	0.0287615	56	1.75388	0.993486	91	0.340408	4.1198e-08	82	0.353183	0.0044294	78	0.474242	0.000710203	50	1.21339	0.579288	83	0.203236	1.42551e-07	61	2.88403	0.398239	94	0.524808	5.7463e-06	58	2.07014	0.290709	90
Endopin 2B OS=Bos taurus PE=2 SV=1	78	35.97	tr|Q5J801|Q5J801_BOVIN	Endopin 2B OS=Bos taurus PE=2 SV=1	tr|A0A0A0MP92|A0A0A0MP92_BOVIN	BOVIN	47001.2	417	39.09	20	10	TPFNPNHTYESEFHVSQNER;FSISSHYQLK;LFNDLDVL;LFNDLDVLTN;DAEAFYASEVLSTNFK;IFTSDADFSGITDDHK;KDAEAFYASEVLSTNFK;KDAEAFYASEVLSTNFKDSEAAVK;KIFTSDADFSGITDDHK;DAEAFYASEVLSTNFKDSEAAVK	162	57	2.1.1.1220.10;9.1.1.1996.31;9.1.1.1989.8;8.1.1.1650.9;9.1.1.2358.2;9.1.1.2003.5;2.1.1.2166.3;9.1.1.2020.29;1.1.1.1489.12;9.1.1.1993.5;9.1.1.2067.4;9.1.1.1985.7;6.1.1.1953.30;3.1.1.1162.9;1.1.1.1826.28;6.1.1.1813.24;9.1.1.2033.20;9.1.1.2027.9;9.1.1.2018.14;3.1.1.1066.2;5.1.1.1278.17;9.1.1.1977.9;9.1.1.1998.9;1.1.1.1639.6;9.1.1.1985.31;10.1.1.1729.10;1.1.1.1497.10;9.1.1.1373.17;1.1.1.1829.10;4.1.1.…	40	0.937562	0.81034	30	6.19441	0.215031	23	3.59749	0.758546	40	0.77983	0.0219201	40	4.20727	0.000648457	30	18.5353	0.018671	21	11.0662	0.0864915	40	3.43558	0.0165103	23	3.87258	0.731785	38	0.83946	0.0389085	14	1.05682	0.377711	29
F10 protein (Fragment) OS=Bos taurus GN=F10 PE=2 SV=1	79	35.63	tr|Q3MHW2|Q3MHW2_BOVIN	F10 protein (Fragment) OS=Bos taurus GN=F10 PE=2 SV=1	sp|P00743|FA10_BOVIN	BOVIN	53561.4	483	49.07	23	23	NTEQEEGNEMAHEVEMTVK;GHSEAPATWTVPPPLPL;VSNFLK;VRCSCAHGYVLGDDSK;CAGYDTQPEDACQGDSGGPHVTR;EICSLDNGGCDQFCR;MFCAGYDTQPEDACQGDSGGPHVTR;FVKETYDFDIAVLR;EICSLDNGGCDQFCREER;NVAPACLPEKDWAEATLMTQK;DTYFVTGIVSWGEGCAR;TEPSAGEDGSQVVR;FKDTYFVTGIVSWGEGCAR;MLEVPYVDR;DGIGDYTCTCAEGFEGK;GHSEAPATWTVPPPLP;VGDRNTEQEEGNEMAHEVEMTVK;ETYDFDIAVLR;YKDGDQCEGHPCLNQGHCKDGIGDYTCTCAEGFEGK;LSSSFTITPNMFCAGYDTQPEDACQGDSGGPHVTR;LSSSFTIT…	179	179	1.1.1.1431.7;3.1.1.1120.28;6.1.1.1456.17;5.1.1.1194.29;8.1.1.1042.28;2.1.1.1193.13;2.1.1.1436.29;10.1.1.1617.29;5.1.1.1414.13;2.1.1.1518.8;15.1.1.1805.15;11.1.1.1194.13;3.1.1.1452.16;12.1.1.1976.6;15.1.1.1809.13;3.1.1.1225.30;1.1.1.1439.9;5.1.1.1968.11;2.1.1.1510.9;16.1.1.1600.5;2.1.1.1206.8;3.1.1.1123.10;4.1.1.1297.29;1.1.1.1435.11;3.1.1.1131.8;10.1.1.1704.20;8.1.1.1490.8;8.1.1.986.18;4.1.1.1227…	115	1.61436	0.00462791	118	1.39316	0.031983	48	13.9316	0.000371624	114	2.53513	3.66982e-05	115	0.903649	0.437434	118	0.772681	0.049911	49	8.70964	0.0149579	113	1.44544	0.182354	46	9.46237	0.00857437	112	1.57036	0.0448865	43	10.4713	0.00358063	115
Vitamin K-dependent protein C (Fragment) OS=Bos taurus GN=PROC PE=1 SV=1	80	32.82	sp|P00745|PROC_BOVIN	Vitamin K-dependent protein C (Fragment) OS=Bos taurus GN=PROC PE=1 SV=1	tr|A0A140T851|A0A140T851_BOVIN	BOVIN	51353.9	456	44.74	17	17	YSDGDQCEDRPSGSPCDLPCCGR;DACEGDSGGPMVTFFR;CDCAEGWEGR;VTFPCGR;LEDDHQLCVSK;ISENMLCAGILGDPR;AQEAPLESQVP;TFVLSFIK;STSDNDIALLR;PATLSQTIVPICLPDSGLSER;IVDGQEAGWGESPWQAVLLDSKK;LAKPATLSQTIVPICLPDSGLSER;IVDGQEAGWGESPWQAVLLDSK;KLTQVGQETVVTGWGYR;YLDWIYGHIK;LYNYGVYTK;CIDGLGGFR	178	178	5.1.1.1948.26;6.1.1.1663.24;1.1.1.1513.28;1.1.1.1235.16;12.1.1.1928.3;10.1.1.2191.19;10.1.1.1791.26;13.1.1.1914.11;10.1.1.1937.31;12.1.1.1868.24;4.1.1.1111.26;14.1.1.1797.8;12.1.1.1179.16;1.1.1.1061.22;6.1.1.1953.10;1.1.1.1298.6;11.1.1.1784.3;4.1.1.1165.17;10.1.1.2183.6;10.1.1.2187.12;8.1.1.874.22;4.1.1.1285.24;6.1.1.1496.30;2.1.1.2110.18;10.1.1.2090.10;1.1.1.2093.7;11.1.1.1783.4;1.1.1.1055.30;2.…	125	2.10863	0.000138143	129	1.20226	0.579345	41	15.9956	5.25982e-05	128	1.45881	0.0144471	116	0.990832	0.962265	121	0.564937	0.00659338	37	9.0365	0.000248534	121	0.672977	0.170238	37	10.1859	0.000144089	124	0.679204	0.0951204	42	13.8038	7.85786e-05	126
Globin C1 OS=Bos taurus GN=GLNC1 PE=3 SV=1	81	32.66	tr|A0A1K0FUD3|A0A1K0FUD3_BOVIN	Globin C1 OS=Bos taurus GN=GLNC1 PE=3 SV=1	sp|P01966|HBA_BOVIN	BOVIN	15184.2	142	95.07	19	19	LLSHSLLVTLASHLPSDFTPAVHASLDK;AVEHLDDLPGALSELSDL;FLANVSTVLTSKY;AVEHLDDLPGALSELSDLHAH;MFLSFPTTK;TYFPHFDLSHGSAQVK;VAAALTK;AVEHLDDLPGALSELSDLHAHK;LLSHSLL;VDPVNFK;VLSAADKGNVK;GHAAEYGAEALER;FLANVSTVLTSK;FLSFPTTK;AAEYGAEALER;AAWGKVGGHAAEYGAEALER;LLSHSLLVTL;LRVDPVNFK;VGGHAAEYGAEALER	744	744	3.1.1.1184.8;12.1.1.2183.9;9.1.1.2495.2;15.1.1.1594.14;1.1.1.1666.5;13.1.1.1593.8;14.1.1.2164.9;9.1.1.1799.10;4.1.1.1352.24;16.1.1.2049.10;4.1.1.1375.24;13.1.1.1640.29;13.1.1.1981.2;6.1.1.1608.20;5.1.1.1603.2;12.1.1.1550.29;5.1.1.1247.28;13.1.1.1583.25;1.1.1.1656.24;4.1.1.1195.5;13.1.1.1993.3;15.1.1.1769.21;16.1.1.1846.4;3.1.1.1068.7;4.1.1.1409.26;9.1.1.1801.2;1.1.1.1893.2;2.1.1.1239.23;3.1.1.105…	303	6.72977	4.15895e-05	377	1.59956	0.133893	137	14.1906	0.0141482	346	3.69828	0.000568848	301	5.34564	0.000534211	374	1.23595	0.970054	141	13.0617	0.022505	344	2.96483	0.00664221	71	3.83707	0.116687	269	0.483059	0.00128378	130	9.90832	0.0240585	338
Complement C2 OS=Bos taurus GN=C2 PE=2 SV=1	83	30.59	tr|Q0V7N2|Q0V7N2_BOVIN	Complement C2 OS=Bos taurus GN=C2 PE=2 SV=1		BOVIN	86998.6	787	27.45	20	18	HAIILLTDGK;SQGIPEFYGDDIALLK;VSVAIITFASKPK;IIMSVLEDR;SRDVTEVENSLR;DFHINLFR;GALISDQWVLTAAHCFR;EFQIEEAVISPGFNVFSK;VSVGDPNFQGSK;CSSNLVLTGSAER;EVVTDQFLCSGTQGDDSPCKGESGGAVFLER;DVTEVENSLR;ECQDDGVWSGTEAICR;PICLPCTVGANLALR;IFSFEIK;LQPWLR;QHLEGILNFVPL;KSQGIPEFYGDDIALLK	64	61	10.1.1.1715.9;9.1.1.1998.8;5.1.1.2226.19;2.1.1.1165.6;13.1.1.1980.5;3.1.1.1201.19;5.1.1.1252.28;6.1.1.2269.9;2.1.1.2140.12;9.1.1.1994.8;12.1.1.1420.6;12.1.1.2150.10;4.1.1.1901.3;4.1.1.1885.4;11.1.1.1639.13;12.1.1.2159.6;13.1.1.1988.8;2.1.1.2146.13;5.1.1.2016.9;12.1.1.1472.2;5.1.1.2230.7;3.1.1.1189.30;9.1.1.1996.30;12.1.1.2158.12;5.1.1.1829.13;4.1.1.1891.5;2.1.1.1204.5;3.1.1.1193.30;11.1.1.1990.10…	63	0.751623	0.0411795	63	0.613762	0.000290552	27	7.72681	0.000789426	58	1.22462	0.755004	62	1.02802	0.724818	66	0.83946	0.129067	27	9.54993	0.000345936	61	1.69044	0.0913966	27	8.95365	0.000390629	59	1.61436	0.14136	27	10.5682	0.000228616	61
Hyaluronan-binding protein 2 OS=Bos taurus GN=HABP2 PE=2 SV=1	84	30.1	sp|Q5E9Z2|HABP2_BOVIN	Hyaluronan-binding protein 2 OS=Bos taurus GN=HABP2 PE=2 SV=1		BOVIN	62440.1	558	46.42	19	17	IFGGFK;VKWEYCDVPACSALDVANPEGRPTEPLTKFPEFGSCGR;VVLGDQDLTKTEFHEQSFGVQK;FTCACPDQFK;YNMFMEDAEAHGIGEHNFCR;HPWQASLQTSLR;YSHYIEIDDIPYNDIALLK;VKWEYCDVPACSALDVANPEGRPTEPLTK;VVLGDQDLTK;STAGKHPWQASLQTSLR;GDCLITQSPPYHR;TIHQHTCLYWNSHLLLQEK;LTVSTPQGHYCGGALIHPCWVLTAAHCTEIK;LCEIGPDDCYVDDGYSYR;FLTWIK;TVCLPDGPFLSGTECYISGWGVTETGEGSR;LISNTICNSR	63	59	2.1.1.1182.24;6.1.1.1369.28;8.1.1.1373.14;3.1.1.1084.10;1.1.1.1737.26;9.1.1.1655.4;6.1.1.1357.31;10.1.1.2076.6;1.1.1.1992.6;11.1.1.1678.26;6.1.1.1353.28;13.1.1.1910.6;3.1.1.1112.24;3.1.1.1040.10;1.1.1.1999.26;13.1.1.1735.25;4.1.1.1592.22;3.1.1.1088.8;10.1.1.1628.22;10.1.1.1308.31;5.1.1.1357.26;2.1.1.1127.7;12.1.1.1672.8;9.1.1.1556.17;12.1.1.1468.14;1.1.1.2002.5;5.1.1.1262.15;1.1.1.1996.5;13.1.1.1…	61	1.33045	0.00479752	63	0.954993	0.695419	25	11.8032	0.0005887	63	1.8197	0.000123423	61	1.25892	0.0190251	63	0.928966	0.483452	27	11.695	0.00108068	62	1.75388	0.00180985	28	9.63829	0.00488207	61	1.36773	0.0901274	28	11.3763	0.00129031	62
Putative uncharacterized protein OS=Bos taurus PE=2 SV=1	85	29.46	tr|A5D7Q2|A5D7Q2_BOVIN	Putative uncharacterized protein OS=Bos taurus PE=2 SV=1		BOVIN	51670.2	487	41.89	18	14	NFPAVLAGSLYTMSSQLTLPASLCPK;TEDTATYYCAK;SLSSYGINWVR;SVTTEDTATYYCAK;ESGPSLVKPSQTLSLTCTASGFSLSSYGINWVR;QGDTFSCMVGHEALPLAFTQK;SQVSLSLSSVTTEDTATYYCAK;EKYLTWGPLPEAGQSVTTFAVTSVLR;VDAEVWK;NTAYNPALK;WLQGNQELPR;SAEGASFTWNPTGGK;VTTEDTATYYCAK;DSCGCYSVSSVLPGCADPWNSGQTFSCSVTHPESK	179	155	9.1.1.2228.23;9.1.1.2305.22;10.1.1.1352.31;2.1.1.1289.17;4.1.1.1127.29;9.1.1.1948.24;9.1.1.2454.31;9.1.1.2407.9;9.1.1.2425.30;9.1.1.1848.20;9.1.1.2195.26;1.1.1.1974.23;9.1.1.2127.22;9.1.1.2420.22;1.1.1.2020.23;2.1.1.1293.22;9.1.1.2365.13;10.1.1.1360.30;4.1.1.1185.18;9.1.1.2265.20;9.1.1.2377.19;2.1.1.1285.18;10.1.1.1696.27;9.1.1.2393.5;2.1.1.1947.13;9.1.1.2371.20;1.1.1.1824.28;9.1.1.2309.21;10.1.1…	99	1.67494	0.0116487	102	1.41906	0.163774	64	2.48886	0.0621023	104	1.18032	0.404204	95	1.39316	0.29329	99	1.11686	0.137776	64	1.95885	0.0874877	101	0.937562	0.830174	58	1.5417	0.120141	96	0.685488	0.291119	64	1.7378	0.113057	99
Uncharacterized protein OS=Bos taurus PE=4 SV=2	86	29.4	tr|E1BCJ2|E1BCJ2_BOVIN	Uncharacterized protein OS=Bos taurus PE=4 SV=2		BOVIN	103545	921	30.08	19	18	GYSLPDNQGSITCAEGGWSSPPECISTKK;TSGTVQCLQGGWSSQPTCIK;VGPDSVQCYEFGWSPNFPTCK;WDPEPDCLGK;STYIQTVCIDGK;IFYYSCEYNYMPPSK;YFWTPITCTEGGWSPTPK;ASFPVSLGK;NQDGHTTGSIVCGEDGWSHLPICR;KIQCMDGEWTALPTCVEPGK;ETECQLPFLEANVDAYPK;GYSLPDNQGSITCAEGGWSSPPECISTK;TDIVVANGFLSESEYAYSVNK;VLCQEGKFEYPACE;CQSFYELR;TGDFIEFECK;HGVSVVLSCR;SCGQPPQLPNGK	90	81	1.1.1.1330.26;6.1.1.1938.20;4.1.1.1644.25;9.1.1.1473.3;12.1.1.1876.31;4.1.1.1372.22;11.1.1.1289.23;2.1.1.1293.20;6.1.1.1308.23;6.1.1.1593.28;1.1.1.1334.27;9.1.1.2231.22;9.1.1.1714.29;6.1.1.1849.14;6.1.1.1536.31;5.1.1.1541.8;6.1.1.1966.29;11.1.1.1285.22;9.1.1.2331.18;10.1.1.1621.20;1.1.1.1338.25;8.1.1.995.6;2.1.1.1289.15;12.1.1.1140.12;12.1.1.1919.21;6.1.1.1528.20;3.1.1.1224.22;6.1.1.1837.14;11.1.…	57	2.37684	0.158957	65	1.11686	0.684485	37	4.96592	0.205439	64	1.02802	0.892734	57	2.63027	0.000135868	66	1.23595	0.0748324	39	5.54626	0.0120074	66	1.1272	0.0381701	32	2.39883	0.726924	57	0.416869	0.016842	38	4.36516	0.0847247	66
Protein AMBP OS=Bos taurus GN=AMBP PE=4 SV=2	87	29.27	tr|F1MMK9|F1MMK9_BOVIN	Protein AMBP OS=Bos taurus GN=AMBP PE=4 SV=2		BOVIN	39293.6	352	51.42	16	16	MTMSTVVLK;GVCESISGTYEK;ESLLEEFR;EVALGVGIPEDAIFTMPDRGECVPGEQDPVPTPVSR;KADSCQLDYSQGPCLGLFK;SSVPTLPDDIQVQEN;TVEACNLPIVQGPCR;EVALGVGIPEDAIFTMPDR;KGVCESISGTYEK;EYCGIPGEADEELLR;SYIQLWAFDAVK;EISVTNTHR;ECKEYCGIPGEADEELLR;SSVPTLPDDIQVQENFDLSR;HGPTITVK;WFNVAVGSTCPWLK	302	296	6.1.1.1914.10;5.1.1.1716.3;8.1.1.1395.3;6.1.1.2038.29;15.1.1.1173.23;14.1.1.1970.5;15.1.1.2103.7;11.1.1.1841.28;3.1.1.1259.3;9.1.1.1306.16;9.1.1.1981.13;11.1.1.1312.18;8.1.1.1416.7;11.1.1.1316.19;5.1.1.1214.31;1.1.1.1431.21;15.1.1.2115.7;15.1.1.2107.10;8.1.1.2103.10;2.1.1.1459.14;8.1.1.1342.24;6.1.1.1969.11;6.1.1.2050.30;6.1.1.1922.13;6.1.1.1903.29;14.1.1.2054.12;14.1.1.1983.9;9.1.1.2208.30;10.1.…	150	1.99526	0.504909	160	1.19124	0.449603	70	9.2045	0.675916	153	2.33346	0.673536	152	2.29087	0.0550418	162	1.36773	0.0658567	70	10.8643	0.0580336	153	2.63027	0.000827603	68	5.39511	0.145954	143	1.1272	0.166271	75	7.87046	0.128626	156
SERPINA10 protein OS=Bos taurus GN=SERPINA10 PE=2 SV=1	88	28.52	tr|A5PJ69|A5PJ69_BOVIN	SERPINA10 protein OS=Bos taurus GN=SERPINA10 PE=2 SV=1		BOVIN	51987.8	452	34.73	15	15	QWAPEEEEEREEDSPWLLAEGQQLSR;VVDPTLL;QLQESLSHNPELGLAQGSFAFIHKDFDIR;VDRPFLFIIYEETSR;QLQESLSHNPELGLAQGSFAFIHK;IFLPWADLSDLMVTER;TVLFLGR;DFDIR;EEDSPWLLAEGQQLSR;KMEVFFPK;GNASMLVVLVER;EASNLGFSLLR;LILVDYILFK;LPALFK;LFDEINPDTK	203	203	8.1.1.1289.3;6.1.1.1596.4;11.1.1.1532.12;6.1.1.1606.3;4.1.1.1671.18;4.1.1.1601.14;12.1.1.1566.8;4.1.1.2414.16;6.1.1.1597.6;5.1.1.2140.4;4.1.1.1775.4;12.1.1.2214.28;12.1.1.2012.6;16.1.1.1818.9;3.1.1.1951.7;2.1.1.1576.27;3.1.1.1417.2;13.1.1.1559.9;5.1.1.1374.25;2.1.1.1741.11;15.1.1.1556.10;8.1.1.1277.4;8.1.1.1568.30;5.1.1.1694.12;2.1.1.1302.12;3.1.1.1701.18;12.1.1.2198.17;11.1.1.1439.7;11.1.1.1540.…	173	2.75423	0.000686525	179	1.92309	0.00125445	81	11.5878	0.000515642	181	2.208	0.00053539	174	1.88799	0.0421524	179	1.2942	0.118438	82	9.37562	0.00704198	180	1.49969	0.0540871	76	5.49541	0.0701052	175	0.765597	0.903083	80	7.04693	0.0624241	177
Alpha-1-antiproteinase OS=Bos taurus GN=SERPINA1 PE=1 SV=1	89	28.48	sp|P34955|A1AT_BOVIN	Alpha-1-antiproteinase OS=Bos taurus GN=SERPINA1 PE=1 SV=1		BOVIN	46103.6	416	38.46	15	15	SVLGDVGITEVFSDR;DFHVDEQTTVK;IVELVK;LSISETYDLK;LVDTFLEDVK;SPLFVGK;ADLSGITK;NLYHSEAFSINFR;YASSANLHLPK;GTEAVGSTFLEAIPM;LQQLEDKLNNELLAK;HTTERDFHVDEQTTVK;GVLQGHAVQETDDTSHQEAA;GVLQGHAVQETDDTSHQEAACHK;LGMFDLHYCDK	239	239	9.1.1.1540.27;1.1.1.2009.18;9.1.1.2047.20;10.1.1.2090.9;12.1.1.1396.8;8.1.1.869.25;4.1.1.1452.6;9.1.1.2203.5;9.1.1.2240.2;8.1.1.1893.2;9.1.1.2248.2;2.1.1.2072.2;1.1.1.2049.2;8.1.1.1901.2;8.1.1.1889.2;1.1.1.1819.9;8.1.1.1346.4;9.1.1.2212.2;1.1.1.2044.17;8.1.1.1924.3;1.1.1.1867.11;1.1.1.2068.2;11.1.1.1359.10;6.1.1.1497.4;2.1.1.2151.18;8.1.1.1898.3;1.1.1.2062.11;1.1.1.2052.2;11.1.1.1176.19;4.1.1.143…	172	0.698232	0.0347122	152	2.51189	0.0161223	82	5.64937	0.241252	166	0.895365	0.437697	174	2.70396	1.44987e-06	152	8.47227	1.26104e-07	74	13.9316	5.48518e-05	170	3.56451	2.40068e-07	77	7.44732	0.0194113	167	1.24738	0.214955	70	2.67917	0.325891	148
Complement C1q subcomponent subunit B OS=Bos taurus GN=C1QB PE=1 SV=1	90	28.41	sp|Q2KIV9|C1QB_BOVIN	Complement C1q subcomponent subunit B OS=Bos taurus GN=C1QB PE=1 SV=1		BOVIN	26399.1	247	44.94	16	16	NALVGIEGANSIFSGFMLFPDTEA;VVTFCDYVQNTFQVTTGSIVLK;LEKDETVFLQATEK;GQLCVDLMR;GLYFFTYHASSR;SIFSGFMLFPDTEA;IAFSASR;VPGLYFFTYHASSR;QGQPIRFDHVITNANENYQAR;VPGLYFFTYHAS;NALVGIEGANSIFSGF;VPGLYFFTY;FDHVITNANENYQAR;VPGLYFFTYH;DETVFLQATEK;VPGLYFFTYHA	301	301	15.1.1.1738.18;6.1.1.2316.17;7.1.1.1143.4;4.1.1.1117.13;1.1.1.1249.13;4.1.1.1358.21;10.1.1.1361.18;1.1.1.1136.24;11.1.1.1282.29;6.1.1.2376.19;6.1.1.2362.13;9.1.1.1366.20;16.1.1.1569.12;8.1.1.1126.28;10.1.1.1397.28;9.1.1.1584.19;2.1.1.1315.21;1.1.1.1271.12;12.1.1.1392.31;14.1.1.1438.6;14.1.1.1671.5;8.1.1.953.8;14.1.1.1806.7;8.1.1.1343.3;13.1.1.1904.9;6.1.1.2315.22;7.1.1.1639.2;16.1.1.1374.5;5.1.1.…	123	2.0893	0.259778	130	1.5417	0.904698	76	3.10456	0.17303	121	2.75423	0.202811	119	2.1677	0.0273908	128	1.59956	0.370847	79	3.01995	0.109966	121	2.91072	0.0187469	71	1.83654	0.31285	112	1.39316	0.797809	79	1.99526	0.180308	120
Tubulin beta-5 chain OS=Bos taurus GN=TUBB5 PE=2 SV=1	91	28.35	sp|Q2KJD0|TBB5_BOVIN	Tubulin beta-5 chain OS=Bos taurus GN=TUBB5 PE=2 SV=1		BOVIN	49670.5	444	57.88	19	5	MAVTFIGNSTAIQELFK;AILVDLEPGTMDSVR;ISVYYNEATGGK;ALTVPELTQQVFDAK;EIVHIQAGQCGNQIGAK	163	30	9.1.1.1857.22;2.1.1.1889.9;2.1.1.1895.23;10.1.1.1985.10;9.1.1.1500.3;6.1.1.1250.29;13.1.1.2225.31;8.1.1.1385.23;2.1.1.1890.28;9.1.1.1505.3;8.1.1.1422.27;10.1.1.1995.8;8.1.1.1389.23;8.1.1.1387.22;6.1.1.2176.12;2.1.1.1904.8;1.1.1.1348.6;10.1.1.1983.10;2.1.1.1890.29;2.1.1.1881.8;4.1.1.1899.26;3.1.1.1808.23;10.1.1.1996.29;8.1.1.1573.18;1.1.1.1714.24;10.1.1.1990.29;10.1.1.1991.9;1.1.1.1351.29;9.1.1.13…	17	0.794328	0.979137	17	0.717794	0.876842	12	1.03753	0.36662	17	0.794328	0.776852	13	0.239883	0.457799	13	0.20893	0.505545	9	0.428549	0.0560057	13	0.212814	0.505593	12	1.34276	0.479681	17	0.981748	0.796553	13	1.48594	0.414735	17
Uncharacterized protein OS=Bos taurus PE=4 SV=2	92	28.3	tr|F1MVK1|F1MVK1_BOVIN	Uncharacterized protein OS=Bos taurus PE=4 SV=2		BOVIN	173972	1580	49.75	118	22	EVFAPSSIFQDN;AVNIIQK;EVFAPSSIFQDNF;APEVQLMVQSSWLR;DFILLNVPIPQEQAR;GHLFLQTDQPVYNPGQPVR;NRDFEQNTDGSGQVIVSIGVPR;LLLLDSLTMWEIHGVSLSK;DMSGSPASGIPVKVSAK;DMSGSPASGIPVK;VDFSLSSDRDFILLNVPIPQEQAR;LFLQTDQPVYNPGQPVR;DDGSFHDPCPVIHR;HREEIVYELNPLDPR;EGALHREEIVYELNPLDPR;RAPEVQLMVQSSWLR;SGSPASGIPVK;EEIVYELNPLDPR;RGHLFLQTDQPVYNPGQPVR;STQDTVVALDALSAYWIASHTAEEK;FVSSPFSLDLSK;VYELNPLDPR	4240	538	13.1.1.2027.19;8.1.1.1325.25;5.1.1.1922.4;3.1.1.980.2;5.1.1.1928.27;6.1.1.2297.8;8.1.1.1666.20;4.1.1.2206.15;12.1.1.1850.22;3.1.1.1247.26;4.1.1.1297.11;5.1.1.1283.26;12.1.1.1803.7;4.1.1.1214.10;13.1.1.1732.11;13.1.1.1951.26;15.1.1.1164.25;2.1.1.1320.26;11.1.1.1733.22;9.1.1.1562.25;12.1.1.1649.4;13.1.1.1584.25;13.1.1.1955.26;11.1.1.1300.26;6.1.1.1223.31;5.1.1.1275.29;9.1.1.1501.27;2.1.1.1316.25;6.…	221	1.39316	0.0273411	231	0.990832	0.607857	96	7.58578	0.211347	213	2.26987	0.139961	210	0.887156	0.994226	221	0.625173	0.143918	85	5.54626	0.345631	208	1.47231	0.842506	83	5.70164	0.361693	205	1.57036	0.896818	96	7.11213	0.251281	217
Uncharacterized protein OS=Bos taurus GN=NID1 PE=4 SV=2	93	28.21	tr|F1MWN3|F1MWN3_BOVIN	Uncharacterized protein OS=Bos taurus GN=NID1 PE=4 SV=2		BOVIN	135613	1236	20.06	17	17	ETHPGPFPPTFGAVAPFLADLDTTDGLGK;RVLFETDLVNPR;DFATGFCCR;SGYQGDGFHCVPGVVEK;QAEVTFVGHR;CPDNTLGVDCIER;VIIGLAFDCVDK;YALSNSIGPVR;VLFETDLVNPR;QDLGSPEGIALDHLGR;ACQDVDECQPSR;ECLHDDSRPALPSTQQLSVDSVFVLYNQEER;CHPDAFCYNTPGSFTCR;NGFSITGGEFTR;GNLYWTDWNR;VLEGLQYPFAVTSFGK;VYYREDLSPSVTQLAAECVQR	52	51	6.1.1.2238.8;12.1.1.1927.27;2.1.1.1228.20;12.1.1.2156.11;2.1.1.1224.21;6.1.1.2252.9;6.1.1.1746.12;6.1.1.2244.4;6.1.1.2242.9;3.1.1.1132.27;5.1.1.1192.3;5.1.1.1193.4;10.1.1.1268.28;1.1.1.1255.17;12.1.1.2149.10;12.1.1.2164.30;3.1.1.1387.26;6.1.1.2251.9;10.1.1.1909.27;12.1.1.2151.29;8.1.1.1176.4;8.1.1.1180.3;9.1.1.1639.22;2.1.1.1584.16;6.1.1.2248.31;4.1.1.1889.2;1.1.1.1503.23;8.1.1.1428.8;3.1.1.1277.…	43	1.78649	0.0755427	42	1.88799	0.00726546	19	9.72747	0.000249144	43	2.80543	0.000320787	41	1.28233	0.280056	41	1.39316	0.0364118	17	7.65597	0.00248757	42	2.05116	0.00198641	18	6.19441	0.0152902	42	1.57036	0.0186865	20	5.49541	0.0866882	42
Uncharacterized protein OS=Bos taurus GN=MASP2 PE=3 SV=2	94	28.07	tr|E1BJ49|E1BJ49_BOVIN	Uncharacterized protein OS=Bos taurus GN=MASP2 PE=3 SV=2		BOVIN	76366.6	686	26.97	15	14	YVCEADGFWTSSK;TCSALCSDQVFTAR;SSGPQWPKPVFGR;VINYIPWIK;LASPGFPDK;LASPGFPDKYANNQER;VAINSNIMPICLPR;LYFTHFQLEPSYLCEYDFVK;ELATLCGSESTDTER;SLPVCEPVCGISTR;TNDIGTASGWGLTQR;WALTAPPGYR;VTDNMLCAGLQSGGK;FIDIPVVDHQK	69	66	3.1.1.1165.18;12.1.1.2144.30;10.1.1.1372.30;1.1.1.1408.4;4.1.1.1228.28;3.1.1.1169.17;4.1.1.1281.18;12.1.1.1434.26;12.1.1.2143.11;11.1.1.1992.25;12.1.1.1438.24;8.1.1.967.28;10.1.1.1441.18;12.1.1.1430.21;1.1.1.1145.24;13.1.1.1849.23;13.1.1.1432.9;4.1.1.1235.30;1.1.1.1404.4;13.1.1.1840.27;4.1.1.1382.14;6.1.1.1354.30;6.1.1.2058.12;11.1.1.1999.23;4.1.1.1236.28;4.1.1.1310.4;11.1.1.1940.16;2.1.1.1418.6;…	42	1.45881	0.00815834	43	1.1695	0.271869	17	16.1436	1.20398e-08	43	1.2942	0.0529691	42	1.21339	0.216146	43	0.981748	0.514284	16	14.7231	7.77171e-08	43	1.08643	0.760873	17	13.1826	3.47748e-07	42	0.887156	0.340578	17	14.1906	1.96764e-07	43
Uncharacterized protein OS=Bos taurus GN=LCN2 PE=1 SV=2	95	27.94	tr|E1B6Z6|E1B6Z6_BOVIN	Uncharacterized protein OS=Bos taurus GN=LCN2 PE=1 SV=2		BOVIN	22983.1	200	60	16	16	ITLYGR;WYTVGVAGN;IPLQPNFQADQFQGK;DDLCDYWIR;IPLQPNFQADQFQGKWYTVGVAGNAIK;MYSSNYELK;SLGLTDDHIVFTVPIDR;TFVPSSQPGQFTLGN;WYTVGVAGNAIK;WYTVGVAGNAIKK;VVNTDYNQFAIVYFKK;ELTPEVR;ENFINFAK;VVNTDYNQFAIVYFK;TFVPSSQPGQFTLGNIK;TFVPSSQPGQFTLGNIKSYR	398	397	11.1.1.1700.25;12.1.1.1602.30;11.1.1.1804.31;15.1.1.1852.13;10.1.1.1584.13;12.1.1.1561.22;11.1.1.1447.3;3.1.1.1263.22;1.1.1.1360.21;1.1.1.1235.29;12.1.1.1900.15;12.1.1.1662.17;4.1.1.1672.16;2.1.1.1527.15;12.1.1.1426.24;4.1.1.1366.26;5.1.1.2008.13;2.1.1.1388.21;12.1.1.1417.25;8.1.1.1344.12;9.1.1.1738.3;4.1.1.1927.12;4.1.1.1882.14;4.1.1.1919.9;10.1.1.1634.12;1.1.1.1355.2;11.1.1.1586.20;10.1.1.1452.…	269	4.32514	4.15135e-07	290	1.99526	2.43871e-05	109	14.9969	0.000101297	276	3.46737	2.69883e-06	270	2.10863	0.00287613	291	0.937562	0.299477	123	9.0365	0.00258671	279	1.64437	0.0168335	111	5.64937	0.0743395	258	0.772681	0.212348	122	9.72747	0.0228621	280
LOC790886 protein OS=Bos taurus GN=LOC790886 PE=2 SV=1	96	27.85	tr|A6QPD4|A6QPD4_BOVIN	LOC790886 protein OS=Bos taurus GN=LOC790886 PE=2 SV=1		BOVIN	45428	395	53.16	21	4	WSSPPQCIDVSCVNPPQVENAIIHNQK;CLEACLISEETMR;CLEACLISEETMRK;ISGNNVIICHMGK	573	136	2.1.1.1201.30;13.1.1.1385.24;11.1.1.1207.24;11.1.1.1639.23;5.1.1.1676.26;2.1.1.1717.31;11.1.1.1620.31;11.1.1.1606.25;3.1.1.1138.15;1.1.1.1695.31;11.1.1.1118.30;12.1.1.1324.22;5.1.1.1685.26;11.1.1.1188.20;11.1.1.1616.31;2.1.1.1713.31;2.1.1.1699.31;8.1.1.1365.27;11.1.1.1645.26;5.1.1.1664.26;1.1.1.1695.20;11.1.1.1082.25;11.1.1.1610.20;5.1.1.1668.29;11.1.1.1200.21;6.1.1.1242.16;11.1.1.1614.22;1.1.1.1…	80	2.67917	0.428248	86	1.97697	0.356944	44	11.272	0.0401317	90	1.15878	0.729259	79	4.28548	0.105643	86	3.28095	0.0904217	42	15.7036	0.0166644	90	1.94089	0.176721	36	4.69894	0.0829489	80	0.42462	0.630556	40	6.54636	0.0966233	86
Complement factor I OS=Bos taurus GN=CFI PE=2 SV=1	97	27.75	tr|Q32PI4|Q32PI4_BOVIN	Complement factor I OS=Bos taurus GN=CFI PE=2 SV=1	tr|F1N4M7|F1N4M7_BOVIN	BOVIN	68932.1	618	29.45	15	15	MGEFPWQMAIK;ACDGVNDCVDKSDELCCK;RDPDPNSAECLHVR;SIPACVPWSPYLFQPNDK;ACDGVNDCVDKSDELCCKDCR;SEFPGVYTK;DPDPNSAECLHVR;GVHNSEGLAGVVCYTESAAPPKK;CIVSGWGR;VANYFDWISQHVGR;EAAEMLTADMDAER;SGACTGGGQFSVSLSNGK;VFCQPWQK;GFQLGALDTHR;GLETSLAECTFTK	41	41	5.1.1.2022.21;4.1.1.1370.27;8.1.1.917.23;12.1.1.1920.4;12.1.1.1310.8;3.1.1.1425.30;6.1.1.1309.29;6.1.1.1565.29;3.1.1.1267.26;10.1.1.1278.9;11.1.1.1874.22;12.1.1.1932.20;1.1.1.1112.28;12.1.1.1425.30;13.1.1.2032.6;9.1.1.1395.25;5.1.1.2030.20;6.1.1.1312.4;6.1.1.1561.11;7.1.1.1062.15;3.1.1.1113.9;12.1.1.1890.21;13.1.1.2028.2;6.1.1.1565.28;3.1.1.1429.30;12.1.1.1935.16;1.1.1.1114.31;6.1.1.1313.28;14.1.…	43	0.809096	0.032206	43	0.737904	0.206329	29	1.92309	0.681829	41	1.34276	0.780586	45	1.95885	0.00058473	45	1.88799	0.000722912	30	3.59749	0.0555957	43	3.31131	9.71743e-06	30	2.208	0.324415	43	1.7378	0.0780433	30	2.18776	0.419973	43
Heat shock protein HSP 90-alpha OS=Bos taurus GN=HSP90AA1 PE=1 SV=3	98	27.64	sp|Q76LV2|HS90A_BOVIN	Heat shock protein HSP 90-alpha OS=Bos taurus GN=HSP90AA1 PE=1 SV=3		BOVIN	84730	733	25.1	16	10	ELISNSSDALDK;DQVANSAFVER;ADLINNLGTIAK;NPDDITNEEYGEFYK;ALLFVPR;FYEQFSK;RAPFDLFENR;TLTIVDTGIGMTK;HSQFIGYPITLFVEK;HIYYITGETK	85	48	5.1.1.1936.14;4.1.1.1666.6;2.1.1.1413.24;15.1.1.1682.7;3.1.1.1558.4;13.1.1.1662.6;11.1.1.1583.19;12.1.1.1853.14;14.1.1.1658.5;14.1.1.1654.6;15.1.1.1686.8;8.1.1.1022.26;3.1.1.1567.24;2.1.1.1417.31;16.1.1.1432.3;15.1.1.1690.5;4.1.1.1151.21;12.1.1.1849.10;2.1.1.1418.24;3.1.1.1543.26;12.1.1.1858.9;14.1.1.1153.17;4.1.1.1463.31;3.1.1.1547.5;12.1.1.1854.10;14.1.1.1662.4;4.1.1.1662.26;8.1.1.1016.29;14.1.…	52	0.57544	0.0282215	51	0.608135	0.0184428	38	0.954993	0.6311	54	0.436516	0.00824941	47	0.570164	0.444651	47	0.57544	0.453591	34	0.928966	0.369559	49	0.420727	0.0761199	39	1.58489	0.27899	55	0.737904	0.238656	38	1.55597	0.245461	53
Glyceraldehyde-3-phosphate dehydrogenase OS=Bos taurus GN=GAPDH PE=1 SV=4	99	27.24	sp|P10096|G3P_BOVIN	Glyceraldehyde-3-phosphate dehydrogenase OS=Bos taurus GN=GAPDH PE=1 SV=4		BOVIN	35867.9	333	50.45	14	14	AITIFQERDPANIK;VPTPNVSVVDLTCR;RVIISAPSADAPMFVMGVNHEK;WGDAGAEYVVESTGVFTTMEK;VIPELNGK;VIISAPSADAPMFVMGVNHEK;LTGMAFR;IVSNASCTTNCLAPLAK;VVDLMVHMASK;GAAQNIIPASTGAAK;VVDLMVHMASKE;LISWYDNEFGYSNR;VIHDHFGIVEGLMTTVHAITATQK;AITIFQER	142	142	11.1.1.1363.23;2.1.1.1304.10;9.1.1.2324.16;5.1.1.1405.16;11.1.1.1368.22;11.1.1.1371.26;10.1.1.2143.25;4.1.1.1681.29;10.1.1.2135.23;10.1.1.1288.30;10.1.1.1239.25;3.1.1.1334.29;12.1.1.1361.8;4.1.1.2050.29;11.1.1.1368.19;9.1.1.2312.19;11.1.1.1939.27;12.1.1.1591.28;11.1.1.1755.2;11.1.1.1759.2;2.1.1.1206.30;11.1.1.1934.28;5.1.1.1401.13;3.1.1.1588.22;2.1.1.1308.12;15.1.1.1659.22;4.1.1.1581.24;10.1.1.18…	100	0.483059	0.0406813	102	0.461318	0.0350754	68	0.912011	0.417966	106	0.291072	0.00067619	83	0.199526	0.00248993	81	0.195884	0.00171573	53	0.452898	0.159806	87	0.130617	7.87798e-05	71	1.67494	0.899446	111	0.591562	0.0380008	72	1.70608	0.868023	112
Vimentin OS=Bos taurus GN=VIM PE=1 SV=3	100	26.59	sp|P48616|VIME_BOVIN	Vimentin OS=Bos taurus GN=VIM PE=1 SV=3		BOVIN	53727.3	466	35.19	15	14	FSLADAINTEFK;VEVERDNLAEDIMR;LGDLYEEEMR;VELQELNDR;TNEKVELQELNDR;QVQTLTCEVDALKGTNESLER;ETNLDSLPLVDTHSK;EYQDLLNVK;DGQVINETSQHHDDLE;KVESLQEEIAFLK;ISLPLPNFSSLNLR;FADLSEAANR;ILLAELEQLK;QVQTLTCEVDALK	50	49	15.1.1.2147.11;3.1.1.1783.5;6.1.1.1388.17;2.1.1.2146.2;2.1.1.2158.2;15.1.1.2151.9;4.1.1.1216.15;9.1.1.1810.9;5.1.1.1743.11;15.1.1.2177.15;8.1.1.1666.16;3.1.1.2068.2;2.1.1.2144.12;8.1.1.1672.15;3.1.1.2060.2;6.1.1.1396.14;6.1.1.1526.2;7.1.1.793.19;5.1.1.1440.16;3.1.1.2056.2;2.1.1.2142.2;3.1.1.1787.4;4.1.1.1456.8;8.1.1.1671.16;9.1.1.1777.24;14.1.1.2160.22;6.1.1.1384.12;15.1.1.2173.16;15.1.1.2156.11;…	36	0.413047	0.000616585	41	0.428549	0.0116666	12	5.7544	0.262754	39	0.660694	0.214872	27	0.151356	0.000306196	30	0.149969	0.00141597	6	2.10863	0.798619	27	0.237684	0.0427665	13	10.5682	0.0133964	42	1.65959	0.00797665	18	10.0925	0.0345614	44
MPO protein OS=Bos taurus GN=MPO PE=1 SV=1	101	26.53	tr|A6QPT4|A6QPT4_BOVIN	MPO protein OS=Bos taurus GN=MPO PE=1 SV=1		BOVIN	81891	719	25.17	15	15	VVLEGGIDPILR;VPALNLAPWR;IICDNTGITFVSK;ALLPFDTLR;YGHTLIQPFMFR;FCGLPVPNTVGELGTVLR;DYLPLVLGR;NQINALTSFVDASMVYGSEDPLAMR;IKNQQDCIPFFR;ISNVFTNAFR;VGPLLACLIGTQFR;IGLDLPALNMQR;QNQIAVDEIR;SANIPCFLAGDSR;QNQIAVDEIRER	40	40	1.1.1.1628.11;1.1.1.1636.11;6.1.1.1821.5;5.1.1.1762.5;3.1.1.1003.5;10.1.1.1625.27;5.1.1.1766.5;2.1.1.2147.26;12.1.1.1705.5;6.1.1.1825.6;14.1.1.1792.12;10.1.1.1484.23;16.1.1.2363.5;1.1.1.1632.7;7.1.1.1897.5;16.1.1.2359.9;2.1.1.1394.25;12.1.1.1818.15;3.1.1.1292.19;14.1.1.1793.8;14.1.1.1715.10;2.1.1.1519.5;6.1.1.1813.4;2.1.1.1398.28;3.1.1.1036.25;11.1.1.1504.28;6.1.1.1807.8;10.1.1.1480.24;6.1.1.1803…	47	2.0893	0.000167744	50	2.0893	0.000699255	26	10	0.00225918	50	1.7378	0.00150238	47	1.34276	0.141382	50	1.34276	0.0961623	29	7.37904	0.0135633	50	1.1272	0.385626	26	5.91562	0.0273672	48	0.831764	0.289702	29	5.70164	0.0299194	50
Uncharacterized protein OS=Bos taurus GN=SERPING1 PE=3 SV=2	102	26.51	tr|E1BMJ0|E1BMJ0_BOVIN	Uncharacterized protein OS=Bos taurus GN=SERPING1 PE=3 SV=2		BOVIN	51710.7	468	49.15	20	1	HQATLELTESGVEATAASVVSVAR	306	27	1.1.1.1879.20;10.1.1.2052.13;10.1.1.2307.23;1.1.1.1905.14;1.1.1.1871.16;9.1.1.2387.8;1.1.1.1943.15;9.1.1.2294.6;9.1.1.2379.30;9.1.1.2265.7;9.1.1.2012.18;9.1.1.2368.29;9.1.1.2375.27;16.1.1.2229.6;9.1.1.2427.14;1.1.1.1915.15;1.1.1.1901.17;9.1.1.2343.4;9.1.1.2300.6;1.1.1.1884.16;1.1.1.1925.23;1.1.1.1921.17;1.1.1.1866.17;1.1.1.1910.15;1.1.1.1931.19;1.1.1.1875.16;10.1.1.2002.18	1	1.75388	0.380239	1	3.04789	0.213951	1	2.0893	0.30693	1	2.03236	0.318695	1	0.772681	0.636835	1	1.33045	0.590018	0	0	-	1	0.887156	0.823821	0	0	-	1	1.13763	0.781374	0	0	-	1
Carboxypeptidase B2 OS=Bos taurus GN=CPB2 PE=1 SV=1	103	26.32	sp|Q2KIG3|CBPB2_BOVIN	Carboxypeptidase B2 OS=Bos taurus GN=CPB2 PE=1 SV=1		BOVIN	48821.3	423	42.08	13	13	YGFLLPESYIRPTCSEALVAVAK;EAVFAMENIHR;AVADFLR;YTHGSGSESLYLAPGGSDDWIYDLGIK;HWCGEGASSSSCSEIYCGTYPESEPEVK;NAMWIDCGIHAR;YSFTFELR;YPLYVLK;IVLWQPVAAEYIVK;VLVENVEDLIR;GQVLSALPR;IVFPYSYSR;SKDHEELSLVAR	106	104	3.1.1.1232.5;5.1.1.2123.11;10.1.1.1322.7;1.1.1.2026.13;1.1.1.2022.12;3.1.1.1189.14;5.1.1.2085.16;16.1.1.1865.18;11.1.1.1245.11;11.1.1.1409.13;1.1.1.1167.3;4.1.1.1593.10;9.1.1.2174.6;6.1.1.2006.4;2.1.1.2006.6;1.1.1.1994.13;2.1.1.1347.3;2.1.1.1997.8;9.1.1.2158.11;6.1.1.1565.12;5.1.1.1568.9;3.1.1.1184.15;4.1.1.1342.6;9.1.1.2146.5;1.1.1.1986.9;2.1.1.1339.2;4.1.1.1489.18;12.1.1.1321.15;1.1.1.1987.9;9.…	100	2.51189	0.000553615	112	1.22462	0.0461977	62	5.24808	0.0612615	112	1.51356	0.023202	100	1.97697	0.0479002	113	0.928966	0.563411	61	4.28548	0.164811	111	1.14815	0.352509	55	2.63027	0.745482	101	0.559758	0.0785233	64	4.48745	0.290558	112
Serpin A3-2 OS=Bos taurus GN=SERPINA3-2 PE=3 SV=1	104	26.09	sp|A2I7M9|SPA32_BOVIN	Serpin A3-2 OS=Bos taurus GN=SERPINA3-2 PE=3 SV=1		BOVIN	46236.5	411	38.44	16	5	TELVLVNYIYFK;SNYELNDILSQLGIRK;GSTLTEILEGLK;SNYELNDILSQLGIR;LLDKFIEDAQVLYSSEAFPTNFR	117	37	3.1.1.1975.2;10.1.1.2162.22;5.1.1.2322.6;5.1.1.2185.6;6.1.1.2306.21;5.1.1.2320.20;7.1.1.1979.13;12.1.1.2025.16;5.1.1.2194.7;3.1.1.1971.2;3.1.1.1966.2;10.1.1.2134.2;3.1.1.1962.3;11.1.1.1968.26;5.1.1.2181.2;3.1.1.1958.3;3.1.1.1954.24;4.1.1.2056.23;12.1.1.2026.12;12.1.1.2020.10;10.1.1.2161.25;5.1.1.2190.8;10.1.1.2089.5;11.1.1.2110.20;12.1.1.2046.9;4.1.1.2055.3;4.1.1.2051.2;10.1.1.2129.2;3.1.1.1980.2…	24	0.207014	0.0123891	25	0.648634	0.28847	6	3.49945	0.494599	25	0.299226	0.474471	35	3.13329	0.00289644	32	10.0925	0.00954887	10	23.9883	0.0751731	34	4.92039	0.00085954	10	12.5892	0.217444	32	1.58489	0.144794	10	4.96592	0.674999	31
IGK protein OS=Bos taurus GN=IGK PE=2 SV=1	105	25.78	tr|B0JYP6|B0JYP6_BOVIN	IGK protein OS=Bos taurus GN=IGK PE=2 SV=1		BOVIN	26320.3	240	50	16	2	SLSVIPGETVSISCK;DVVLTQTPLSLSVIPGETVSISCK	406	6	11.1.1.1943.28;4.1.1.2061.8;10.1.1.1563.9;11.1.1.1947.30;1.1.1.1449.11;11.1.1.1951.28	0	0	-	0	0	-	0	0	-	0	0	-	0	0	-	0	0	-	0	0	-	0	0	-	0	0	-	0	0	-	0	0	-	0
Uncharacterized protein OS=Bos taurus GN=AZU1 PE=1 SV=1	106	25.55	tr|G3N2H4|G3N2H4_BOVIN	Uncharacterized protein OS=Bos taurus GN=AZU1 PE=1 SV=1	tr|G3N0Q8|G3N0Q8_BOVIN	BOVIN	28101.7	261	42.91	14	14	NWIDSVINQPA;ARPQELPFLASIQNQGR;GIATVVLGAYDLR;GTDFFAR;QTFFIR;HFCGGALIHPNFVLTAASCFQSR;FVLTAASCFQSR;NTGIATVVLGAYDLR;PQELPFLASIQNQGR;NWIDSVINQP;VALFR;KARPQELPFLASIQNQGR;GGICQGDGGTPLVCNGLAHGVASWSR;RGGICQGDGGTPLVCNGLAHGVASWSR	101	101	10.1.1.1887.15;3.1.1.1137.4;1.1.1.1498.23;2.1.1.1789.12;5.1.1.1790.8;5.1.1.2008.14;11.1.1.1339.17;11.1.1.1481.25;1.1.1.1492.17;4.1.1.1851.26;3.1.1.1413.29;12.1.1.1244.12;3.1.1.1129.6;9.1.1.2048.6;11.1.1.1484.26;5.1.1.1611.14;5.1.1.2010.18;4.1.1.1244.4;5.1.1.1619.13;4.1.1.1857.24;2.1.1.1469.27;11.1.1.1751.24;11.1.1.1381.24;12.1.1.1248.10;8.1.1.1691.6;2.1.1.1801.17;5.1.1.1959.22;5.1.1.1967.23;11.1.…	93	2.22844	0.000823934	96	2.35505	0.000157384	40	13.8038	0.011456	93	3.28095	1.97562e-05	92	1.05682	0.754712	93	1.13763	0.333927	38	8.79023	0.0716056	92	1.58489	0.0292417	39	9.0365	0.0719316	91	1.47231	0.0514394	39	7.58578	0.105348	91
Heat shock 70 kDa protein 1A OS=Bos taurus GN=HSPA1A PE=1 SV=2	107	25.22	sp|Q27975|HS71A_BOVIN	Heat shock 70 kDa protein 1A OS=Bos taurus GN=HSPA1A PE=1 SV=2	sp|Q27965|HS71B_BOVIN	BOVIN	70257.9	641	31.98	15	13	IINEPTAAAIAYGLDR;AQIHDLVLVGGSTR;AFYPEEISSMVLTK;LYQGAGGPGAGGFGAQGPK;ARFEELCSDLFR;CQEVISWLDANTLAEKDEFEHK;NQVALNPQNTVFDAK;LLQDFFNGR;ELEQVCNPIISR;DAGVIAGLNVLR;GGSGSGPTIEEVD;SINPDEAVAYGAAVQAAILMGDK;FEELCSDLFR	91	78	2.1.1.1770.25;2.1.1.1530.3;1.1.1.1989.10;1.1.1.1994.14;2.1.1.1232.6;5.1.1.2102.4;6.1.1.2044.3;1.1.1.2003.12;5.1.1.2094.3;12.1.1.1956.8;3.1.1.1527.8;1.1.1.2007.11;5.1.1.2090.2;12.1.1.1952.5;8.1.1.1327.4;7.1.1.849.23;6.1.1.1483.28;11.1.1.1901.5;10.1.1.1876.10;10.1.1.1303.26;5.1.1.2098.2;1.1.1.1999.8;4.1.1.1642.13;1.1.1.1983.13;11.1.1.1896.3;9.1.1.2119.13;3.1.1.1523.13;9.1.1.2147.8;7.1.1.845.20;2.1.…	52	1.44544	0.983872	56	1.09648	0.712239	32	2.93765	0.396718	58	0.465586	0.000243552	46	0.501187	0.0991714	48	0.42462	0.187536	25	1.41906	0.678272	50	0.178649	0.00377359	29	2.22844	0.413415	56	0.322107	0.0123018	32	2.70396	0.420609	59
Angiotensinogen OS=Bos taurus GN=AGT PE=1 SV=1	108	25.2	tr|Q3SZH5|Q3SZH5_BOVIN	Angiotensinogen OS=Bos taurus GN=AGT PE=1 SV=1		BOVIN	45455.8	424	48.11	13	13	SLDLSTDPNLAAEK;VLSSLQTIQGLLVAQGGASSQAR;ALTAVSPDSTLLFNAYVHFQGK;VYVHPFHLLVYSK;VEALTFQHNFLTR;SSAVDEEALWEQLVR;VPLSANTYLLLIQPHHTPDLR;LQAFLGVPGEGQGCTSR;QPFVQSLSSFAPITLPR;FMQSVTGWNMGR;GFSLLPGLK;SNCDQLEKPSVETPPDPTFTPVPIQTK;KVEALTFQHNFLTR	135	135	6.1.1.1808.25;8.1.1.1722.4;12.1.1.1738.11;12.1.1.1739.30;14.1.1.2039.13;14.1.1.1962.30;15.1.1.2056.29;15.1.1.1999.8;15.1.1.2162.8;15.1.1.2150.19;14.1.1.1853.7;15.1.1.2007.3;6.1.1.2011.27;9.1.1.2045.24;6.1.1.2014.13;13.1.1.1882.5;12.1.1.1699.2;14.1.1.2122.29;15.1.1.2178.27;15.1.1.2159.13;14.1.1.2138.25;15.1.1.2158.21;6.1.1.2006.17;6.1.1.2139.9;12.1.1.1743.27;7.1.1.1783.16;5.1.1.1811.27;8.1.1.1127.…	89	1.41906	0.26909	97	0.912011	0.893285	68	1.27057	0.193376	97	0.862979	0.512273	92	2.31206	0.00132104	100	1.49969	0.0175885	76	1.90546	0.724668	98	1.41906	0.0471008	67	0.92045	0.0664874	92	0.613762	0.131978	73	1.35519	0.241971	100
Inter-alpha-trypsin inhibitor heavy chain H3 OS=Bos taurus GN=ITIH3 PE=1 SV=2	109	24.91	sp|P56652|ITIH3_BOVIN	Inter-alpha-trypsin inhibitor heavy chain H3 OS=Bos taurus GN=ITIH3 PE=1 SV=2		BOVIN	99550.3	891	20.2	14	14	FVMDIQDR;DSLVPATPENIQEASK;EVSFDVELPK;SCPTCTDSLLK;DYIFGDYIER;LGIASAQMDFR;GMTNINDALLR;SLPGRAVDGIEVYSTK;LIQDPVTGLTVNGQIIGEK;ESPANVQIVNGYFVHFFAPQGLPVVPK;LADEDMNSFK;AVDGIEVYSTK;NVACWFVHNNGQGLIDGIHR;GDFIITYDVNR	47	42	9.1.1.1578.8;6.1.1.2297.12;9.1.1.1488.8;6.1.1.1594.12;1.1.1.1438.21;5.1.1.1238.27;9.1.1.1712.9;12.1.1.1730.5;6.1.1.1590.29;1.1.1.1830.13;8.1.1.1418.8;8.1.1.1066.21;12.1.1.2178.30;8.1.1.1051.29;5.1.1.1378.5;8.1.1.1421.3;5.1.1.1374.4;9.1.1.1708.8;9.1.1.1584.13;4.1.1.1663.3;8.1.1.1068.22;4.1.1.1679.3;1.1.1.1826.8;3.1.1.1423.16;6.1.1.1646.15;12.1.1.2177.12;9.1.1.1995.12;10.1.1.1419.20;12.1.1.2181.9;8…	33	1.64437	0.122341	35	1.67494	0.129612	22	4.83059	0.0178162	34	1.36773	0.16434	28	1.20226	0.413889	32	1.23595	0.412115	20	3.53183	0.0237838	32	1.01859	0.541442	17	2.85759	0.0481841	31	0.787046	0.677197	19	2.72898	0.0535895	34
Apolipoprotein E OS=Bos taurus GN=APOE PE=3 SV=1	111	24.05	tr|A0A140T881|A0A140T881_BOVIN	Apolipoprotein E OS=Bos taurus GN=APOE PE=3 SV=1	sp|Q03247|APOE_BOVIN	BOVIN	36038.7	316	41.77	12	12	FWDYLR;DSQPWEQALGR;AATLSTLAGQPLLER;SEVQAMLGQSTEELR;LAVYQAGASEGAER;QWAGLVEK;GKDSQPWEQALGR;LGSDMEDLR;SWFEPLVEDMQR;FGPLVEQGQSR;LQAEAFQAR;AYKEELEGQLGPMAQETQAR	290	289	4.1.1.1284.14;8.1.1.1288.27;13.1.1.1865.2;6.1.1.1384.30;13.1.1.1378.27;3.1.1.1162.15;16.1.1.1843.15;8.1.1.1044.27;5.1.1.1448.4;1.1.1.1650.23;15.1.1.1166.15;2.1.1.1445.17;6.1.1.1420.21;8.1.1.1053.28;4.1.1.1418.29;8.1.1.1029.29;12.1.1.1112.28;8.1.1.1222.19;14.1.1.1104.27;4.1.1.1302.27;8.1.1.1416.26;6.1.1.1301.11;8.1.1.1123.22;12.1.1.1167.22;12.1.1.1718.30;6.1.1.1722.24;2.1.1.1950.16;6.1.1.1294.30;4…	187	2.88403	0.000561891	192	3.16228	0.00109235	79	15.417	0.00089968	193	2.0893	0.00545067	181	2.12814	0.00519946	186	2.29087	0.0330843	77	12.3595	0.00565106	188	1.49969	0.149967	81	7.44732	0.164213	180	0.698232	0.0129789	82	7.11213	0.0482733	189
Insulin-like growth factor binding protein acid labile subunit OS=Bos taurus PE=2 SV=1	112	23.38	tr|Q09TE3|Q09TE3_BOVIN	Insulin-like growth factor binding protein acid labile subunit OS=Bos taurus PE=2 SV=1		BOVIN	65968.3	611	26.51	13	2	LWLEGNPWDCSCALGALR;LAYLQPALFCGLGELR	54	3	12.1.1.2121.29;13.1.1.2231.27;12.1.1.2120.31	3	1.1695	0.761076	3	1.6293	0.555008	2	2.31206	0.192348	4	1.34276	0.489051	3	0.981748	0.90888	3	1.36773	0.660325	2	1.94089	0.207505	3	1.1272	0.576254	2	1.95885	0.217341	3	1.13763	0.637099	2	1.39316	0.254396	3
Alpha-2-HS-glycoprotein OS=Bos taurus GN=AHSG PE=2 SV=1	113	23.23	tr|B0JYN6|B0JYN6_BOVIN	Alpha-2-HS-glycoprotein OS=Bos taurus GN=AHSG PE=2 SV=1	sp|P12763|FETUA_BOVIN	BOVIN	38418.4	359	41.5	12	12	LDPVAGYKEPACDDPDTEQAALAAVDYINK;IPLDPVAGYKEPACDDPDTEQAALAAVDYINK;HTFSGVASVESSSGEAFHVGK;HTLNQIDSVK;QDGQFSVLFTK;EVVDPTKCNLLAEK;VVHAVEVALATFN;TPIVGQPSIPGGPVR;QQTQHAVEGDCDIHVLK;CNLLAEK;VVVGPSVVAVPLPLHR;EPACDDPDTEQAALAAVDYINK	185	185	3.1.1.1434.27;2.1.1.1480.27;8.1.1.897.23;15.1.1.1431.31;1.1.1.1449.15;15.1.1.1095.5;5.1.1.1421.7;10.1.1.2059.27;6.1.1.2264.25;10.1.1.1271.11;2.1.1.1828.11;1.1.1.1248.28;12.1.1.2218.12;8.1.1.894.16;13.1.1.1437.6;6.1.1.2075.28;1.1.1.1212.24;6.1.1.2082.14;2.1.1.1804.14;6.1.1.2087.31;3.1.1.985.5;3.1.1.1429.6;8.1.1.1669.22;6.1.1.2020.23;1.1.1.1212.29;16.1.1.1691.13;6.1.1.2084.27;2.1.1.1281.29;15.1.1.1…	100	0.313329	0.000853695	96	0.469894	0.0144859	49	3.83707	0.322733	100	0.428549	0.00641187	110	1.77011	0.00275125	107	2.77971	0.000202753	55	13.1826	8.87318e-05	110	2.55859	0.000399342	55	8.87156	0.00661125	110	1.44544	0.236937	56	6.30957	0.0377057	107
Pigment epithelium-derived factor OS=Bos taurus GN=SERPINF1 PE=1 SV=1	114	23.17	sp|Q95121|PEDF_BOVIN	Pigment epithelium-derived factor OS=Bos taurus GN=SERPINF1 PE=1 SV=1		BOVIN	46228.5	416	41.35	12	12	KTSLEDFYLDEER;VDLQEINNWVQAQMK;DTDTGALLFIGK;LQSLFDAPDFSK;DLLASVTAPQK;TVQAVLTIPK;SGESPTANVLLSPLSVATALSALSLGAEQR;IAQLPLTGSTSIIFFLPQK;ALYYDLISNPDIHGTYK;ASFIPPLEK;LAAAVSNFGYDLYR;YGLDSDLNCK	81	81	1.1.1.1551.2;1.1.1.1551.25;12.1.1.2074.18;3.1.1.1817.25;12.1.1.2062.15;10.1.1.1433.27;6.1.1.2198.18;5.1.1.1545.21;11.1.1.1813.24;4.1.1.1903.4;11.1.1.1497.17;12.1.1.2070.22;10.1.1.1662.2;11.1.1.1972.8;4.1.1.1899.10;5.1.1.2022.6;4.1.1.1911.23;4.1.1.1655.21;3.1.1.1347.27;6.1.1.2202.15;12.1.1.2066.19;10.1.1.1992.26;12.1.1.2056.13;2.1.1.1563.14;12.1.1.2052.18;8.1.1.1221.11;3.1.1.1557.18;5.1.1.1554.19;…	66	1.21339	0.0930346	68	0.847227	0.146685	30	9.54993	0.000190813	66	1.41906	0.113618	65	1.08643	0.072999	66	0.751623	0.124404	31	8.55067	0.00021264	64	1.28233	0.134197	33	7.94328	0.00468394	65	1.13763	0.721826	33	10.666	1.96204e-05	66
Lumican OS=Bos taurus GN=LUM PE=1 SV=1	115	22.61	sp|Q05443|LUM_BOVIN	Lumican OS=Bos taurus GN=LUM PE=1 SV=1		BOVIN	38756	342	46.2	12	12	SIPTVNENLENYYLEVNELEK;ISNIPDEYFK;SLEYLDLSFNQMTK;SIPTVNENLENYYLEVNELEKFDVK;LPSGLPVSLLTLYLDNNK;VANEITVN;SSPNCAPECNCPESYPSAMYCDELK;SLVDLQLTNNK;ILGPLSYSK;SVPMVPPGIK;FSALQYLR;LDGNHITQTSLPPDMYECLR	91	91	9.1.1.1512.28;5.1.1.1578.2;14.1.1.1761.3;12.1.1.2211.7;11.1.1.1414.2;1.1.1.1329.7;11.1.1.1592.11;2.1.1.1358.31;10.1.1.1440.28;6.1.1.2091.24;11.1.1.1219.12;11.1.1.1288.24;1.1.1.1496.21;9.1.1.2147.25;4.1.1.1435.31;3.1.1.1089.31;9.1.1.1810.20;6.1.1.1619.29;4.1.1.1245.7;6.1.1.1432.16;9.1.1.2151.28;2.1.1.1360.5;2.1.1.1359.29;1.1.1.1507.21;11.1.1.1414.21;6.1.1.2087.28;6.1.1.2314.10;10.1.1.1288.28;9.1.1…	79	1.45881	0.153244	80	1.25892	0.378106	28	16.7494	0.0020948	75	2.26987	0.0282487	79	1.14815	0.461062	80	0.990832	0.814286	25	15.9956	0.0017676	75	1.78649	0.0362525	27	13.6773	0.00266145	75	1.55597	0.136598	27	14.4544	0.0025327	76
Endoplasmin OS=Bos taurus GN=HSP90B1 PE=2 SV=1	116	22.57	sp|Q95M18|ENPL_BOVIN	Endoplasmin OS=Bos taurus GN=HSP90B1 PE=2 SV=1		BOVIN	92425.9	804	18.53	13	11	SILFVPTSAPR;EVEEDEYKAFYK;IYFMAGASR;FAFQAEVNR;LIINSLYK;EAVEKEFEPLLNWMK;EEASDYLELDTIK;GYEVIYLTEPVDEYCIQALPEFDGKR;SGYLLPDTK;GVVDSDDLPLNVSR;GLFDEYGSK	37	27	11.1.1.1480.19;5.1.1.1523.26;6.1.1.1323.27;9.1.1.2259.18;1.1.1.1191.19;5.1.1.1626.15;9.1.1.2263.17;4.1.1.1297.9;5.1.1.1531.22;6.1.1.1368.23;6.1.1.1372.26;4.1.1.1581.7;12.1.1.1449.11;5.1.1.1631.19;13.1.1.1585.25;9.1.1.1362.4;5.1.1.1535.20;12.1.1.1453.17;5.1.1.1539.16;10.1.1.2183.4;5.1.1.1543.15;8.1.1.1186.22;5.1.1.1519.28;5.1.1.1515.25;5.1.1.1487.5;8.1.1.1182.20;11.1.1.1485.15	24	1.30617	0.498484	25	1.03753	0.307892	14	5.29664	0.0120275	25	0.937562	0.874483	23	0.963829	0.337142	24	0.731139	0.471725	13	4.13048	0.0277626	24	0.685488	0.373672	12	4.20727	0.0192993	24	0.717794	0.593664	14	5.19996	0.0164178	25
Procollagen C-endopeptidase enhancer OS=Bos taurus GN=PCOLCE PE=2 SV=1	117	22.44	tr|Q2HJB6|Q2HJB6_BOVIN	Procollagen C-endopeptidase enhancer OS=Bos taurus GN=PCOLCE PE=2 SV=1		BOVIN	48210.6	451	35.03	12	12	TGGLDLPSPPTDTLLK;YDSVSVFNGPVSDDAKR;SQTVSLSFR;GISYLLMGQVDKNR;GISYLLMGQVDK;AEATPVGPDAPSVTCPK;FDLEPDSYCR;GFLLWYSGR;YDALEIFAGSGTSGQQLGR;YDSVSVFNGPVSDDAK;GATEGVPGEVGLGPKPGAGPK;GPILPPESFVVLHRPTQHQILTNLSR	42	42	4.1.1.1201.31;3.1.1.1763.7;6.1.1.1398.22;15.1.1.1877.4;3.1.1.1754.28;4.1.1.1862.31;4.1.1.1846.30;3.1.1.1758.25;1.1.1.1644.9;8.1.1.1118.13;5.1.1.1690.5;14.1.1.1828.8;5.1.1.1827.25;4.1.1.1854.31;3.1.1.1762.28;1.1.1.1148.14;8.1.1.1253.15;11.1.1.1632.18;5.1.1.1827.3;3.1.1.1766.30;14.1.1.1824.10;10.1.1.1926.31;12.1.1.1583.14;6.1.1.1545.16;10.1.1.1754.7;11.1.1.1169.21;14.1.1.1708.12;10.1.1.1746.30;4.1.…	41	1.85353	0.0197884	42	1.10662	0.619571	19	12.1339	0.00023804	41	2.33346	0.00126248	40	1.24738	0.16353	41	0.737904	0.539052	19	9.72747	0.00301688	40	1.57036	0.0162362	17	7.7983	0.00973029	40	1.2942	0.148427	19	11.695	0.000739126	41
Complement factor properdin OS=Bos taurus GN=CFP PE=2 SV=1	118	22.37	tr|Q17QC8|Q17QC8_BOVIN	Complement factor properdin OS=Bos taurus GN=CFP PE=2 SV=1		BOVIN	50749.8	464	34.27	13	12	TCSAPEPSTQPPGN;PFVQCDVLQGQK;TCDHPVPQHGGPFCVGDGTR;QISCQEIPGQQTR;HCTGWGEQCFPEK;GSDPVFCFAQYEESTGK;CGGHCIGEAQESEPCDTK;DPVFCFAQYEESTGK;TCSAPEPSTQPPGNPCSGSPYEQR;GVSVEDCCLNAGYAFQKPGSNLCMACR;SDPVFCFAQYEESTGK;LCQATLPK	187	185	15.1.1.1144.15;6.1.1.1747.12;15.1.1.1160.31;5.1.1.2006.29;3.1.1.975.24;14.1.1.1128.26;10.1.1.1438.14;9.1.1.1930.11;1.1.1.1500.31;5.1.1.1236.20;13.1.1.1267.27;8.1.1.893.29;1.1.1.1411.29;11.1.1.986.8;5.1.1.1185.23;5.1.1.1191.22;6.1.1.1748.31;6.1.1.1763.12;6.1.1.1759.12;5.1.1.1195.19;5.1.1.1709.29;16.1.1.1432.12;8.1.1.1441.28;1.1.1.1513.22;1.1.1.1038.8;2.1.1.1430.31;6.1.1.1776.9;9.1.1.1292.11;6.1.1.…	67	0.972747	0.920583	71	0.679204	0.0656127	29	6.72977	0.0822313	68	1.11686	0.744479	65	0.787046	0.933981	67	0.539511	0.0496427	21	5.80764	0.0682665	65	0.937562	0.613612	24	6.72977	0.114533	67	1.14815	0.671511	29	8.87156	0.0220776	71
Transforming growth factor-beta-induced protein ig-h3 OS=Bos taurus GN=TGFBI PE=1 SV=2	119	22.24	sp|P55906|BGH3_BOVIN	Transforming growth factor-beta-induced protein ig-h3 OS=Bos taurus GN=TGFBI PE=1 SV=2		BOVIN	74406.8	683	24.3	12	12	NLLLNHMIK;VLTDELK;ELANILK;NSLCIENSCIAAHDKR;AAVAASGLNTLLEGDGQYTLLAPTNEAFEK;SPYQLVLQHSR;EGVYTVFAPTNEAFQALPR;FSMLVAAIQSAGLTETLNR;LTLLAPMNSVFK;YGTLFTMDR;YLYHGQTLDTLGGR;GDELADSALEIFK	70	70	14.1.1.2082.3;5.1.1.1337.16;3.1.1.1112.4;8.1.1.1751.3;6.1.1.2028.4;3.1.1.2090.11;8.1.1.1756.3;6.1.1.2032.5;4.1.1.1934.26;4.1.1.1220.4;4.1.1.1939.30;13.1.1.1890.3;4.1.1.1939.7;13.1.1.2107.14;8.1.1.1753.19;3.1.1.1840.12;4.1.1.1943.6;3.1.1.1848.30;8.1.1.1751.2;14.1.1.2090.3;3.1.1.1851.8;3.1.1.1172.7;9.1.1.2053.3;3.1.1.1805.27;13.1.1.1848.5;16.1.1.2457.12;8.1.1.1748.17;4.1.1.2210.31;8.1.1.1747.3;3.1.…	55	1.30617	0.30232	58	0.717794	0.188571	26	7.44732	0.0384097	57	1.48594	0.0239596	51	0.772681	0.791893	55	0.452898	0.017409	22	5.05825	0.129157	55	0.912011	0.246077	23	5.86138	0.0944945	55	1.14815	0.17429	28	9.2045	0.0100314	59
Fibrinogen-like protein 1 OS=Bos taurus GN=FGL1 PE=2 SV=1	120	22.07	sp|Q3SZZ7|FGL1_BOVIN	Fibrinogen-like protein 1 OS=Bos taurus GN=FGL1 PE=2 SV=1		BOVIN	36139.1	312	44.23	11	11	LENCLQEQAR;EDQSGWWFNR;AQVYLLETR;IDLADFEK;QVQLLDKGEENSVIDLGGK;QVQLLDKGEENSVIDLGGKR;IKPLQSPAEFSVYCDMSDGGGWTVIQR;DWSDYENGFGNFVQK;NLHLLTTQGDYTLK;QYADCSEIFNDGYK;IRPNDFIPNIV	50	50	2.1.1.1351.20;10.1.1.1807.13;5.1.1.1944.12;12.1.1.1859.14;4.1.1.1187.23;8.1.1.1329.10;8.1.1.1121.31;6.1.1.1631.17;8.1.1.1117.31;8.1.1.1325.10;3.1.1.1510.25;1.1.1.1404.7;6.1.1.1903.17;3.1.1.1289.21;1.1.1.1225.16;2.1.1.1300.9;1.1.1.1383.15;4.1.1.1626.28;4.1.1.1835.10;1.1.1.1238.13;10.1.1.1369.9;5.1.1.1948.11;10.1.1.1496.22;9.1.1.1518.18;5.1.1.1940.14;4.1.1.1188.18;4.1.1.1603.29;1.1.1.1391.21;3.1.1.…	51	0.685488	0.151824	53	0.586138	0.0393467	34	2.60615	0.804793	53	0.416869	0.000502233	51	0.691831	0.272633	52	0.60256	0.0774311	33	2.75423	0.94996	52	0.42462	0.000973272	34	3.66438	0.619083	53	0.60256	0.00787167	33	4.2462	0.327316	54
Pentaxin OS=Bos taurus GN=CRP PE=2 SV=1	121	22	tr|C4T8B4|C4T8B4_BOVIN	Pentaxin OS=Bos taurus GN=CRP PE=2 SV=1		BOVIN	25291.8	224	60.27	11	11	KAFVFPK;THSYSIFSYATK;QVLFQSPENTQAPTHICASWESTSGIAELWVNGKPR;GYIFGVHGK;GEVFIKPQLW;AFVFPK;ETENSYVSLK;QQPNEILIFWSK;GKGYIFGVHGK;VLNWQALNYEAK;GAILGTEASIILGQEQDAFAGGFDR	203	203	11.1.1.1750.6;3.1.1.1071.7;2.1.1.1223.4;4.1.1.1827.28;3.1.1.1103.11;3.1.1.1640.24;4.1.1.1653.9;3.1.1.1071.17;3.1.1.1645.3;13.1.1.1866.27;4.1.1.1288.13;11.1.1.1227.7;12.1.1.1864.6;13.1.1.1991.30;15.1.1.1250.4;3.1.1.1083.11;11.1.1.1247.16;11.1.1.1231.4;13.1.1.1987.29;3.1.1.1107.13;3.1.1.1728.9;4.1.1.2200.17;14.1.1.1242.31;16.1.1.1526.7;4.1.1.1188.2;11.1.1.1653.2;3.1.1.1067.5;13.1.1.1641.30;3.1.1.16…	102	12.7057	9.86321e-05	139	7.58578	0.00027806	138	1.20226	0.722599	177	0.654636	0.10186	102	16.7494	1.10287e-05	141	10.7647	2.61514e-05	143	1.85353	0.518022	180	1.02802	0.971051	72	0.123595	0.00248649	101	0.0591562	1.14854e-05	111	0.194089	0.00442736	141
Apolipoprotein C-III OS=Bos taurus GN=ApoC3 PE=4 SV=1	122	21.85	tr|V6F9A3|V6F9A3_BOVIN	Apolipoprotein C-III OS=Bos taurus GN=ApoC3 PE=4 SV=1	sp|P19035|APOC3_BOVIN	BOVIN	10692	96	71.88	13	13	EEGSLLDK;TAKDALSSVQESQVAQQAR;GKFTDFWESATSPTQSPP;EEGSLLDKMQGYVK;DYWSSFKG;DWMTESFSSLK;DYWSSFK;ALSSVQESQVAQQAR;DWMTESFSSLKDYWSSFK;FTDFWESATSPTQSPP;DALSSVQESQVAQ;DALSSVQESQVAQQAR;MQGYVK	746	746	10.1.1.1986.26;12.1.1.2084.6;2.1.1.1138.17;1.1.1.1325.18;5.1.1.2467.30;3.1.1.1666.20;1.1.1.1289.20;2.1.1.1430.4;3.1.1.1952.30;1.1.1.1143.27;6.1.1.1419.31;6.1.1.1555.9;3.1.1.2303.27;5.1.1.1268.13;16.1.1.1524.13;12.1.1.2139.10;10.1.1.1708.12;10.1.1.1766.24;2.1.1.1651.20;8.1.1.2163.11;8.1.1.2071.23;9.1.1.1448.29;2.1.1.1139.2;1.1.1.1980.10;8.1.1.2126.29;1.1.1.1246.29;2.1.1.2078.28;8.1.1.938.28;3.1.1.…	189	11.9124	0.00236425	301	2.51189	0.00585535	175	6.08135	0.0739762	305	2.0893	0.0599978	185	9.37562	0.00297507	298	1.58489	0.0465286	164	3.87258	0.234939	296	1.25892	0.479103	67	0.597035	0.304513	184	0.135519	0.0257258	162	2.75423	0.839287	294
Cathelicidin-1 OS=Bos taurus GN=CATHL1 PE=1 SV=2	123	21.43	sp|P22226|CTHL1_BOVIN	Cathelicidin-1 OS=Bos taurus GN=CATHL1 PE=1 SV=2		BOVIN	17599.9	155	59.35	12	1	GNFDITCNNHQSIR	261	18	5.1.1.1214.18;14.1.1.1142.23;14.1.1.1182.27;9.1.1.1291.3;13.1.1.1179.24;5.1.1.1220.16;5.1.1.1224.21;13.1.1.1219.26;5.1.1.1214.14;4.1.1.1210.25;6.1.1.1202.11;6.1.1.1228.21;16.1.1.1458.7;6.1.1.1212.22;15.1.1.1192.27;12.1.1.1184.27;11.1.1.1077.20;5.1.1.1216.31	1	1.44544	0.509892	1	0.92045	0.87797	1	0.809096	0.697495	1	1.15878	0.758554	1	3.98107	0.174908	1	2.51189	0.252826	1	2.22844	0.287247	1	3.19154	0.206317	1	0.554626	0.377514	1	0.794328	0.669785	1	0.870964	0.802592	1
Complement C1q subcomponent subunit A OS=Bos taurus GN=C1QA PE=2 SV=1	124	21.33	sp|Q5E9E3|C1QA_BOVIN	Complement C1q subcomponent subunit A OS=Bos taurus GN=C1QA PE=2 SV=1		BOVIN	25801.9	244	45.9	12	12	DQPRPAFSAVGPN;IYHGSEADSIFSGFLIFPSA;RDQIQPLGFCDFNSK;DNVVVFGK;CSVPGYYYFTF;GEPGAPAIQTGIR;IYHGSEADSIFSGF;PAFSAVGPNSVSR;DQPRPAFSAVGPNSVSR;GFFQVVSGGTVLHLQQGDQVWIEKDPSK;DQIQPLGFCDFNSK;GFFQVVSGGTVLH	211	211	6.1.1.2494.2;2.1.1.1171.25;5.1.1.1296.8;16.1.1.1777.25;9.1.1.1726.23;11.1.1.1759.25;12.1.1.1908.19;1.1.1.1526.23;12.1.1.1893.14;6.1.1.1489.24;9.1.1.2559.14;12.1.1.1897.29;16.1.1.1458.9;6.1.1.2355.4;12.1.1.1912.23;10.1.1.1408.6;14.1.1.1174.29;12.1.1.1895.27;16.1.1.1561.7;3.1.1.1004.28;1.1.1.1307.19;6.1.1.2317.31;1.1.1.1297.11;5.1.1.2325.4;6.1.1.1222.26;1.1.1.1496.12;6.1.1.1663.30;13.1.1.1215.26;12…	87	2.44343	0.0148609	98	0.963829	0.784775	33	12.7057	0.0106205	93	1.85353	0.0683604	82	2.37684	0.0246351	95	0.954993	0.912834	31	11.9124	0.0263852	93	1.80302	0.118869	26	6.36796	0.316819	83	0.724436	0.28953	31	12.5892	0.0259258	95
Alpha-1B-glycoprotein OS=Bos taurus GN=A1BG PE=1 SV=1	125	21.16	sp|Q2KJF1|A1BG_BOVIN	Alpha-1B-glycoprotein OS=Bos taurus GN=A1BG PE=1 SV=1		BOVIN	53552.8	503	38.97	11	11	LEGEDQFLEVAEAPEATQATFPVHR;VLSPAGPEAQFELR;LSALAAGDGSGYTCR;AGEEEPLAVAWSTHGPADLVLTSVGPQHAGTYSCR;DGVGQEPVHLESPAHEHRFPLGPVTSTTR;GVTFLLR;ALWTGALTPGR;SLLSELSDPVELR;GAEEQLVPR;CEAEVPDVSFLLLR;VLRPGSSASLTCVAPLSGVDFQLR	77	77	13.1.1.1586.6;4.1.1.2021.18;14.1.1.1876.18;5.1.1.1529.14;5.1.1.1513.5;8.1.1.1709.13;14.1.1.1877.19;12.1.1.1477.4;4.1.1.1875.28;10.1.1.1606.24;8.1.1.1684.26;4.1.1.2026.26;15.1.1.1582.11;8.1.1.1683.26;5.1.1.1533.22;10.1.1.1406.29;9.1.1.2012.17;8.1.1.1588.18;5.1.1.1964.28;13.1.1.1581.26;2.1.1.1508.23;8.1.1.1680.20;8.1.1.1713.13;3.1.1.1011.16;10.1.1.1610.22;1.1.1.1857.9;13.1.1.1573.22;13.1.1.1577.24;…	73	0.212814	0.0829475	63	1.34276	0.372674	27	5.97035	0.812246	58	2.26987	0.559104	79	1.72187	0.000816343	70	9.81748	1.28797e-08	26	25.1189	0.00111737	60	14.7231	1.8441e-08	29	18.8799	0.00547978	63	10	6.51119e-07	29	6.0256	0.19371	57
Coagulation factor VII OS=Bos taurus GN=F7 PE=1 SV=2	126	21.07	sp|P22457|FA7_BOVIN	Coagulation factor VII OS=Bos taurus GN=F7 PE=1 SV=2		BOVIN	48960.3	447	29.75	11	11	GECPWQAMLK;LMVVLVPR;VAQIIVPK;QGFFQVPLLP;FSAVSGWGQLLER;YTAWLR;LLTQDCLQQSR;LNGALLCGGTLVGPAWVVSAAHCFER;FCWCHEGYALQADGVSCAPTVEYPCGK;SYICFCPDGFEGR;KLMVVLVPR	44	44	2.1.1.1510.25;14.1.1.2182.23;1.1.1.1163.24;1.1.1.1503.25;12.1.1.1132.29;12.1.1.1990.17;2.1.1.1287.13;14.1.1.1572.9;9.1.1.1634.20;13.1.1.2026.20;6.1.1.2310.3;10.1.1.1609.25;12.1.1.1860.17;14.1.1.2016.10;11.1.1.1303.5;14.1.1.2021.6;12.1.1.2207.6;6.1.1.2080.15;13.1.1.2030.17;3.1.1.1220.19;13.1.1.2228.10;1.1.1.1491.21;1.1.1.1495.24;14.1.1.2172.17;2.1.1.1283.15;14.1.1.2018.4;14.1.1.1817.6;1.1.1.1499.2…	47	2.37684	0.000237637	51	1.27057	0.0418112	25	13.4277	0.000375112	48	2.18776	0.0500554	47	1.45881	0.143077	50	0.77983	0.130764	25	9.46237	0.000880415	48	1.34276	0.275124	22	6.54636	0.000974197	45	0.895365	0.498843	25	10.7647	0.00100808	48
Heat shock cognate 71 kDa protein OS=Bos taurus GN=HSPA8 PE=1 SV=2	127	20.83	sp|P19120|HSP7C_BOVIN	Heat shock cognate 71 kDa protein OS=Bos taurus GN=HSPA8 PE=1 SV=2		BOVIN	71240	650	28.15	14	11	SQIHDIVLVGGSTR;SINPDEAVAYGAAVQAAILSGDK;DAGTIAGLNVLR;GPAVGIDLGTTYSCVGVFQHGK;STAGDTHLGGEDFDNR;SFYPEEVSSMVLTK;TVTNAVVTVPAYFNDSQR;FEELNADLFR;IINEPTAAAIAYGLDKK;ARFEELNADLFR;NSLESYAFNMK	66	49	3.1.1.2076.28;1.1.1.1747.4;2.1.1.1447.3;2.1.1.1556.29;4.1.1.2191.25;9.1.1.2003.4;1.1.1.1605.17;1.1.1.1848.4;3.1.1.1512.25;1.1.1.1743.5;2.1.1.1445.15;2.1.1.1552.30;10.1.1.1546.4;8.1.1.1349.3;4.1.1.1618.31;1.1.1.1742.6;7.1.1.742.5;1.1.1.1431.2;11.1.1.1187.8;2.1.1.2164.22;11.1.1.1415.19;1.1.1.1840.7;1.1.1.1852.6;1.1.1.1844.4;10.1.1.1847.7;2.1.1.1183.7;10.1.1.1705.22;1.1.1.1737.9;4.1.1.2184.21;1.1.1.…	35	0.515229	0.0875581	35	0.524808	0.13497	24	1.61436	0.487175	36	0.328095	0.024498	33	0.510505	0.0154594	34	0.559758	0.0359138	22	1.69044	0.455502	36	0.366438	0.00284723	25	2.96483	0.221721	38	0.660694	0.328531	24	2.58226	0.298094	38
Uncharacterized protein OS=Bos taurus GN=PCYOX1 PE=1 SV=2	128	20.62	tr|F1N2K1|F1N2K1_BOVIN	Uncharacterized protein OS=Bos taurus GN=PCYOX1 PE=1 SV=2	tr|A6QPR1|A6QPR1_BOVIN	BOVIN	56775.5	508	31.89	11	11	SNLVSGLVMSIEEK;QSWLAYPHYTPPEK;LFVSYDYAVK;VYEVVYQTGSETHSDFYDIVLVATPLNR;LATLNVQGQEFESGGSVIHPLNLHMK;IAVIGAGIGGTSAAYYLR;SLLETLQK;LIWHYGFQSLR;FLDEIITPVMR;IFSAAALTK;YQSHDYAFSSVEK	71	71	13.1.1.1990.28;3.1.1.2035.5;2.1.1.2153.2;14.1.1.1829.13;2.1.1.2139.26;3.1.1.2044.2;16.1.1.1626.6;2.1.1.1344.18;15.1.1.1359.20;15.1.1.1355.22;14.1.1.1727.3;2.1.1.1353.26;13.1.1.1998.27;2.1.1.2121.3;14.1.1.1833.15;2.1.1.2125.2;11.1.1.1986.10;4.1.1.1600.5;2.1.1.2129.3;2.1.1.1349.21;2.1.1.2110.5;2.1.1.2158.5;4.1.1.1892.17;10.1.1.1434.3;3.1.1.2040.2;13.1.1.1988.27;4.1.1.1758.17;5.1.1.2224.13;11.1.1.19…	45	2.24905	0.00905036	55	1.05682	0.338312	18	10.4713	0.00389278	53	1.72187	0.0216627	48	1.90546	0.0787865	53	0.862979	0.796283	17	9.12011	0.0552381	53	1.39316	0.17865	12	5.01187	0.557122	47	0.717794	0.620551	20	9.63829	0.0392533	54
Beta-2-glycoprotein 1 OS=Bos taurus GN=APOH PE=4 SV=1	129	20.32	tr|A0A140T843|A0A140T843_BOVIN	Beta-2-glycoprotein 1 OS=Bos taurus GN=APOH PE=4 SV=1	sp|P17690|APOH_BOVIN	BOVIN	38244.8	345	41.74	11	11	WSPDLPVCAPITCPPPPIPK;DTATFGCHETYSLDGPEEVECSK;ATVIYEGER;VSFFCK;KCSYTEDAQCIDGTIEIPK;CTEEGKWSPDLPVCAPITCPPPPIPK;FTCPLTGLWPINTLK;EHSSLAFWK;TCPKPDELPFSTVVPLKR;CSYTEDAQCIDGTIEIPK;TYEPGEQIVFSCQPGYVSR	95	95	14.1.1.2182.9;3.1.1.1766.23;3.1.1.1347.19;14.1.1.2140.4;14.1.1.2124.17;1.1.1.1633.22;4.1.1.1356.31;14.1.1.2148.2;2.1.1.1840.20;14.1.1.2170.10;3.1.1.1244.26;8.1.1.1001.23;16.1.1.1462.11;11.1.1.1220.10;3.1.1.1329.13;14.1.1.2167.28;6.1.1.2265.6;12.1.1.1421.25;15.1.1.2184.9;3.1.1.1335.19;11.1.1.1225.10;4.1.1.1356.25;3.1.1.1355.21;8.1.1.1212.13;14.1.1.2178.7;8.1.1.1345.22;2.1.1.1206.5;3.1.1.1351.16;2.…	88	0.679204	0.128195	88	0.559758	0.0113777	45	4.83059	0.771093	88	0.436516	0.000858811	90	2.39883	0.000764941	92	1.94089	0.00828231	42	11.695	0.0050064	92	1.48594	0.114195	43	6.19441	0.268925	89	0.619441	0.014859	43	6.98232	0.0949877	91
Uncharacterized protein OS=Bos taurus GN=MASP1 PE=3 SV=1	130	20.22	tr|F1MVS9|F1MVS9_BOVIN	Uncharacterized protein OS=Bos taurus GN=MASP1 PE=3 SV=1		BOVIN	81297.9	728	21.84	11	11	VETEDQVLATFCGR;VECSDNLFTQR;TLSDVLQYVK;IADCGAPAELENGVVTFSTR;IEPLQTTYSFK;VLGPFCGEK;APEPINTQSHSIQILFR;DQVLISCDTGYK;VVLHPDFNIQSYNHDIALVQLR;TGVITSPDFPSPYPK;WVAQGLVSWGGPEECGSK	75	75	5.1.1.1335.30;1.1.1.1466.6;10.1.1.1362.28;3.1.1.1395.18;1.1.1.1454.29;5.1.1.1331.31;5.1.1.1897.31;9.1.1.1884.7;10.1.1.1569.10;2.1.1.1286.22;10.1.1.1552.5;5.1.1.1343.28;15.1.1.1215.29;10.1.1.1354.28;11.1.1.1452.11;6.1.1.1873.31;8.1.1.1617.31;5.1.1.1339.29;10.1.1.1556.7;4.1.1.1812.20;12.1.1.1553.23;4.1.1.1811.2;1.1.1.1470.8;2.1.1.1461.27;10.1.1.1362.5;5.1.1.1331.30;1.1.1.1444.25;5.1.1.1728.31;5.1.1…	58	1.52757	0.0151623	58	1.00925	0.681125	30	8.79023	0.00738159	58	1.6293	0.00775017	58	1.1695	0.185894	58	0.772681	0.220527	32	7.37904	0.0110823	58	1.24738	0.142964	32	6.66807	0.0298025	58	1.05682	0.868908	30	8.62979	0.0062929	58
Glutathione peroxidase OS=Bos taurus GN=GPX3 PE=3 SV=1	131	20.06	tr|G3X8D7|G3X8D7_BOVIN	Glutathione peroxidase OS=Bos taurus GN=GPX3 PE=3 SV=1	sp|P37141|GPX3_BOVIN	BOVIN	25341.1	224	56.25	14	14	MDILTYMR;PGGGFTPNFQLFEK;FYTFLK;FYTFLKNSCPPTSELLGSPDR;LFWEPMKVHDIR;YVRPGGGFTPNFQLFEK;QEPGENSEILATLK;TDCHAGVGGTIYEYGALTIDGEEYIPFK;FLVGPDGIPIM;FLVGPDGIPIMR;LFWEPMK;NSCPPTSELLGSPDR;ENSEILATLK;GLVILGFPCNQFGK	288	288	4.1.1.1527.8;8.1.1.1221.10;8.1.1.1225.8;5.1.1.1852.6;13.1.1.1786.23;12.1.1.1270.31;9.1.1.2382.10;8.1.1.1006.26;5.1.1.1502.18;5.1.1.1779.3;8.1.1.1165.30;5.1.1.1295.30;12.1.1.1637.17;11.1.1.1673.6;12.1.1.1707.19;11.1.1.1682.5;5.1.1.1703.4;15.1.1.1258.26;8.1.1.1257.13;5.1.1.1770.19;12.1.1.1678.16;16.1.1.1531.19;3.1.1.1390.10;13.1.1.1309.31;8.1.1.1142.19;4.1.1.1470.31;5.1.1.1864.6;5.1.1.1860.7;11.1.1…	169	1.80302	0.000451495	173	1.58489	0.00810098	51	16.7494	0.000175799	173	1.30617	0.0338963	169	1.59956	0.0123283	169	1.41906	0.225129	51	16.1436	0.00179951	177	1.15878	0.638562	47	12.1339	0.00902273	172	0.711214	0.029214	49	13.0617	0.00230773	174
Coagulation factor XI OS=Bos taurus GN=F11 PE=3 SV=1	132	20	tr|F1MUT4|F1MUT4_BOVIN	Coagulation factor XI OS=Bos taurus GN=F11 PE=3 SV=1	sp|Q5NTB3|FA11_BOVIN	BOVIN	69885.1	625	23.52	11	3	HLCGGAIIGNQWILTAAHCFNEVK;GGDITVAFAPNAK;ECVTTLFQDACFK	22	9	1.1.1.1711.4;10.1.1.1822.7;1.1.1.1716.4;1.1.1.1720.5;10.1.1.1353.8;10.1.1.1353.7;9.1.1.1448.4;13.1.1.1984.19;10.1.1.1818.6	3	0.972747	0.966056	3	0.847227	0.658577	3	0.672977	0.632789	3	0.92045	0.691569	3	0.963829	0.819662	3	0.831764	0.55816	3	0.660694	0.537594	3	0.912011	0.584647	3	0.679204	0.657245	3	0.937562	0.718757	3	0.787046	0.964257	3
LOC535277 protein OS=Bos taurus GN=LOC535277 PE=1 SV=1	133	20	tr|A6QR15|A6QR15_BOVIN	LOC535277 protein OS=Bos taurus GN=LOC535277 PE=1 SV=1		BOVIN	32823.5	284	26.06	10	10	EENVGLHQTLDQTLNELNCI;IQLVEEELDRAQER;KLVILEGELERAEER;LVILEGELERAEER;LVILEGELER;TIDDLEEK;IQLVEEELDR;RIQLVEEELDR;CGDLEEELKNVTNNLK;KLVILEGELER	72	38	8.1.1.1122.2;8.1.1.1822.2;6.1.1.1883.4;6.1.1.1893.5;6.1.1.2197.11;8.1.1.1575.2;6.1.1.2201.11;8.1.1.1834.2;6.1.1.1972.4;1.1.1.1141.24;6.1.1.2202.28;8.1.1.1571.2;5.1.1.1961.4;8.1.1.1826.2;8.1.1.1914.4;8.1.1.1741.6;8.1.1.1729.3;9.1.1.1642.4;8.1.1.1912.7;8.1.1.1745.6;1.1.1.1145.23;8.1.1.1733.5;1.1.1.1867.7;6.1.1.2213.12;6.1.1.1892.17;6.1.1.1890.6;8.1.1.1038.6;6.1.1.2194.31;6.1.1.2206.27;8.1.1.1737.4;…	21	0.855067	0.889224	21	0.580764	0.68105	10	3.04789	0.626791	21	0.337287	0.0574544	19	0.524808	0.142057	18	0.325087	0.0535808	8	2.37684	0.358746	20	0.205116	0.0104966	11	3.69828	0.582422	22	0.363078	0.0409589	11	5.01187	0.819454	22
Uncharacterized protein OS=Bos taurus GN=COL6A3 PE=1 SV=1	134	19.56	tr|G3N126|G3N126_BOVIN	Uncharacterized protein OS=Bos taurus GN=COL6A3 PE=1 SV=1		BOVIN	134879	1238	13.17	12	12	IGDLQPQIVNLLK;ALNLGYALDYAQR;QVNVGGALEYVAR;ALDGSALYTGSALDFVR;SVQNGAPAPVSVEKDVVFLIDGSEGVR;QSGVVPFILQAK;SGILAFAVGNK;LLVLVTGGK;LVDYLDVGFDTTR;SDDEVEDSAIELK;QFGVAPLTIAR;NNLFTEAAGYR	18	18	12.1.1.1361.16;13.1.1.1935.11;12.1.1.1628.2;4.1.1.1885.29;1.1.1.1415.21;13.1.1.1927.11;11.1.1.1915.4;3.1.1.1790.29;4.1.1.1687.23;12.1.1.1655.4;2.1.1.2040.20;12.1.1.1651.5;4.1.1.1431.16;1.1.1.1295.20;9.1.1.2341.28;13.1.1.1923.12;7.1.1.1073.8;13.1.1.1931.10	22	1.04713	0.981836	23	0.737904	0.632897	10	9.12011	0.0161942	24	1.23595	0.0463236	22	0.954993	0.247603	24	0.654636	0.267427	11	8.31764	0.0165634	23	1.08643	0.377989	11	8.95365	0.0120214	23	1.1695	0.131614	10	11.272	0.00983946	24
Alpha-2-antiplasmin OS=Bos taurus GN=SERPINF2 PE=1 SV=2	135	19.24	sp|P28800|A2AP_BOVIN	Alpha-2-antiplasmin OS=Bos taurus GN=SERPINF2 PE=1 SV=2		BOVIN	54710.3	492	29.07	10	10	GDKPFDPDLK;LGPPSEEDYAQPSSPK;LKEVLHADSGPCLPHLLSR;LDNQEPGGQIAPK;GFPIKEDFLEQSEQLFGAK;ILEDSTSLPLFVGSVR;LCQDLGPGAFR;LPPLSLLK;LVVSSVQHQSALELSEAGVQAAAATSTAMSR;EVLHADSGPCLPHLLSR	78	71	4.1.1.1218.31;4.1.1.1148.18;2.1.1.1347.22;12.1.1.1104.31;4.1.1.1156.18;16.1.1.1783.6;12.1.1.1573.4;8.1.1.953.31;12.1.1.2013.27;4.1.1.1782.27;12.1.1.1753.14;10.1.1.2220.21;2.1.1.1343.26;4.1.1.1573.2;11.1.1.1986.23;4.1.1.2028.30;4.1.1.1148.31;11.1.1.1700.30;11.1.1.1524.4;4.1.1.1577.3;4.1.1.2042.31;10.1.1.1404.2;11.1.1.1327.25;13.1.1.1310.21;2.1.1.1140.29;6.1.1.1601.4;4.1.1.1214.31;10.1.1.1426.22;11…	48	0.49204	0.00908868	47	0.691831	0.262543	19	6.13762	0.854208	48	0.619441	0.0351226	49	1.77011	0.0196238	49	2.48886	0.00381979	21	13.6773	0.00168352	50	2.22844	0.00598236	22	9.81748	0.0241039	49	1.25892	0.44784	22	7.44732	0.23515	49
CPN2 protein OS=Bos taurus GN=CPN2 PE=2 SV=1	136	18.93	tr|A6QP30|A6QP30_BOVIN	CPN2 protein OS=Bos taurus GN=CPN2 PE=2 SV=1		BOVIN	60039.3	548	23.54	10	10	VVFLNTR;LELLSLSR;GQVVPALKEEQLVCPITR;WLNVQLSPR;LFNIQTYCAGPAYLK;DHLGFQAAPGPQDREPGGAWDLVAEER;LFQPLR;LSNNQLASLPR;VTVSIEALAGEP;CTYSNPEGTVVLACDK	65	65	12.1.1.1698.28;13.1.1.1420.7;12.1.1.1859.31;5.1.1.1840.2;11.1.1.1646.3;11.1.1.1226.21;5.1.1.1340.4;12.1.1.1766.2;10.1.1.1547.22;1.1.1.1443.5;5.1.1.1845.2;11.1.1.1632.2;6.1.1.1633.6;6.1.1.1615.17;6.1.1.1946.10;8.1.1.1690.4;13.1.1.1675.14;11.1.1.1638.2;8.1.1.1012.30;12.1.1.1357.16;6.1.1.1606.16;8.1.1.1699.4;1.1.1.1439.24;12.1.1.1365.7;11.1.1.1642.2;10.1.1.1556.8;11.1.1.1650.5;5.1.1.1638.10;1.1.1.14…	67	1.25892	0.381915	67	1.24738	0.179038	22	15.9956	0.00244835	67	1.90546	0.0121642	65	0.981748	0.382358	67	0.990832	0.639509	22	14.0605	0.0068283	67	1.49969	0.286395	22	13.5519	0.00408793	66	1.49969	0.058076	23	12.7057	0.00678277	66
SPARC-like 1 (Hevin) OS=Bos taurus GN=SPARCL1 PE=2 SV=1	137	18.69	tr|Q3SYW7|Q3SYW7_BOVIN	SPARC-like 1 (Hevin) OS=Bos taurus GN=SPARCL1 PE=2 SV=1		BOVIN	74931.9	654	26.91	11	11	VHSVDSCLSFQCK;TIPACTDFEVTQFPLR;TEENQKQPVDDSHPQLNSQDLR;QPVDDSHPQLNSQDLR;NILVQLYEPNPEHSGYLNEK;LLAGDHSIDLLLR;LPESFLAHDVSSIVDSNQQESITK;ADQHGKPYCVCQDPASCPPTK;VLTHSELAPLR;ASLVPMEHCITR;TLSEPLLVEPTDDVNEVAINHGAK	37	37	1.1.1.1879.12;1.1.1.1156.7;10.1.1.1681.26;9.1.1.1693.20;2.1.1.1096.11;11.1.1.1704.27;10.1.1.1858.27;10.1.1.1267.28;11.1.1.1702.2;2.1.1.1756.28;10.1.1.1268.29;2.1.1.1759.28;1.1.1.1683.22;11.1.1.1700.27;9.1.1.1328.14;1.1.1.1891.7;2.1.1.1082.20;8.1.1.1404.24;11.1.1.1706.2;1.1.1.1067.22;10.1.1.1272.26;16.1.1.2136.7;1.1.1.1688.22;10.1.1.1862.27;1.1.1.1160.5;2.1.1.1564.6;11.1.1.1711.2;11.1.1.1708.29;9.…	39	1.24738	0.867048	39	0.954993	0.251493	16	14.8594	0.0537607	39	1.65959	0.562772	40	1	0.823552	40	0.765597	0.091551	18	12.5892	0.0254486	39	1.30617	0.376814	17	11.9124	0.0423122	39	1.2942	0.502311	14	14.1906	0.00582166	39
Vitamin K-dependent protein S OS=Bos taurus GN=PROS1 PE=1 SV=1	138	18.54	sp|P07224|PROS_BOVIN	Vitamin K-dependent protein S OS=Bos taurus GN=PROS1 PE=1 SV=1		BOVIN	75131.9	675	22.52	14	14	YLGCLGSFR;AGLFTAAR;EGKIEIQFK;QFAILDEAMK;DVDECVLKPSICGTAVCK;NIPGDFECECAEGYK;LSTNAYPDLR;VYFAGVPR;GWNLMNQGTSGVK;DGQATFTCICK;NNLELSTQLR;FSAEFDFR;EAVMNINKPGSLFKPTNGFLETK;IEIQFK	44	43	6.1.1.1296.25;5.1.1.1627.13;6.1.1.1458.15;9.1.1.1374.26;5.1.1.1623.16;9.1.1.2182.3;1.1.1.1489.2;2.1.1.1303.29;9.1.1.1393.16;9.1.1.2190.5;1.1.1.1481.4;10.1.1.1605.3;5.1.1.1299.9;11.1.1.1569.23;3.1.1.1112.5;9.1.1.2196.6;12.1.1.1568.12;4.1.1.1290.8;12.1.1.1572.10;6.1.1.1332.17;4.1.1.1292.9;6.1.1.1336.17;5.1.1.1631.9;5.1.1.1392.17;3.1.1.1103.9;4.1.1.1296.8;6.1.1.1292.23;4.1.1.1355.21;9.1.1.1690.17;9.…	40	1.65959	0.00674793	40	1.7378	0.0519158	13	17.8649	0.013853	41	1.36773	0.0995372	39	1.44544	0.00484131	39	1.55597	0.0155179	12	14.9969	0.00907973	40	1.20226	0.0507902	10	12.2462	0.112871	39	0.816582	0.201941	10	10.9648	0.0691445	40
14-3-3 protein epsilon OS=Bos taurus GN=YWHAE PE=2 SV=1	139	18.23	sp|P62261|1433E_BOVIN	14-3-3 protein epsilon OS=Bos taurus GN=YWHAE PE=2 SV=1		BOVIN	29173.6	255	53.73	11	9	VAGMDVELTVEER;EAAENSLVAYK;LICCDILDVLDK;YLAEFATGNDRK;AASDIAMTELPPTHPIR;EALQDVEDENQ;MDDREDLVYQAK;AAFDDAIAELDTLSEESYK;LICCDILDVLDKHLIPAANTGESK	58	33	11.1.1.1985.13;8.1.1.1986.12;8.1.1.991.25;6.1.1.1444.14;7.1.1.937.23;5.1.1.2297.14;2.1.1.2168.26;3.1.1.1087.29;4.1.1.2175.4;1.1.1.1205.13;1.1.1.1212.8;7.1.1.944.23;6.1.1.1438.15;1.1.1.1152.28;2.1.1.2157.2;2.1.1.2161.25;1.1.1.1201.13;4.1.1.2179.4;9.1.1.2342.26;2.1.1.2160.2;4.1.1.2183.5;5.1.1.2297.13;4.1.1.2187.5;9.1.1.2334.2;9.1.1.2343.2;8.1.1.987.24;4.1.1.2192.5;4.1.1.2178.20;6.1.1.1472.14;2.1.1.…	24	0.895365	0.70914	27	0.510505	0.0643225	12	3.69828	0.998179	27	0.47863	0.063826	24	0.809096	0.936311	26	0.444631	0.248033	12	3.28095	0.781135	26	0.432514	0.253922	10	4.13048	0.808541	27	0.496592	0.109616	12	6.42688	0.230122	29
Transthyretin OS=Bos taurus GN=TTR PE=1 SV=1	140	18.12	sp|O46375|TTHY_BOVIN	Transthyretin OS=Bos taurus GN=TTR PE=1 SV=1		BOVIN	15726.8	147	60.54	10	10	HYTIAALLSPY;HYTIAALLSPYSYSTTALVSSPKA;HYTIAALLSPYSY;SLGISPFHEFAEVVFTANDSGPR;VELDTK;TSESGELHGLTTEDKFVEGLYKVELDTK;KAADETWEPFASGK;AADETWEPFASGK;HYTIAALLSPYSYSTTALVSSPK;TSESGELHGLTTEDKFVEGLYK	132	132	5.1.1.2021.12;8.1.1.1153.29;14.1.1.1833.20;14.1.1.2015.19;14.1.1.1791.15;13.1.1.1805.18;13.1.1.2025.27;13.1.1.1862.11;8.1.1.1155.5;12.1.1.1923.14;13.1.1.2021.13;12.1.1.1874.9;12.1.1.2137.8;8.1.1.2119.10;12.1.1.1919.9;14.1.1.1982.21;8.1.1.2146.13;6.1.1.1902.6;13.1.1.1791.13;5.1.1.2017.11;13.1.1.2184.24;7.1.1.1883.9;13.1.1.1812.31;13.1.1.2030.22;13.1.1.2044.26;9.1.1.1570.12;16.1.1.2304.8;12.1.1.187…	51	0.559758	0.143534	49	1.33045	0.657126	27	4.96592	0.26896	48	1.01859	0.534513	53	3.22107	0.000261948	51	7.17794	5.08693e-05	27	17.7011	0.00301222	50	5.64937	0.000130025	29	8.01678	0.0984239	50	1.77011	0.448786	29	4.13048	0.223459	48
Peptidoglycan-recognition protein OS=Bos taurus GN=PGLYRP1 PE=3 SV=1	141	18.08	tr|H2CNR1|H2CNR1_BOVIN	Peptidoglycan-recognition protein OS=Bos taurus GN=PGLYRP1 PE=3 SV=1		BOVIN	21036.9	190	63.16	10	1	QAQNVQHYHVR	286	1	14.1.1.1082.24	0	0	-	0	0	-	0	0	-	0	0	-	0	0	-	0	0	-	0	0	-	0	0	-	0	0	-	0	0	-	0	0	-	0
Uncharacterized protein OS=Bos taurus GN=PLEK PE=4 SV=2	142	18.06	tr|F1MRZ8|F1MRZ8_BOVIN	Uncharacterized protein OS=Bos taurus GN=PLEK PE=4 SV=2		BOVIN	40056.5	350	31.14	9	9	QQDHFFQAAFLEER;LPETIDLSALYLSMKDTEK;GCVVTSVESHPDGK;GSALTSPCQDFGKR;EDPAYLHYYDPAGGEDPLGAIR;GSALTSPCQDFGK;NRQEGLVIASSLLNEGYLQPAGDLSK;QEGLVIASSLLNEGYLQPAGDLSK;LPETIDLSALYLSMK	55	55	5.1.1.2298.6;5.1.1.1795.18;5.1.1.1781.23;3.1.1.2078.26;9.1.1.1786.20;6.1.1.1805.21;9.1.1.1543.2;3.1.1.1855.15;1.1.1.1698.14;3.1.1.2074.25;9.1.1.1793.19;3.1.1.1851.30;4.1.1.1926.17;9.1.1.1787.20;11.1.1.1975.8;1.1.1.1429.9;9.1.1.1842.14;4.1.1.1119.19;5.1.1.1785.23;10.1.1.1539.6;2.1.1.1925.19;9.1.1.1554.5;9.1.1.1790.17;6.1.1.1660.14;6.1.1.1663.11;12.1.1.2202.3;3.1.1.1848.10;8.1.1.1493.22;6.1.1.1801.…	47	0.744732	0.547543	48	0.772681	0.128	36	0.772681	0.019785	46	0.524808	0.0112554	47	0.787046	0.298817	48	0.809096	0.258614	38	0.758578	0.125049	47	0.544503	0.179282	37	0.879022	0.0484256	46	0.691831	0.0355256	39	0.847227	0.0897214	48
SHBG protein OS=Bos taurus GN=SHBG PE=2 SV=1	143	18.01	tr|A5PKC2|A5PKC2_BOVIN	SHBG protein OS=Bos taurus GN=SHBG PE=2 SV=1	tr|Q6T182|Q6T182_BOVIN	BOVIN	43315.1	401	34.91	10	9	IALGGLLFPASDLR;NDWFMLGLR;LLALGTPENPSWLSIHLQDQK;VVLSSGSGPGLDLPLILGLR;VDGVEVLCLR;TWDPEGVIFYGDTNPK;LPLVPALDACLR;ISSSFEFR;EILALPPTGPGSLLDLWVQPHGR	24	22	12.1.1.1996.27;9.1.1.1595.2;14.1.1.2193.21;10.1.1.1367.13;9.1.1.1855.10;12.1.1.1913.13;13.1.1.2201.17;13.1.1.2224.20;1.1.1.1466.5;12.1.1.2000.6;12.1.1.1919.15;14.1.1.2161.12;13.1.1.1905.12;13.1.1.2044.6;14.1.1.2162.12;9.1.1.1845.9;9.1.1.1599.4;13.1.1.2197.15;5.1.1.1982.11;13.1.1.2210.12;1.1.1.1247.9;13.1.1.2205.17	25	0.879022	0.363985	25	1.24738	0.771776	15	5.19996	0.234914	24	1.70608	0.0922284	25	1.36773	0.186338	25	1.94089	0.0267399	13	7.37904	0.0359504	24	2.70396	0.00254579	14	6.08135	0.117322	24	1.97697	0.0206815	14	4.20727	0.270286	24
Ribonuclease 4 OS=Bos taurus GN=RNASE4 PE=2 SV=1	144	17.92	tr|Q58DP6|Q58DP6_BOVIN	Ribonuclease 4 OS=Bos taurus GN=RNASE4 PE=2 SV=1		BOVIN	16938.3	147	51.7	9	9	VVIACEGNPEVPVHFD;SICSTTNIQCKNGQMNCHEGVVR;QHVDPDETGGNDSYCNLMMQR;FNTFIHEDLWNIR;RFNTFIHEDLWNIR;RVVIACEGNPEVPVHFDK;RVVIACEGNPEVPVHFD;VVIACEGNPEVPVHFDK;SICSTTNIQCK	61	61	6.1.1.1397.13;3.1.1.1237.31;5.1.1.1784.21;13.1.1.1973.6;6.1.1.1344.7;5.1.1.2010.4;12.1.1.1103.31;5.1.1.1203.31;9.1.1.1437.5;4.1.1.1351.31;6.1.1.1393.11;9.1.1.1552.22;9.1.1.1343.20;12.1.1.1926.3;10.1.1.1338.11;15.1.1.1096.6;13.1.1.1726.2;6.1.1.1568.21;9.1.1.1293.7;5.1.1.2018.7;9.1.1.1351.27;8.1.1.875.31;3.1.1.990.29;9.1.1.1288.5;4.1.1.1205.26;13.1.1.1969.7;6.1.1.2009.4;12.1.1.1918.6;5.1.1.1203.18;…	36	1.51356	0.129353	37	1.13763	0.283016	15	9.54993	0.100536	37	1.38038	0.26372	34	1.02802	0.611376	35	0.794328	0.927605	14	7.31139	0.199547	36	0.946237	0.680597	13	6.91831	0.259487	36	0.912011	0.949893	16	9.12011	0.201115	37
Cofilin 1 (Non-muscle) OS=Bos taurus GN=CFL1 PE=2 SV=1	145	17.76	tr|B0JYL8|B0JYL8_BOVIN	Cofilin 1 (Non-muscle) OS=Bos taurus GN=CFL1 PE=2 SV=1	sp|Q5E9F7|COF1_BOVIN	BOVIN	18518.4	166	67.47	9	9	LTGIKHELQANCYEEVKDR;YALYDATYETK;AVLFCLSEDKK;ASGVAVSDGVIK;KEDLVFIFWAPECAPLK;EILVGDVGQTVDDPYATFVK;NIILEEGKEILVGDVGQTVDDPYATFVK;HELQANCYEEVKDR;LGGSAVISLEGKPL	46	46	6.1.1.1454.8;6.1.1.2053.17;2.1.1.1075.8;6.1.1.2047.15;6.1.1.1444.8;6.1.1.1459.26;9.1.1.2107.10;6.1.1.2053.18;9.1.1.2113.18;10.1.1.2283.15;6.1.1.2058.16;3.1.1.1243.11;9.1.1.2110.18;9.1.1.1466.29;2.1.1.1341.26;16.1.1.1669.17;3.1.1.1283.25;8.1.1.1093.10;16.1.1.1622.14;9.1.1.1579.28;6.1.1.1446.29;2.1.1.1599.5;6.1.1.1459.8;10.1.1.1713.3;10.1.1.1713.24;4.1.1.2118.7;5.1.1.1426.17;6.1.1.1450.28;8.1.1.108…	33	1.30617	0.522763	34	0.519996	0.0065584	21	3.83707	0.247778	34	0.465586	0.0013801	29	0.469894	0.607344	30	0.212814	0.0163321	18	1.6293	0.680178	30	0.203236	0.00575954	20	2.77971	0.442151	33	0.366438	0.000946081	20	6.13762	0.0343492	34
Glycogen phosphorylase, brain form OS=Bos taurus GN=PYGB PE=2 SV=3	146	17.75	sp|Q3B7M9|PYGB_BOVIN	Glycogen phosphorylase, brain form OS=Bos taurus GN=PYGB PE=2 SV=3		BOVIN	96339.6	843	16.01	10	9	LLPLVGDEALIR;IGEGFLTDLSQLK;VFADYEAYVACQAR;VEDVEALDR;LVTSIGNIVNHDPIVGDR;HLDHVAALFPGDVDR;QLLNCLHVVTLYNR;TCAYTNHTVLPEALER;GLAGLGDVAEVR	18	13	7.1.1.1105.2;2.1.1.2084.2;11.1.1.1758.7;8.1.1.1168.11;7.1.1.1109.2;7.1.1.1117.5;2.1.1.1279.3;7.1.1.1113.3;4.1.1.1925.4;6.1.1.1351.19;6.1.1.2006.16;4.1.1.1921.9;2.1.1.1769.27	15	0.539511	0.108471	15	0.946237	0.772223	9	3.22107	0.103997	16	0.496592	0.0969969	16	0.672977	0.109579	15	1.21339	0.93194	8	4.40555	0.0676882	16	0.608135	0.20253	9	5.70164	0.0392419	16	0.903649	0.833825	7	2.67917	0.0989497	15
Peroxiredoxin-2 OS=Bos taurus GN=PRDX2 PE=2 SV=1	147	17.64	sp|Q9BGI3|PRDX2_BOVIN	Peroxiredoxin-2 OS=Bos taurus GN=PRDX2 PE=2 SV=1		BOVIN	21945.8	199	69.85	9	9	KLSSDYGVLKEDEGIAYR;LVQAFQYTDEHGEVCPAGWTPGSDTIKPNVDDSKEYFSK;AHVGKPAPEFQATAVVDGAFK;EDEGIAYR;GLFVIDGK;KEGGLGPLNIPLLADVTR;EGGLGPLNIPLLADVTR;LNCEVLGVSVDSQFTHLAWINTPR;QVTINDLPVGR	63	63	10.1.1.1459.14;11.1.1.1797.7;5.1.1.2023.16;5.1.1.2033.9;1.1.1.1765.29;11.1.1.1794.16;11.1.1.2070.16;10.1.1.1473.11;11.1.1.2082.16;10.1.1.1470.13;11.1.1.2056.15;16.1.1.1706.12;12.1.1.1947.14;2.1.1.1382.12;10.1.1.1423.22;8.1.1.1067.14;10.1.1.1361.28;12.1.1.1943.12;11.1.1.2066.20;12.1.1.1955.10;11.1.1.2079.18;11.1.1.2087.18;2.1.1.1390.17;11.1.1.2064.19;5.1.1.2031.17;12.1.1.1383.29;5.1.1.2291.12;5.1.…	40	1.49969	0.121982	42	0.549541	0.0311751	21	8.09096	0.0288842	41	0.981748	0.919595	40	1.43219	0.326254	42	0.524808	0.0188591	21	7.72681	0.0397594	41	0.92045	0.786813	19	5.59758	0.0998277	39	0.630957	0.0700057	17	12.2462	0.0102935	41
Apolipoprotein A-II OS=Bos taurus GN=APOA2 PE=1 SV=2	148	17.63	sp|P81644|APOA2_BOVIN	Apolipoprotein A-II OS=Bos taurus GN=APOA2 PE=1 SV=2		BOVIN	11201.8	100	71	12	12	AYFEKTQEELTPFFK;TQEELTPFF;LVSQYFQTVADYGK;TQEELTPFFKK;AGTDLLNFLSSFIDPK;QAEESNLQSLVSQYFQTVADYGK;QAEESNLQSLVSQYFQTVADYGKDLVEK;TQEELTPFFK;TQEELTPF;AKGSELQTQAK;FLSSFIDPK;KAGTDLLNFLSSFIDPK	209	208	10.1.1.1364.24;8.1.1.1400.8;6.1.1.1541.18;11.1.1.1288.21;8.1.1.1404.7;5.1.1.1766.14;15.1.1.1654.15;8.1.1.1220.12;6.1.1.2484.25;13.1.1.2241.6;6.1.1.2440.28;5.1.1.2305.6;16.1.1.1855.23;2.1.1.1346.21;5.1.1.1583.17;6.1.1.1530.2;1.1.1.1999.11;15.1.1.1646.8;9.1.1.1871.6;8.1.1.1225.13;7.1.1.1304.4;6.1.1.1881.10;2.1.1.1527.22;6.1.1.1564.20;11.1.1.1532.24;1.1.1.1725.17;10.1.1.2087.9;1.1.1.1385.19;11.1.1.1…	51	4.57088	0.0142896	73	0.698232	0.907191	22	8.47227	0.167382	72	0.47863	0.231649	53	5.70164	0.167525	72	0.824138	0.362127	26	9.46237	0.226151	71	0.564937	0.0169067	22	2.46604	0.557185	54	0.11272	0.0207856	27	9.63829	0.22644	78
Alpha-amylase OS=Bos taurus GN=AMY2A PE=2 SV=1	149	17.44	tr|Q3MHH8|Q3MHH8_BOVIN	Alpha-amylase OS=Bos taurus GN=AMY2A PE=2 SV=1	tr|F1MJQ3|F1MJQ3_BOVIN	BOVIN	57407.3	511	24.27	9	9	TSIVHLFEWR;LIDIGVAGFR;GHGAGGASILTFWDAR;DFPAVPYSGWDFNDEK;LVGLLDLALAK;WVDIALECER;NMVIFR;GFGGVQISPPSENAVITDPSRPWWER;EVTINPDTTCGNGWVCEHR	22	22	12.1.1.1423.2;5.1.1.1662.4;12.1.1.2223.2;5.1.1.1880.5;9.1.1.1932.10;5.1.1.1876.6;4.1.1.1861.13;8.1.1.1050.22;9.1.1.1791.11;13.1.1.1833.2;5.1.1.1884.7;5.1.1.1666.6;12.1.1.1819.5;8.1.1.1056.22;12.1.1.1614.7;5.1.1.1665.7;12.1.1.1815.7;3.1.1.1130.6;13.1.1.2246.2;13.1.1.1838.3;12.1.1.1811.5;12.1.1.1610.10	29	0.544503	0.227858	29	0.83946	0.381215	18	2.12814	0.600778	28	0.937562	0.489681	29	0.731139	0.352145	29	1.18032	0.0516792	20	2.77971	0.297202	28	1.34276	0.0530856	18	3.66438	0.0769692	28	1.85353	0.0251421	21	2.44343	0.994236	28
Monocyte differentiation antigen CD14 OS=Bos taurus GN=CD14 PE=4 SV=1	150	17.39	tr|A8DBT6|A8DBT6_BOVIN	Monocyte differentiation antigen CD14 OS=Bos taurus GN=CD14 PE=4 SV=1	tr|A6QNL0|A6QNL0_BOVIN;sp|Q95122|CD14_BOVIN	BOVIN	39667.2	373	41.55	10	10	SLEQFLK;FPALQYLALR;DTTEPCELDDDDFR;NAGMETPSGVCAALAAAR;LGAAQVPAQLLVAVLR;CVWPSALR;VQPQSLDLSHNSLR;LSVLDLSCNK;RDELPEVNDLTLDGNPFLDPGALQHQNDPMISGVVPACAR;SALTMGVSGALALLQGAR	62	62	4.1.1.1568.2;14.1.1.2185.11;1.1.1.2102.12;15.1.1.2198.22;3.1.1.1452.4;14.1.1.2177.29;7.1.1.989.21;14.1.1.2031.8;3.1.1.1448.4;7.1.1.1002.6;7.1.1.1975.13;16.1.1.2455.10;1.1.1.1389.16;14.1.1.2022.5;7.1.1.976.26;7.1.1.980.16;3.1.1.1199.7;15.1.1.2216.14;7.1.1.1009.24;4.1.1.1564.2;4.1.1.1560.5;15.1.1.2207.13;14.1.1.2027.7;2.1.1.1508.3;3.1.1.1460.3;2.1.1.1508.20;7.1.1.993.25;7.1.1.1001.17;7.1.1.1005.16;…	39	1.90546	0.00663117	38	1.57036	0.15814	16	14.1906	0.000907588	34	6.60694	0.00928516	38	0.92045	0.510656	37	0.744732	0.241161	20	8.79023	0.011471	33	3.63078	0.0429519	18	9.12011	0.0218177	33	3.76704	0.0678759	16	9.46237	0.0029756	32
Chloride intracellular channel protein 1 OS=Bos taurus GN=CLIC1 PE=2 SV=3	151	17.38	sp|Q5E9B7|CLIC1_BOVIN	Chloride intracellular channel protein 1 OS=Bos taurus GN=CLIC1 PE=2 SV=3		BOVIN	26991.6	241	61	10	10	IGNCPFSQR;VLDNYLTSPLPDEVDETSAEDEGISQR;LAALNPESNTAGLDIFAK;FLDGNELTLADCNLLPK;GVTFNVTTVDTK;AEEQPQVELFVK;LHIVQVVCK;NSNPALNDNLEK;GFSIPDVFR;EEFASTCPDDEEIELAYEQVAK	48	48	4.1.1.2012.13;2.1.1.1737.7;5.1.1.1864.5;3.1.1.1912.15;13.1.1.1858.4;12.1.1.1803.8;4.1.1.2019.31;12.1.1.1807.6;16.1.1.2141.2;12.1.1.1787.7;12.1.1.1791.7;8.1.1.1732.18;2.1.1.1820.28;6.1.1.2037.24;11.1.1.1906.11;1.1.1.2052.16;6.1.1.2026.25;3.1.1.1916.16;12.1.1.1795.6;3.1.1.1907.14;8.1.1.1742.25;5.1.1.1860.6;12.1.1.1799.5;11.1.1.1081.25;10.1.1.2110.9;8.1.1.1648.27;11.1.1.1908.31;10.1.1.2119.7;6.1.1.2…	37	0.972747	0.263029	38	0.787046	0.0678162	22	2.75423	0.616068	38	0.554626	0.000841345	32	0.440555	0.117419	33	0.349945	0.0464878	17	1.47231	0.844077	34	0.260615	0.00100146	22	2.75423	0.430397	37	0.559758	0.00483378	23	3.43558	0.316669	38
Coagulation factor IX OS=Bos taurus GN=F9 PE=1 SV=2	152	17.3	sp|P00741|FA9_BOVIN	Coagulation factor IX OS=Bos taurus GN=F9 PE=1 SV=2		BOVIN	52045.4	462	24.24	9	9	SCEPAVPFPCGR;SASILQYLK;DYTNIFLK;DTDNKVVCSCTDGYR;YVNWIK;FSIYSHMFCAGYHEGGK;WVVTAAHCIKPGVK;FGYGYVSGWGK;ITVVAGEHNTEKPEPTEQKR	58	58	4.1.1.1634.25;6.1.1.1311.29;11.1.1.1365.21;4.1.1.1563.3;12.1.1.1410.16;14.1.1.1540.30;1.1.1.1048.21;11.1.1.1487.24;11.1.1.1176.29;11.1.1.1360.21;4.1.1.1641.2;11.1.1.1496.2;2.1.1.1317.14;5.1.1.1729.2;11.1.1.1576.12;4.1.1.1501.20;5.1.1.1190.20;2.1.1.1065.23;12.1.1.1402.13;2.1.1.1325.19;12.1.1.1406.16;2.1.1.1446.21;11.1.1.1158.14;3.1.1.970.29;2.1.1.1333.9;3.1.1.1453.8;11.1.1.1491.2;5.1.1.1737.2;6.1.…	59	2.29087	0.0070316	61	1.31826	0.131247	31	11.1686	0.0438832	62	1.08643	0.88543	59	1.78649	0.0587252	61	1	0.737603	31	9.2045	0.246653	61	0.831764	0.0611678	31	6.08135	0.721397	59	0.465586	0.00234968	30	8.87156	0.185794	61
Transitional endoplasmic reticulum ATPase OS=Bos taurus GN=VCP PE=3 SV=1	153	17.26	tr|G3X757|G3X757_BOVIN	Transitional endoplasmic reticulum ATPase OS=Bos taurus GN=VCP PE=3 SV=1	sp|Q3ZBT1|TERA_BOVIN	BOVIN	89301.8	806	20.6	10	10	WALSQSNPSALR;NAPAIIFIDELDAIAPK;ETVVEVPQVTWEDIGGLEDVKR;LDQLIYIPLPDEK;LEILQIHTK;LIVDEAINEDNSVVSLSQPK;GVLFYGPPGCGK;LADDVDLEQVANETHGHVGADLAALCSEAALQAIR;AIANECQANFISIK;GILLYGPPGTGK	28	28	2.1.1.2191.6;3.1.1.1997.8;9.1.1.2049.24;3.1.1.1992.27;3.1.1.1988.7;1.1.1.2175.5;4.1.1.2093.4;11.1.1.1339.25;8.1.1.1662.20;3.1.1.1208.26;9.1.1.2363.4;4.1.1.1391.4;3.1.1.2106.7;4.1.1.2089.9;4.1.1.1348.4;3.1.1.1243.9;3.1.1.1984.7;4.1.1.1395.5;4.1.1.1426.3;9.1.1.2044.29;11.1.1.1344.9;3.1.1.1989.6;6.1.1.1942.21;9.1.1.2335.24;10.1.1.2292.31;10.1.1.2292.13;4.1.1.1350.25;10.1.1.1500.16	17	0.554626	0.149708	17	0.724436	0.716973	8	1.95885	0.642188	20	0.448745	0.392936	19	0.636796	0.171108	18	0.794328	0.764526	10	1.95885	0.412699	20	0.49204	0.186923	13	2.70396	0.81238	21	0.679204	0.822961	12	2.26987	0.468024	20
Uncharacterized protein OS=Bos taurus PE=4 SV=1	155	16.67	tr|G5E5H2|G5E5H2_BOVIN	Uncharacterized protein OS=Bos taurus PE=4 SV=1		BOVIN	14450.8	139	47.48	17	6	TGNYVSWFQQIPGSAPR;GNYVSWFQQIPGSAPR;NYVSWFQQIPGSAPR;VSITCSGSSSNVGTGNYVSWFQQIPGSAPR;VGTGNYVSWFQQIPGSAPR;NVGTGNYVSWFQQIPGSAPR	531	109	14.1.1.1812.25;12.1.1.1957.30;13.1.1.1983.28;13.1.1.1834.30;13.1.1.2016.27;13.1.1.1981.29;6.1.1.2145.12;12.1.1.1938.30;13.1.1.1998.31;14.1.1.1705.31;14.1.1.1821.27;6.1.1.1862.23;13.1.1.1502.19;6.1.1.2293.31;12.1.1.1962.28;13.1.1.2004.31;13.1.1.1853.24;13.1.1.1844.29;14.1.1.1813.27;6.1.1.1939.16;6.1.1.2280.28;5.1.1.1926.26;6.1.1.2286.15;13.1.1.1999.30;13.1.1.2017.30;5.1.1.2040.17;14.1.1.1806.27;15…	19	0.751623	0.915479	18	1.01859	0.90971	12	3.90841	0.488797	19	1.08643	0.808619	19	1.18032	0.8587	18	1.57036	0.853117	15	5.86138	0.461767	19	1.67494	0.75659	11	5.39511	0.532675	19	1.40605	0.888803	13	3.90841	0.535931	18
Galectin-3-binding protein OS=Bos taurus GN=LGALS3BP PE=1 SV=1	156	16.59	sp|A7E3W2|LG3BP_BOVIN	Galectin-3-binding protein OS=Bos taurus GN=LGALS3BP PE=1 SV=1		BOVIN	62126.3	555	18.38	9	9	LILSTNPEAHGLWK;SNPTIGYENR;VTMEVDAECVPVVK;GCDLFITVK;EVEALVGQVR;STSLFPCPSGVFSR;RIDVSLSSVK;FQVVIRPF;VREEDEIAMCAHK	59	59	10.1.1.1268.10;14.1.1.1840.2;6.1.1.1567.6;13.1.1.1710.26;13.1.1.1723.27;15.1.1.1738.19;14.1.1.1844.3;11.1.1.1482.12;6.1.1.1572.10;3.1.1.966.26;15.1.1.1729.17;8.1.1.1283.31;5.1.1.1603.27;13.1.1.1715.27;8.1.1.1253.10;8.1.1.1241.6;16.1.1.1991.14;10.1.1.1468.17;13.1.1.1719.27;4.1.1.1534.17;2.1.1.1106.6;5.1.1.1696.16;10.1.1.1464.5;5.1.1.1607.9;5.1.1.1714.27;10.1.1.1474.20;8.1.1.1257.11;8.1.1.1146.29;1…	56	1.6293	0.0083604	58	1.10662	0.167292	40	3.40408	0.5361	57	1.97697	0.00282374	50	0.685488	0.488008	54	0.474242	0.0577419	36	1.48594	0.212952	53	0.83946	0.983692	38	2.01372	0.452182	56	1.23595	0.540397	39	2.80543	0.789376	58
Adiponectin OS=Bos taurus GN=ADIPOQ PE=1 SV=1	157	16.37	sp|Q3Y5Z3|ADIPO_BOVIN	Adiponectin OS=Bos taurus GN=ADIPOQ PE=1 SV=1		BOVIN	26133.1	240	40.83	8	8	SAFSVGLER;GDTGETGITGIEGPR;ALLFTHDQFQDKNVDQASGSVLLYLEK;GACAGWMAGIPGHPGHNGTPGR;QVTVPNVPIR;NVDQASGSVLLYLEK;IFYNQQNHYDGTTGK;ALLFTHDQFQDK	182	182	11.1.1.1185.18;10.1.1.1319.20;1.1.1.1203.14;16.1.1.1673.13;2.1.1.1332.12;13.1.1.1341.20;15.1.1.1405.26;2.1.1.2320.17;13.1.1.1407.26;14.1.1.1387.27;9.1.1.1838.17;1.1.1.1158.15;10.1.1.1836.12;2.1.1.1337.2;9.1.1.1960.7;4.1.1.1988.25;12.1.1.1293.22;9.1.1.1851.22;1.1.1.1724.28;10.1.1.1810.12;3.1.1.1404.31;4.1.1.1513.30;1.1.1.1135.25;9.1.1.1881.8;14.1.1.1379.30;12.1.1.1357.28;1.1.1.1123.29;3.1.1.1274.3…	157	1.47231	0.68022	163	1.09648	0.73838	52	12.3595	0.132363	160	1.57036	0.106905	153	1.13763	0.519163	158	0.847227	0.916216	55	10.8643	0.0513417	156	1.1695	0.144493	46	9.90832	0.0788312	156	1.03753	0.247712	55	11.272	0.0971946	159
Transgelin-2 OS=Bos taurus GN=TAGLN2 PE=2 SV=3	158	16.31	sp|Q5E9F5|TAGL2_BOVIN	Transgelin-2 OS=Bos taurus GN=TAGLN2 PE=2 SV=3		BOVIN	22426.4	199	45.73	9	9	DDGLFSGDPNWFPK;ENFQNWLK;DDGLFSGDPNWFPKK;YFSDNQLQEGK;DGTVLCELINGLYPEGQAPVKK;TLMNLGGLAVAR;QMEQISQFLQAAER;IQASTMAFK;DGTVLCELINGLYPEGQAPVK	45	45	9.1.1.1921.28;1.1.1.1392.19;3.1.1.1886.24;10.1.1.2200.14;2.1.1.1719.15;4.1.1.2019.13;14.1.1.1728.14;4.1.1.1981.26;4.1.1.2017.11;5.1.1.1613.7;13.1.1.1739.18;13.1.1.1562.22;5.1.1.1318.18;5.1.1.1605.3;5.1.1.1609.6;3.1.1.1533.26;3.1.1.1877.27;6.1.1.1827.29;9.1.1.1925.4;6.1.1.1831.8;11.1.1.1882.19;13.1.1.1727.19;13.1.1.1550.27;11.1.1.1244.23;3.1.1.1872.27;13.1.1.1735.19;9.1.1.1933.26;10.1.1.1879.5;3.1…	30	0.260615	0.0158986	30	0.346737	0.0155389	16	1.59956	0.209302	31	0.188799	0.000690954	36	0.591562	0.0610516	35	0.744732	0.160037	20	3.01995	0.482035	36	0.405508	0.00361775	20	4.57088	0.666001	36	0.672977	0.123579	19	3.83707	0.878974	35
BPI fold-containing family B member 1 OS=Bos taurus GN=BPIFB1 PE=4 SV=1	159	16.11	tr|F1MLW2|F1MLW2_BOVIN	BPI fold-containing family B member 1 OS=Bos taurus GN=BPIFB1 PE=4 SV=1		BOVIN	51715.4	473	23.26	8	8	ILTSILLPNENGK;SISLSLTK;VTSASIGQLQVQPLANGR;VIDETAAAQLGPTQIVK;GIFGNLVK;VISLLTPALPK;APLDVVAGFNVPLFK;LFNVAGDSLNLPTLNQTPFR	16	16	1.1.1.1352.25;6.1.1.2187.26;6.1.1.2300.8;9.1.1.1676.30;13.1.1.2026.21;13.1.1.1716.17;11.1.1.1797.29;11.1.1.1406.13;6.1.1.2289.3;11.1.1.1255.21;11.1.1.1473.28;13.1.1.1720.18;13.1.1.2034.23;13.1.1.2030.18;13.1.1.2022.24;11.1.1.1402.16	13	0.895365	0.416577	13	0.731139	0.323809	6	11.4815	0.121414	13	1.23595	0.195974	13	0.92045	0.458701	13	0.751623	0.211274	6	11.8032	0.0927442	13	1.27057	0.285848	6	12.3595	0.0747688	13	1.36773	0.15841	5	13.1826	0.0718251	13
Uncharacterized protein OS=Bos taurus PE=4 SV=2	160	16.07	tr|F1MC45|F1MC45_BOVIN	Uncharacterized protein OS=Bos taurus PE=4 SV=2		BOVIN	96592.2	851	81.32	101	12	CLEACTVSEETMRK;WSSPPQCVGLPCGLPPYIQNGVISHKK;CGPPPPIDNGDITSLLQSVYPSGMIVEYR;VRCHEGYSLQNDQNTMTCTESGWSPPPR;QCIFNYLENGHTPHREEK;KDSYQYGEEVTYDCDEGFGTDGPASIR;CHEGYSLQNDQNTMTCTESGWSPPPR;VRVRCHEGYSLQNDQNTMTCTESGWSPPPR;WSSPPQCVGLPCGLPPYIQNGVISHK;DSYQYGEEVTYDCDEGFGTDGPASIR;QCIFNYLENGHTPHR;CLEACTVSEETMR	5382	268	4.1.1.1869.21;12.1.1.1822.18;12.1.1.1860.31;4.1.1.1831.25;8.1.1.1656.25;3.1.1.1167.30;13.1.1.1884.29;2.1.1.1561.29;8.1.1.1406.28;3.1.1.1381.31;4.1.1.1244.30;3.1.1.1609.30;4.1.1.1831.31;3.1.1.1053.29;2.1.1.1569.26;4.1.1.1258.28;2.1.1.1591.28;13.1.1.1788.30;13.1.1.1768.27;13.1.1.1776.23;4.1.1.1825.22;3.1.1.1202.5;4.1.1.1276.29;4.1.1.1680.28;4.1.1.1487.31;3.1.1.1049.30;4.1.1.1263.28;3.1.1.1466.14;12…	87	1.43219	0.0673583	90	0.83946	0.401836	34	17.2187	8.71411e-05	90	1.10662	0.529817	87	0.57544	0.190006	89	0.340408	0.0116362	38	10.4713	0.0260246	90	0.448745	0.122045	33	13.8038	0.00726317	88	0.77983	0.218786	29	19.4089	0.000249757	90
Leucine-rich alpha-2-glycoprotein 1 OS=Bos taurus GN=LRG1 PE=1 SV=1	161	16	tr|Q2KIF2|Q2KIF2_BOVIN	Leucine-rich alpha-2-glycoprotein 1 OS=Bos taurus GN=LRG1 PE=1 SV=1		BOVIN	38347.8	346	24.86	8	8	NSLTGLFPGFFR;FLLPVPQLK;VSAALCTLVLK;GQTLLAAAESH;FLEASWLHGLK;LASVAAGAFR;LQVLGEGLLAPQPK;YLFLNDNR	60	59	6.1.1.1930.2;11.1.1.1745.30;5.1.1.1936.30;6.1.1.1916.17;15.1.1.2169.6;11.1.1.1742.25;16.1.1.2415.4;5.1.1.1349.17;12.1.1.1544.14;12.1.1.1787.4;11.1.1.1748.9;12.1.1.1803.5;11.1.1.1739.6;5.1.1.1579.6;6.1.1.1938.2;6.1.1.1934.10;4.1.1.1372.11;5.1.1.1939.8;11.1.1.1749.27;12.1.1.1548.6;14.1.1.1842.7;6.1.1.1942.12;13.1.1.1917.8;13.1.1.1914.18;13.1.1.1910.21;4.1.1.1376.15;3.1.1.1274.16;5.1.1.1353.18;14.1.…	50	0.394457	0.00608747	49	0.794328	0.805608	20	8.79023	0.0999084	46	1.36773	0.409147	53	3.04789	0.000370976	52	6.25173	3.3047e-05	19	28.0543	0.0213136	48	9.90832	0.0245629	22	15.1356	0.068656	46	3.66438	0.11969	21	10.666	0.130307	47
Coagulation factor XII OS=Bos taurus GN=F12 PE=3 SV=1	162	15.91	tr|F1MTT3|F1MTT3_BOVIN	Coagulation factor XII OS=Bos taurus GN=F12 PE=3 SV=1	sp|P98140|FA12_BOVIN	BOVIN	67234.8	612	23.37	11	10	WLSSLNR;GIVSWGSGCGNR;GPNAQCKPLASQVCR;TNPCLNGGSCLQAEGHR;WAYCLEPK;LQESADGCCAHPSPFVQPVCLPSTAAR;LKPGVYTDVANYLAWIR;CFEPQFFR;LHEAFSPITYQHDLALVR;LSWNYCR	24	22	8.1.1.871.19;4.1.1.1462.3;11.1.1.1140.28;4.1.1.1105.17;13.1.1.2207.16;2.1.1.1163.25;11.1.1.1015.31;11.1.1.1298.31;3.1.1.1082.25;4.1.1.1101.25;11.1.1.1409.29;1.1.1.1327.27;11.1.1.1528.14;4.1.1.1593.2;4.1.1.1597.2;11.1.1.1144.29;3.1.1.1138.11;11.1.1.1526.2;2.1.1.1433.8;4.1.1.1464.9;13.1.1.1540.7;11.1.1.1530.3	21	1	0.806677	21	1.0666	0.569836	13	4.65586	0.139653	21	0.847227	0.285871	21	1.43219	0.0390325	21	1.52757	0.0289287	12	5.97035	0.106997	21	1.20226	0.332682	13	4.40555	0.162357	21	0.83946	0.179087	13	4.40555	0.178133	21
Selenoprotein P OS=Bos taurus GN=SELENOP PE=2 SV=2	163	15.78	sp|P49907|SEPP1_BOVIN	Selenoprotein P OS=Bos taurus GN=SELENOP PE=2 SV=2		BOVIN	45487.6	402	38.81	11	11	QGHSDNCDTPVGSESLQPSLPQK;LPSLCSUQGLLAEENVIESUQUR;NVFLATK;ALEDEDVCK;QPPPWSIK;LPPAAUQAAGQQLNPTEASTK;QGHSDNCDTPVGSESLQPSLPQKK;HLVFEK;CINQLLUQFPK;VSEHIPVYQQEENQPDVWTLLNGNKDDFLIYDR;DSESALSSCCCHCR	42	42	2.1.1.1938.18;12.1.1.2049.8;7.1.1.829.5;1.1.1.1926.23;12.1.1.2045.8;3.1.1.1105.17;12.1.1.1757.10;12.1.1.1808.24;11.1.1.1179.18;5.1.1.1879.4;14.1.1.1136.15;10.1.1.2145.23;1.1.1.1017.5;8.1.1.963.13;8.1.1.965.27;5.1.1.1234.29;1.1.1.1885.18;12.1.1.2037.6;5.1.1.1880.23;12.1.1.2041.8;6.1.1.1419.28;8.1.1.969.30;11.1.1.1167.20;11.1.1.1171.20;5.1.1.1885.24;1.1.1.1936.11;8.1.1.968.12;5.1.1.1888.26;12.1.1.1…	21	5.10505	0.0033562	26	1.45881	0.00619926	13	5.97035	0.123181	25	2.35505	0.000573684	21	5.10505	0.00254849	26	1.34276	0.0531103	13	5.19996	0.285398	25	2.1677	0.00342879	9	1.55597	0.277388	20	0.383707	0.05016	13	4.28548	0.66227	25
Chitinase-3-like protein 1 OS=Bos taurus GN=CHI3L1 PE=4 SV=1	164	15.75	tr|G3X7D2|G3X7D2_BOVIN	Chitinase-3-like protein 1 OS=Bos taurus GN=CHI3L1 PE=4 SV=1		BOVIN	43737.2	391	30.43	9	9	GTFCGQNLAFPLTSAIK;TDVGAPISGPGIPGQFTK;EAQAGTEQLLLSAAVPAGK;GNQWVAYDDQESVK;LVMGIPTFGR;SVPPFLR;FRDQQVPYATK;TLLSVGGWNFGSQR;GYDIAQISR	23	23	1.1.1.1431.14;3.1.1.1185.2;6.1.1.1228.20;14.1.1.1837.21;14.1.1.1829.19;14.1.1.1806.10;8.1.1.998.31;14.1.1.1810.10;10.1.1.1693.20;9.1.1.1720.6;13.1.1.1877.19;6.1.1.1829.8;14.1.1.1833.24;14.1.1.1816.10;14.1.1.1811.8;6.1.1.1289.15;10.1.1.1694.19;6.1.1.1881.16;1.1.1.1435.16;12.1.1.1822.31;5.1.1.1904.15;1.1.1.1433.15;13.1.1.1653.18	17	1.30617	0.234266	17	1.2942	0.205993	12	3.43558	0.515426	16	2.03236	0.057261	17	1.24738	0.2057	17	1.23595	0.180468	12	3.28095	0.442189	16	1.97697	0.0496852	12	2.65461	0.978419	16	1.57036	0.378278	12	2.63027	0.98829	16
Flavin reductase (NADPH) OS=Bos taurus GN=BLVRB PE=1 SV=2	165	15.69	sp|P52556|BLVRB_BOVIN	Flavin reductase (NADPH) OS=Bos taurus GN=BLVRB PE=1 SV=2		BOVIN	22132.2	206	55.34	8	8	VVACTSAFLLWDPSK;VVACTSAFLLWDPSKVPPR;YVAVMPPHIGDHPLTGAYTVTLDGR;LPSEGPQPAHVVVGDVR;TVAGQDAVIVLLGTR;NDLSPTTVMSEGAQNIVAAMK;LQDVTDDHIR;QPADVDKTVAGQDAVIVLLGTR	42	42	6.1.1.2013.21;2.1.1.2113.21;6.1.1.1324.19;2.1.1.2085.22;3.1.1.2006.19;14.1.1.1974.4;11.1.1.1576.8;14.1.1.1975.18;14.1.1.1980.20;3.1.1.1055.2;2.1.1.2094.7;3.1.1.1999.25;11.1.1.1581.5;3.1.1.2013.17;6.1.1.2157.6;6.1.1.1320.15;11.1.1.1756.20;3.1.1.2009.22;6.1.1.2176.6;12.1.1.1697.14;4.1.1.1170.3;10.1.1.1822.20;11.1.1.1752.24;4.1.1.1858.22;3.1.1.1051.5;2.1.1.2099.9;14.1.1.1988.20;6.1.1.2171.5;14.1.1.1…	37	1.35519	0.117396	38	0.816582	0.613388	11	12.2462	0.00930307	36	1.24738	0.483431	36	1.20226	0.327949	38	0.717794	0.250643	12	11.5878	0.0440858	36	1.10662	0.983655	11	9.72747	0.137962	36	0.92045	0.337648	13	14.4544	0.0223157	37
Protein S100-A9 OS=Bos taurus GN=S100A9 PE=1 SV=3	166	15.65	sp|P28783|S10A9_BOVIN	Protein S100-A9 OS=Bos taurus GN=S100A9 PE=1 SV=3		BOVIN	17113.9	156	58.33	8	8	QLSFEEFIMLVAR;MSQMESSIETIINIFHQYSVR;LGHYDTLIQK;KNEAAINEIMEDLDTNVDK;ELPNFLK;LTVASHEEMHNTAPPGQGHR;NEAAINEIMEDLDTNVDK;ELPNFLKK	40	40	8.1.1.1905.10;8.1.1.1883.11;2.1.1.1848.23;2.1.1.1224.9;8.1.1.1914.3;5.1.1.1160.2;8.1.1.1902.6;5.1.1.1169.3;8.1.1.1889.16;8.1.1.1692.23;8.1.1.1897.11;2.1.1.1282.9;8.1.1.1692.22;13.1.1.2029.2;2.1.1.1420.10;11.1.1.1225.12;8.1.1.1878.8;8.1.1.1694.7;8.1.1.1695.4;2.1.1.1416.14;8.1.1.1688.22;10.1.1.1512.14;11.1.1.1286.6;13.1.1.2224.23;2.1.1.1278.8;8.1.1.1901.10;8.1.1.1571.15;1.1.1.1378.28;6.1.1.2317.10;…	24	0.809096	0.984709	26	0.301995	0.314125	17	0.946237	0.711125	27	0.20893	0.0205166	23	0.711214	0.318441	27	0.246604	0.0410878	19	0.870964	0.189826	27	0.18197	0.00658312	18	1.21339	0.604491	28	0.251189	0.0200698	19	2.85759	0.546413	32
Uncharacterized protein OS=Bos taurus GN=KRT1 PE=1 SV=1	167	15.54	tr|G3N0V2|G3N0V2_BOVIN	Uncharacterized protein OS=Bos taurus GN=KRT1 PE=1 SV=1		BOVIN	63151	606	14.85	12	8	LLRDYQELMNTK;SLNNQFASFIDKVR;QISSLQQAISDAEQR;VEISELNR;TLLEGEESR;DYQELMNTK;SLNNQFASFIDK;TNAENEFVGIK	109	58	15.1.1.1710.23;2.1.1.1559.27;10.1.1.1670.29;10.1.1.1662.28;4.1.1.1675.11;1.1.1.1515.18;3.1.1.1020.15;10.1.1.1623.2;9.1.1.1758.24;10.1.1.1662.27;6.1.1.1535.29;10.1.1.1666.28;1.1.1.1507.16;5.1.1.1293.18;4.1.1.1230.14;1.1.1.1511.2;1.1.1.1606.3;8.1.1.1195.30;5.1.1.1330.9;1.1.1.1503.16;11.1.1.1548.26;3.1.1.1502.27;2.1.1.1461.7;8.1.1.1030.25;4.1.1.1670.15;8.1.1.1203.29;12.1.1.1739.12;11.1.1.1550.7;15.1…	24	0.366438	0.0813791	23	1.51356	0.866379	24	0.239883	0.0337366	24	0.474242	0.191753	24	0.409261	0.144273	23	1.72187	0.479868	24	0.267917	0.0532344	24	0.534564	0.367943	24	0.636796	0.338007	24	1.33045	0.431402	23	0.155597	0.0297986	23
MGC139254 protein OS=Bos taurus GN=MGC139254 PE=2 SV=1	168	15.45	tr|A5D7E1|A5D7E1_BOVIN	MGC139254 protein OS=Bos taurus GN=MGC139254 PE=2 SV=1		BOVIN	60930.6	535	14.77	9	9	KLFEAEEQDLFR;LFEAEEQDLFR;ELVNNLAEIYGQIER;VYIGSFWSHPLLIPDNR;LNAFGNAFLNR;VYIGSFWSHPLLIPDNRK;KLNAFGNAFLNR;LDISDEFSEVIK;YLLEQDFPGMR	21	21	14.1.1.1813.17;3.1.1.2011.3;9.1.1.1625.5;6.1.1.1840.10;14.1.1.1817.13;14.1.1.1856.6;14.1.1.2026.7;4.1.1.2119.29;14.1.1.2021.4;14.1.1.1609.20;8.1.1.1722.3;4.1.1.2113.24;5.1.1.1958.5;14.1.1.1821.16;10.1.1.1726.14;5.1.1.1954.23;8.1.1.1719.8;6.1.1.1847.7;6.1.1.1991.10;14.1.1.1613.20;3.1.1.2001.3	15	0.630957	0.476453	17	0.496592	0.589514	7	4.09261	0.431233	16	0.218776	0.00608144	15	0.559758	0.690074	16	0.440555	0.178853	7	3.87258	0.846922	17	0.190546	0.00128442	7	6.60694	0.689713	18	0.331131	0.00191623	8	6.13762	0.133059	20
Alpha-1-acid glycoprotein OS=Bos taurus GN=agp PE=2 SV=2	169	15.34	tr|Q5GN72|Q5GN72_BOVIN	Alpha-1-acid glycoprotein OS=Bos taurus GN=agp PE=2 SV=2	sp|Q3SZR3|A1AG_BOVIN	BOVIN	23158.2	202	42.57	9	9	AIQAAFFYLEPR;EYQTIEDK;NVGVSFYADKPEVTQEQK;EFLDVIK;CIGIQESEIIYTDEKK;WFYIGSAFR;VESDREHFVDLLLSK;CIGIQESEIIYTDEK;NVGVSFYADKPEVTQEQKK	74	74	13.1.1.2191.12;6.1.1.2278.8;8.1.1.1172.6;6.1.1.2270.13;12.1.1.2178.9;13.1.1.2212.15;8.1.1.1167.22;13.1.1.2196.16;6.1.1.1407.17;8.1.1.1171.25;15.1.1.2064.8;9.1.1.1752.2;14.1.1.2170.13;9.1.1.1385.16;6.1.1.1403.16;7.1.1.1968.15;6.1.1.1402.15;6.1.1.2262.8;15.1.1.2052.6;9.1.1.1436.31;6.1.1.1406.27;13.1.1.2183.14;8.1.1.1202.22;9.1.1.1585.8;15.1.1.2182.16;6.1.1.2283.11;12.1.1.2169.13;6.1.1.2240.10;8.1.1…	54	0.127057	0.0997897	40	2.65461	0.505443	27	1.87068	0.500892	37	2.46604	0.369598	70	4.96592	4.6172e-06	40	42.0727	2.88248e-06	22	29.1072	0.000384142	41	43.2514	3.40369e-08	33	10	0.0140797	44	13.5519	1.40471e-05	22	0.816582	0.898908	40
Ovarian and testicular apolipoprotein N OS=Bos taurus GN=ApoN PE=2 SV=1	170	15.26	tr|Q68RU0|Q68RU0_BOVIN	Ovarian and testicular apolipoprotein N OS=Bos taurus GN=ApoN PE=2 SV=1	tr|Q2KIH2|Q2KIH2_BOVIN	BOVIN	29090.6	259	26.64	8	8	CTDESWEYLQAVSNQLVK;QEDRWVLYETAK;WVLYETAK;MIAEFAEKLPNTELVK;DFTMPMQDQLYFIK;LPNTELVK;SVTLPEACR;MIAEFAEK	86	86	5.1.1.1314.21;10.1.1.1900.12;10.1.1.1893.15;2.1.1.1335.10;10.1.1.2091.6;2.1.1.1986.18;2.1.1.1981.7;2.1.1.2006.10;4.1.1.1628.22;5.1.1.1210.18;5.1.1.1318.22;3.1.1.1274.14;5.1.1.1310.20;2.1.1.1934.9;2.1.1.1409.21;2.1.1.1404.26;10.1.1.2133.13;9.1.1.2209.14;16.1.1.1469.5;10.1.1.1893.31;5.1.1.1549.23;10.1.1.1712.12;2.1.1.1933.8;10.1.1.1873.13;3.1.1.1916.6;5.1.1.1394.23;10.1.1.1868.12;6.1.1.1580.2;10.1.…	63	1.97697	0.0856601	73	1	0.887272	30	8.79023	0.0575922	72	1.1695	0.855829	67	2.58226	0.0427648	75	1.34276	0.549408	31	10.8643	0.026419	74	1.5417	0.345089	22	5.05825	0.311519	67	0.613762	0.316262	29	8.09096	0.0866171	73
Uncharacterized protein OS=Bos taurus GN=HSPG2 PE=1 SV=1	171	15.24	tr|F1MER7|F1MER7_BOVIN	Uncharacterized protein OS=Bos taurus GN=HSPG2 PE=1 SV=1		BOVIN	466026	4374	4.938	12	12	VSPADSGEYVCR;LYIFQASPADAGEYVCR;AAGVPSATITWR;EADQGAYTCEAMNAR;TLDLNCLVASQAPHTITWYK;LHQMSVADSGEYVCR;ATFSSMPLAASISGVSLEVAQPGPSEGPR;LHQVSPADSGEYVCR;IQVVVLPGATTPPVR;NELLLFEAAAPEDSGR;FAPGDFQGFALVNPQR;SPAYTLVWTR	32	32	12.1.1.1384.28;13.1.1.1942.27;12.1.1.1862.27;12.1.1.1388.26;13.1.1.1716.31;13.1.1.1717.31;5.1.1.1213.17;13.1.1.1931.29;12.1.1.1486.25;12.1.1.1894.26;10.1.1.1872.27;13.1.1.1933.22;6.1.1.1834.22;4.1.1.1128.26;6.1.1.1283.23;5.1.1.1703.27;5.1.1.1881.18;5.1.1.1970.28;13.1.1.1937.27;3.1.1.1015.28;1.1.1.1089.31;6.1.1.1833.23;3.1.1.1761.29;12.1.1.1867.25;5.1.1.1704.23;10.1.1.1884.30;12.1.1.1890.25;5.1.1.…	27	1.0666	0.0963733	27	0.801678	0.335007	14	8.55067	0.0058824	27	1.07647	0.142016	28	1.00925	0.342764	28	0.724436	0.0886632	12	8.47227	0.0317084	28	0.990832	0.490231	12	7.65597	0.182004	28	0.972747	0.714135	13	10.0925	0.00169446	28
Phospholipid transfer protein OS=Bos taurus GN=PLTP PE=2 SV=1	172	14.78	tr|Q58DL9|Q58DL9_BOVIN	Phospholipid transfer protein OS=Bos taurus GN=PLTP PE=2 SV=1		BOVIN	56427.7	510	36.67	11	11	LSLVGDKVPHDLDMVLR;VSIHTALQLSR;ASYFGSIVLMSPAVIDSPLK;IYSNQSALESLALIPLQTPLK;EVVTNHAGFLTIGADLHFAK;VYEFLSTFITSGMR;AVEPQLQEEER;FLEQELETVTIPDLR;TLLQIAVMPMLNER;SAVDELVGIDYSLLKDPVASTSNLDMEFRG;GVQIPLPEGIDFVR	50	49	3.1.1.1828.12;4.1.1.1872.3;1.1.1.2162.23;7.1.1.799.29;7.1.1.791.15;4.1.1.1915.20;14.1.1.1955.13;3.1.1.1819.17;3.1.1.1823.10;12.1.1.2192.7;4.1.1.1911.19;5.1.1.1248.20;12.1.1.2183.16;11.1.1.1805.20;2.1.1.1894.13;4.1.1.1649.7;1.1.1.2152.27;13.1.1.2198.23;1.1.1.1953.10;4.1.1.1903.18;11.1.1.1799.22;6.1.1.2291.12;11.1.1.1819.17;13.1.1.2203.18;3.1.1.1791.2;4.1.1.1913.18;9.1.1.2350.23;6.1.1.2019.21;2.1.1…	43	1.61436	0.654737	45	1.34276	0.517445	28	2.39883	0.779485	37	5.01187	0.0133799	41	0.903649	0.181833	42	0.744732	0.18603	27	1.47231	0.528813	35	2.96483	0.0451567	28	1.49969	0.933382	37	3.22107	0.027478	31	1.83654	0.985031	37
Thrombospondin-4 OS=Bos taurus GN=THBS4 PE=2 SV=1	173	14.59	sp|Q3SWW8|TSP4_BOVIN	Thrombospondin-4 OS=Bos taurus GN=THBS4 PE=2 SV=1		BOVIN	105974	961	13.32	9	6	SSATIFGLYSSADHSK;NSDKDIFGDACDNCR;NCRDPELNPCSVNAQCIEER;QTEQTYWQATPFR;AFSGLAQSPEAVELR;GSLIQVASLQDCFLQQ	27	9	4.1.1.2111.26;1.1.1.1350.29;2.1.1.1167.27;1.1.1.1484.18;3.1.1.1032.30;4.1.1.2106.29;3.1.1.1285.22;1.1.1.1346.31;2.1.1.1166.27	7	0.580764	0.125834	7	0.619441	0.11012	5	3.66438	0.244468	6	1.47231	0.726894	7	0.660694	0.187465	7	0.685488	0.325065	5	4.36516	0.183668	6	1.61436	0.878486	5	5.80764	0.119755	6	2.37684	0.127872	5	5.59758	0.063044	6
Calpain small subunit 1 OS=Bos taurus GN=CAPNS1 PE=2 SV=1	174	14.51	sp|P13135|CPNS1_BOVIN	Calpain small subunit 1 OS=Bos taurus GN=CAPNS1 PE=2 SV=1		BOVIN	27931.3	263	38.78	8	8	SGTIGSSELPGAFEAAGFR;THYSNIEANESEEVR;LNEHLYNMIIR;ILGGVISAISEAAAQYNPEPVPPR;MFLVNSFLK;TDGFGIDTCR;YLWNNIK;LGFEEFK	15	15	8.1.1.852.9;1.1.1.1634.31;14.1.1.2214.7;6.1.1.1425.4;13.1.1.2217.31;8.1.1.865.12;5.1.1.1618.2;1.1.1.1642.30;10.1.1.1714.22;1.1.1.1638.31;1.1.1.1608.21;10.1.1.1732.31;11.1.1.1349.19;1.1.1.1630.30;5.1.1.1263.17	13	1.34276	0.212882	13	1.35519	0.0619827	4	20.1372	0.0430304	13	1.36773	0.0651227	13	0.816582	0.514939	13	0.824138	0.76569	5	15.417	0.0705316	13	0.831764	0.930819	5	15.1356	0.0709654	13	1.00925	0.569671	4	16.4437	0.0767025	13
Uncharacterized protein OS=Bos taurus GN=LRP1 PE=1 SV=2	175	14.1	tr|E1BGJ0|E1BGJ0_BOVIN	Uncharacterized protein OS=Bos taurus GN=LRP1 PE=1 SV=2		BOVIN	504756	4544	3.609	12	12	GTGGAAPIVTLLR;TVLWPNGLSLDIPAGR;EDYIEFASLDGSNR;AVTDEEPFLIFANR;ILWIDAR;GDYSVLVPGLR;IVFPHGITLDLVSR;LCNGVQDCADGSDEGSHCR;CPLNYFACPSGR;SLDPFKPFIIFSNR;LDGLCIPLR;IFFSDIHFGNIQQINDDGSGR	17	17	5.1.1.1686.3;5.1.1.2002.17;8.1.1.1384.23;1.1.1.1844.14;4.1.1.1421.26;3.1.1.1547.10;8.1.1.1380.25;1.1.1.1046.21;4.1.1.1494.17;3.1.1.1411.15;14.1.1.2028.8;9.1.1.1999.20;13.1.1.1897.4;13.1.1.2021.23;1.1.1.1840.20;5.1.1.1683.6;14.1.1.2024.9	21	1.23595	0.375981	22	0.92045	0.650566	9	9.54993	0.0016439	21	1.21339	0.236308	21	1.39316	0.167374	21	1	0.640503	7	10.666	0.00137888	21	1.30617	0.24678	9	8.09096	0.0097623	21	0.963829	0.794572	8	9.63829	0.00172407	21
Tryptophan--tRNA ligase, cytoplasmic OS=Bos taurus GN=WARS PE=1 SV=3	176	14.07	sp|P17248|SYWC_BOVIN	Tryptophan--tRNA ligase, cytoplasmic OS=Bos taurus GN=WARS PE=1 SV=3		BOVIN	53811.6	476	26.26	8	8	GPSSEAMHVGHLIPFIFTK;MLTGELK;DLTLDQAYGYAVENAK;GIFGFTDSDCIGK;IGYPKPALLHSTFFPALQGAQTK;ELIEVLQPLIAEHQAR;DRTDVQCLIPCAIDQDPYFR;DIIACGFDINK	15	14	14.1.1.1801.20;4.1.1.2014.5;13.1.1.1867.4;4.1.1.2007.7;9.1.1.1629.2;10.1.1.1678.4;9.1.1.1919.21;6.1.1.1781.13;11.1.1.1913.4;11.1.1.1906.5;11.1.1.1902.3;5.1.1.2105.9;9.1.1.1915.22;14.1.1.1805.17	15	2.0893	0.110957	16	1.28233	0.261043	15	0.928966	0.315332	14	5.49541	0.00782846	12	0.313329	0.178738	13	0.201372	0.00932905	10	0.152757	0.000641867	11	0.847227	0.87237	14	0.448745	0.0683232	13	2.29087	0.224197	15	0.717794	0.0349487	14
Clathrin heavy chain 1 OS=Bos taurus GN=CLTC PE=1 SV=1	177	14.03	sp|P49951|CLH1_BOVIN	Clathrin heavy chain 1 OS=Bos taurus GN=CLTC PE=1 SV=1		BOVIN	191587	1675	6.687	7	7	LASTLVHLGEYQAAVDGAR;GQFSTDELVAEVEKR;TSIDAYDNFDNISLAQR;NLQNLLILTAIK;LAELEEFINGPNNAHIQQVGDR;LLLPWLEAR;GQCDLELINVCNENSLFK	11	11	8.1.1.1321.10;2.1.1.2078.18;14.1.1.2133.6;14.1.1.2119.4;6.1.1.1763.29;2.1.1.2078.17;14.1.1.2123.4;13.1.1.2040.16;9.1.1.1919.20;11.1.1.1727.8;6.1.1.1759.29	10	0.954993	0.505258	12	0.751623	0.408275	7	2.48886	0.550601	12	0.691831	0.394357	6	0.177011	0.0633638	6	0.157036	0.0958105	3	0.660694	0.699512	8	0.144544	0.099777	7	2.70396	0.430948	12	0.717794	0.638226	7	3.43558	0.325632	12
Uncharacterized protein OS=Bos taurus GN=HIST1H1E PE=3 SV=1	178	14.01	tr|G3MWV5|G3MWV5_BOVIN	Uncharacterized protein OS=Bos taurus GN=HIST1H1E PE=3 SV=1	sp|P02253|H12_BOVIN	BOVIN	21889.1	219	24.66	7	7	ALAAAGYDVEKNNSR;SGVSLAALK;SETAPAAPAAPAPAEK;KASGPPVSELITK;ASGPPVSELITK;SGVSLAALKK;ALAAAGYDVEK	34	34	11.1.1.1160.18;8.1.1.1009.22;5.1.1.1287.18;5.1.1.1283.17;11.1.1.1164.18;4.1.1.1161.18;5.1.1.1333.23;2.1.1.1165.13;1.1.1.1114.28;10.1.1.1281.22;6.1.1.1425.5;6.1.1.1425.29;5.1.1.1349.27;5.1.1.1262.17;6.1.1.1417.5;5.1.1.1337.27;6.1.1.1421.5;11.1.1.1168.13;10.1.1.1276.25;5.1.1.1341.19;10.1.1.1276.3;5.1.1.1354.25;1.1.1.1110.28;6.1.1.1437.4;8.1.1.1013.15;2.1.1.1236.17;5.1.1.1345.20;8.1.1.1012.22;10.1.1…	30	0.510505	0.123031	30	0.242103	0.0082848	24	0.765597	0.455937	30	0.457088	0.0534983	27	0.328095	0.0807934	27	0.161436	0.00636857	21	0.534564	0.362939	27	0.293765	0.036749	24	1.43219	0.8807	30	0.895365	0.488926	24	2.91072	0.176217	30
Uncharacterized protein OS=Bos taurus PE=1 SV=1	179	14	tr|G5E604|G5E604_BOVIN	Uncharacterized protein OS=Bos taurus PE=1 SV=1		BOVIN	11057.9	107	58.88	16	8	VSITCSGSSSNVGRGNYVNWFQQIPGSAPR;GNYVNWFQQIPGSAPR;VSITCSGSSSNVGRGNYVNWFQQIPGSAP;YVNWFQQIPGSAPR;GRGNYVNWFQQIPGSAPR;VSITCSGSSSNVGR;VNWFQQIPGSAPR;NYVNWFQQIPGSAPR	582	177	4.1.1.1385.14;15.1.1.1119.12;6.1.1.1869.26;15.1.1.1849.28;6.1.1.1856.7;13.1.1.1152.31;6.1.1.1856.30;12.1.1.1742.22;10.1.1.1179.4;15.1.1.1093.12;13.1.1.1733.31;6.1.1.1857.26;14.1.1.1742.27;12.1.1.1861.26;12.1.1.1124.30;13.1.1.1861.31;6.1.1.2231.30;15.1.1.1845.26;13.1.1.1824.26;6.1.1.1217.30;13.1.1.1688.30;5.1.1.1737.31;5.1.1.1201.30;6.1.1.1733.15;5.1.1.1802.21;8.1.1.866.23;8.1.1.905.27;11.1.1.1065…	14	0.0376704	0.0279093	12	0.0794328	0.030548	12	0.0359749	0.0261154	16	0.0337287	0.0271274	44	1.40605	0.703449	39	4.09261	0.244496	38	0.83946	0.479969	46	1	0.902046	36	0.60256	0.361473	45	0.704693	0.629585	34	0.226986	0.175293	38
Complement factor D OS=Bos taurus GN=CFD PE=2 SV=1	180	14	sp|Q3T0A3|CFAD_BOVIN	Complement factor D OS=Bos taurus GN=CFD PE=2 SV=1		BOVIN	27877.8	259	51.35	8	8	TETIDHDLLLLQLSEK;EDRDVAAGTLCDVAGWGVVSHTGR;DTCKGDSGGPLVCGSVAEGVVTSGSR;AVLGPAVQLLPWQR;VQVLLGAHSLSQPEPSKR;LYDVLR;LQHLLLPVLDR;LASYVAWIDGVMAEGAAA	38	38	1.1.1.1424.6;10.1.1.1534.7;2.1.1.1404.2;12.1.1.1410.21;9.1.1.1410.31;15.1.1.2025.9;14.1.1.1973.16;14.1.1.1970.16;13.1.1.1893.3;12.1.1.1414.16;15.1.1.2013.6;9.1.1.1950.5;15.1.1.1930.18;12.1.1.1406.21;9.1.1.1558.4;9.1.1.1954.2;14.1.1.1987.16;14.1.1.1981.15;13.1.1.1889.2;11.1.1.1983.25;9.1.1.1958.3;9.1.1.1958.8;14.1.1.1966.16;14.1.1.1978.18;14.1.1.1978.19;15.1.1.1926.18;15.1.1.1934.12;14.1.1.1982.22…	32	0.691831	0.462563	32	0.679204	0.234999	18	4.2462	0.0887107	31	1.23595	0.777362	30	0.57544	0.91663	30	0.57544	0.379549	17	3.76704	0.0476524	29	0.981748	0.678737	18	5.86138	0.0556074	31	1.77011	0.812902	18	5.64937	0.0368515	31
C8G protein OS=Bos taurus GN=C8G PE=2 SV=1	181	14	tr|A8YXZ2|A8YXZ2_BOVIN	C8G protein OS=Bos taurus GN=C8G PE=2 SV=1		BOVIN	25287.9	237	34.18	7	7	LDGICWAVR;KLDGICWAVR;FLLQAR;GPVDVVVGDTDYR;GFAVLYLER;ANFDAQQFSGTWLLVAVASPCR;AEATTLHVAPQGSAMVVSTFR	152	152	3.1.1.1480.8;11.1.1.1333.20;13.1.1.1487.29;3.1.1.1232.13;3.1.1.1153.2;8.1.1.1344.20;8.1.1.2144.25;16.1.1.1869.27;5.1.1.1472.26;5.1.1.1713.5;14.1.1.1869.9;13.1.1.1653.25;8.1.1.2104.21;4.1.1.1627.5;10.1.1.1382.22;8.1.1.1085.21;3.1.1.1257.8;16.1.1.1745.19;8.1.1.1156.18;15.1.1.1777.5;10.1.1.1370.29;11.1.1.1283.23;13.1.1.1491.29;12.1.1.1504.9;11.1.1.1336.19;2.1.1.1420.22;12.1.1.1670.4;10.1.1.1366.29;1…	97	2.39883	0.0217111	113	1.23595	0.179434	67	3.01995	0.196792	115	0.83946	0.628924	89	1.1695	0.302241	99	0.559758	0.431422	56	1.48594	0.277799	103	0.398107	0.0511983	54	1.2942	0.313821	100	0.363078	0.0195848	65	2.44343	0.236364	114
Ras-related protein Rap-1b OS=Bos taurus GN=RAP1B PE=2 SV=1	182	13.89	sp|P61223|RAP1B_BOVIN	Ras-related protein Rap-1b OS=Bos taurus GN=RAP1B PE=2 SV=1		BOVIN	20824.7	184	34.78	7	7	SKINVNEIFYDLVR;INVNEIFYDLVR;SALTVQFVQGIFVEK;YDPTIEDSYR;QWNNCAFLESSAK;LVVLGSGGVGK;YDPTIEDSYRK	27	27	12.1.1.2094.28;11.1.1.1158.15;4.1.1.1379.25;11.1.1.1331.24;1.1.1.1290.30;4.1.1.1154.16;10.1.1.1405.14;11.1.1.1327.28;12.1.1.2126.6;12.1.1.2119.31;12.1.1.2127.30;11.1.1.1332.24;12.1.1.2139.7;11.1.1.2111.8;4.1.1.1158.12;11.1.1.1323.22;10.1.1.1402.31;2.1.1.1166.19;5.1.1.2301.13;11.1.1.1335.21;12.1.1.2123.28;12.1.1.2131.4;12.1.1.2114.27;12.1.1.2124.6;2.1.1.1170.20;11.1.1.1900.8;10.1.1.1696.21	20	1.03753	0.904633	21	0.510505	0.205401	18	0.654636	0.0330821	21	0.310456	0.0137252	20	1.88799	0.453066	22	0.928966	0.639556	17	1.1272	0.137203	22	0.559758	0.0454466	18	0.60256	0.067027	21	0.293765	0.0160137	18	1.21339	0.179453	22
14-3-3 protein zeta/delta OS=Bos taurus GN=YWHAZ PE=1 SV=1	183	13.82	sp|P63103|1433Z_BOVIN	14-3-3 protein zeta/delta OS=Bos taurus GN=YWHAZ PE=1 SV=1		BOVIN	27744.8	245	43.27	10	8	SVTEQGAELSNEER;DICNDVLSLLEK;YLAEVAAGDDK;GIVDQSQQAYQEAFEISKK;FLIPNASQAESK;YLAEVAAGDDKK;TAFDEAIAELDTLSEESYK;GIVDQSQQAYQEAFEISK	103	78	3.1.1.1014.19;2.1.1.2126.2;1.1.1.2098.9;9.1.1.1697.26;2.1.1.2130.2;9.1.1.2286.3;2.1.1.2114.3;7.1.1.790.14;3.1.1.1161.29;4.1.1.1364.30;1.1.1.2162.2;6.1.1.1725.13;5.1.1.1316.24;3.1.1.1257.12;1.1.1.2111.28;9.1.1.2302.4;9.1.1.1803.14;1.1.1.2116.4;9.1.1.1699.9;7.1.1.789.23;4.1.1.1270.22;1.1.1.2161.3;1.1.1.2133.5;9.1.1.1695.24;2.1.1.2118.2;3.1.1.1264.31;9.1.1.2274.4;1.1.1.2108.3;1.1.1.2100.15;9.1.1.229…	50	0.895365	0.966691	58	0.510505	0.453203	32	1.87068	0.219958	57	0.334195	0.00889159	36	0.272898	0.126369	44	0.170608	0.111748	21	0.787046	0.0716976	43	0.131826	0.00406338	32	2.07014	0.236964	59	0.359749	0.00935698	34	3.16228	0.450769	61
WD repeat-containing protein 1 OS=Bos taurus GN=WDR1 PE=4 SV=2	184	13.74	tr|F1MTP5|F1MTP5_BOVIN	WD repeat-containing protein 1 OS=Bos taurus GN=WDR1 PE=4 SV=2	sp|Q2KJH4|WDR1_BOVIN	BOVIN	66276.2	606	25.91	9	9	KCFSIDNPGYEPEVVAVHPGGETVAVGGADGNVR;VFASLPQVER;FATASADGQIFIYDGK;YEYQPFAGK;VVTVFSVADGYSENNVFYGHHAK;NIDNPAIADIYTEHAHQVVVAK;LVTGSDDNCAAFFEGPPFK;LYSILGTTLKDEGK;GNSFLYTNGK	27	27	4.1.1.1528.11;1.1.1.1792.16;1.1.1.1810.16;10.1.1.1912.21;1.1.1.1642.9;9.1.1.1523.14;1.1.1.1805.9;6.1.1.1290.27;11.1.1.1618.12;4.1.1.1532.13;1.1.1.1809.21;11.1.1.1480.14;6.1.1.1350.30;4.1.1.1537.11;11.1.1.1624.10;9.1.1.1527.8;1.1.1.1647.12;9.1.1.1524.17;1.1.1.1800.15;5.1.1.1884.3;6.1.1.1591.30;11.1.1.1695.8;10.1.1.1907.18;11.1.1.1476.9;10.1.1.1901.22;10.1.1.1897.14;1.1.1.1815.16	27	0.855067	0.890279	29	0.731139	0.322685	15	7.65597	0.077289	29	0.691831	0.150942	27	1.1272	0.96577	29	0.937562	0.464943	15	9.28966	0.107132	29	0.879022	0.265176	13	8.16582	0.0852853	27	0.787046	0.137997	15	9.54993	0.0353699	29
Secreted phosphoprotein 24 OS=Bos taurus GN=SPP2 PE=1 SV=2	185	13.53	sp|Q27967|SPP24_BOVIN	Secreted phosphoprotein 24 OS=Bos taurus GN=SPP2 PE=1 SV=2		BOVIN	23133.9	203	46.8	8	8	FPVYDYDPASLKEALSASVAK;ESEADPATCDFQR;VNALDEDSLTMDLEFR;GYHVPVAVCR;MSAEQVQNVWVR;NSYLLGLTPDR;VNSQSLSPYLFR;FPVYDYDPASLK	53	52	8.1.1.1715.27;7.1.1.794.29;10.1.1.1279.30;12.1.1.1577.25;4.1.1.1552.27;7.1.1.745.24;4.1.1.2036.9;11.1.1.1492.18;1.1.1.1077.30;15.1.1.1680.11;8.1.1.1538.5;5.1.1.1640.23;16.1.1.1429.3;2.1.1.1404.23;5.1.1.1648.26;7.1.1.782.14;10.1.1.1708.2;4.1.1.1553.27;9.1.1.1743.24;2.1.1.1400.24;8.1.1.1705.27;8.1.1.1701.27;4.1.1.1434.21;2.1.1.1357.11;4.1.1.1556.20;9.1.1.1589.8;4.1.1.1557.24;1.1.1.1228.16;1.1.1.144…	28	0.912011	0.891966	26	0.946237	0.497075	7	20.7014	0.0453852	27	1.35519	0.176688	27	0.717794	0.659919	28	0.751623	0.343591	8	20.1372	0.0207179	28	1.0666	0.44735	7	22.08	0.0568369	28	1.47231	0.109381	4	19.9526	0.0359915	28
Apolipoprotein D OS=Bos taurus GN=APOD PE=3 SV=2	186	13.53	tr|F1MS32|F1MS32_BOVIN	Apolipoprotein D OS=Bos taurus GN=APOD PE=3 SV=2		BOVIN	21400.5	189	43.39	9	9	GSCIQANYSLK;CPHPPVQENFDVNK;DILTSNNIEVEK;GSCIQANYSLKENGNVK;WYEIEKIPVSFEK;WYEIEK;IPVSFEK;NPYLPPETVTYLK;MTITDQVNCPESM	111	111	10.1.1.1628.17;10.1.1.1370.2;16.1.1.1535.9;1.1.1.1526.6;10.1.1.1612.9;11.1.1.1127.12;8.1.1.1169.21;3.1.1.1209.29;9.1.1.1631.7;8.1.1.1073.21;8.1.1.1122.28;1.1.1.1514.8;3.1.1.1201.23;8.1.1.1125.21;8.1.1.928.28;10.1.1.1938.17;8.1.1.1045.20;5.1.1.1473.8;8.1.1.1124.29;5.1.1.1467.10;1.1.1.1538.5;8.1.1.1069.24;1.1.1.1494.6;8.1.1.1137.30;10.1.1.1622.30;2.1.1.1351.28;8.1.1.1129.19;10.1.1.1621.8;8.1.1.1116…	80	1.70608	0.225426	82	0.654636	0.0478626	39	8.95365	0.0677124	82	0.816582	0.334979	78	0.92045	0.814783	80	0.366438	0.0102605	41	5.80764	0.124015	80	0.457088	0.0715797	42	6.30957	0.168184	80	0.483059	0.0635175	36	11.8032	0.0178833	82
Carboxypeptidase N catalytic chain OS=Bos taurus GN=CPN1 PE=4 SV=1	187	13.48	tr|G5E5V0|G5E5V0_BOVIN	Carboxypeptidase N catalytic chain OS=Bos taurus GN=CPN1 PE=4 SV=1	sp|Q2KJ83|CBPN_BOVIN	BOVIN	52634.5	462	30.3	9	9	DISGYLVGR;LLLFKL;DENYNNLADAVISVGGINHDVTSGAHGDYFR;EALIQFLEQVHQGIK;IHIMPSMNPDGYEVAAAAQER;HLYVLEFSDYPGIHEPLEPEVK;NFPDLNTYIYYNEK;SQVEPETQAVIQWIR;LVNFQLK	35	34	10.1.1.1842.28;12.1.1.2111.8;1.1.1.1741.4;2.1.1.1319.8;12.1.1.1536.16;2.1.1.1323.8;2.1.1.1746.26;12.1.1.2091.5;1.1.1.1744.21;1.1.1.1736.27;2.1.1.1709.13;11.1.1.1412.13;10.1.1.1806.11;1.1.1.1715.10;11.1.1.1416.12;10.1.1.1853.26;12.1.1.2099.10;12.1.1.2095.6;1.1.1.1732.29;1.1.1.1721.11;10.1.1.1802.14;12.1.1.2106.10;12.1.1.2135.7;10.1.1.1401.11;1.1.1.1740.22;2.1.1.1315.6;10.1.1.1741.15;10.1.1.1846.28…	36	2.07014	0.0110855	37	1.27057	0.879119	20	8.3946	0.00884722	37	2.03236	0.0381237	36	1.92309	0.013142	37	1.19124	0.722092	19	8.31764	0.00205485	37	1.90546	0.020084	17	4.65586	0.237993	36	1	0.692509	20	6.54636	0.00890057	37
Protein disulfide-isomerase OS=Bos taurus GN=P4HB PE=1 SV=1	188	13.44	tr|A6H7J6|A6H7J6_BOVIN	Protein disulfide-isomerase OS=Bos taurus GN=P4HB PE=1 SV=1	sp|P05307|PDIA1_BOVIN	BOVIN	57203	510	17.45	8	8	THILLFLPK;ILFIFIDSDHTDNQR;TVIDYNGER;NFEEVAFDEK;VDATEESDLAQQYGVR;EADDIVNWLK;MDSTANEVEAVK;ILEFFGLK	19	19	12.1.1.2087.5;4.1.1.1427.29;13.1.1.1860.4;13.1.1.2230.12;13.1.1.1868.2;4.1.1.1431.30;12.1.1.2079.5;11.1.1.1964.3;8.1.1.982.19;13.1.1.1710.4;8.1.1.1086.16;6.1.1.1870.2;13.1.1.1864.3;13.1.1.1714.3;3.1.1.1320.28;3.1.1.1315.30;8.1.1.1151.25;3.1.1.1012.20;13.1.1.1706.4	14	1.20226	0.79836	13	1.97697	0.21161	9	4.32514	0.180793	14	0.855067	0.597712	14	0.824138	0.232915	13	1.30617	0.438696	9	2.72898	0.321494	14	0.597035	0.0386923	8	3.37287	0.220803	14	0.704693	0.380336	8	1.90546	0.725178	13
COL18A1 protein OS=Bos taurus GN=COL18A1 PE=2 SV=1	189	13.4	tr|A8E654|A8E654_BOVIN	COL18A1 protein OS=Bos taurus GN=COL18A1 PE=2 SV=1		BOVIN	135067	1329	7.073	8	8	TAASFELPALDGR;GADFQCFQQAR;AATGQASSLLAGR;LTESYCETWR;LFVAQAGGADPEKFQGLISELR;AAGLAGTFR;LQDLYSIVR;IFSFDGR	17	17	9.1.1.1428.23;1.1.1.1516.21;4.1.1.1463.2;6.1.1.1277.28;12.1.1.1269.19;4.1.1.1825.8;11.1.1.1392.3;12.1.1.2090.21;11.1.1.1396.2;4.1.1.1837.10;11.1.1.1151.16;11.1.1.1406.2;11.1.1.1133.27;11.1.1.1400.4;4.1.1.1459.3;6.1.1.1393.28;4.1.1.1841.5	24	1.22462	0.948095	25	0.903649	0.543628	17	4.52898	0.482439	25	1.0666	0.953814	24	0.937562	0.60943	25	0.691831	0.286937	17	3.83707	0.534847	25	0.809096	0.621795	16	3.7325	0.329976	24	0.83946	0.994633	16	4.96592	0.286346	25
Uncharacterized protein OS=Bos taurus GN=FHL1 PE=1 SV=2	190	13.39	tr|F1MR86|F1MR86_BOVIN	Uncharacterized protein OS=Bos taurus GN=FHL1 PE=1 SV=2	tr|G3MZ95|G3MZ95_BOVIN	BOVIN	33593.5	296	36.15	7	7	CFDKFCANTCVQCR;FVFHQEQVYCPDCAK;FTAVEDQYYCVDCYK;CLQPLASETFVAK;QVIGTGSFFPK;AITSGGITYQDQPWHAECFVCVTCSK;GEDFYCVTCHEAK	15	15	1.1.1.1231.26;4.1.1.1174.18;11.1.1.1168.31;4.1.1.1178.19;4.1.1.1482.3;4.1.1.1478.28;6.1.1.1791.17;4.1.1.1793.5;9.1.1.1778.19;11.1.1.1569.30;6.1.1.1786.11;1.1.1.1439.27;10.1.1.1550.13;10.1.1.1348.27;1.1.1.1145.25	17	1.0666	0.579705	17	1.04713	0.722497	13	1.75388	0.795316	17	0.448745	0.00664011	17	1.47231	0.0977769	17	1.47231	0.133121	13	2.33346	0.734145	17	0.625173	0.0422513	14	1.67494	0.54958	17	0.42462	0.00319851	13	1.6293	0.657752	17
PIGR protein OS=Bos taurus GN=PIGR PE=2 SV=1	191	13.37	tr|A6QNW3|A6QNW3_BOVIN	PIGR protein OS=Bos taurus GN=PIGR PE=2 SV=1	sp|P81265|PIGR_BOVIN	BOVIN	82506.2	757	15.98	8	8	KSPIFGPEEVTSVEGR;TVTINCPFTR;WISTVELK;TIQDCFQVVDSTGYVSNSYKDR;LSDAGMYVCQAGDDAK;SSVTFDCSLGPEVANVPK;CTTLISSEGYVSDDYVGR;GGSVTVSCPYNPK	21	21	11.1.1.1209.27;6.1.1.1619.24;6.1.1.1403.19;5.1.1.1216.30;6.1.1.1622.16;2.1.1.1213.24;3.1.1.1458.14;6.1.1.1394.22;9.1.1.1605.26;11.1.1.1205.25;11.1.1.1201.25;2.1.1.1503.15;5.1.1.1596.30;5.1.1.1600.31;9.1.1.1601.26;5.1.1.1544.21;9.1.1.1606.20;8.1.1.1285.30;9.1.1.1602.14;5.1.1.1218.17;6.1.1.1228.31	19	3.0761	0.086702	21	1.47231	0.460027	12	4.74242	0.0596891	21	1.0666	0.907275	19	2.48886	0.102207	21	1.20226	0.834678	12	4.01791	0.158966	21	0.855067	0.282837	11	1.80302	0.404669	19	0.343558	0.0296101	13	3.34195	0.105496	21
Uncharacterized protein OS=Bos taurus GN=PRG4 PE=4 SV=1	192	13.35	tr|G3MYM8|G3MYM8_BOVIN	Uncharacterized protein OS=Bos taurus GN=PRG4 PE=4 SV=1		BOVIN	116915	1077	9.471	11	9	RITEVWGIPSPIDTVFTR;DQYYNIDVPSR;GLPNVVTSAISLPNIR;SRPESVYFFK;ITEVWGIPSPIDTVFTR;RPAINYSVYGETAQV;ECTVELSCK;IVAALSIAQYK;VSTLWR	45	24	6.1.1.2034.14;13.1.1.1997.27;2.1.1.1196.9;3.1.1.1019.28;12.1.1.1355.8;13.1.1.1989.27;13.1.1.1962.2;6.1.1.2030.22;12.1.1.1347.8;12.1.1.1466.24;8.1.1.997.22;6.1.1.2026.20;14.1.1.2048.15;9.1.1.1473.31;12.1.1.1909.21;8.1.1.999.20;13.1.1.1966.3;4.1.1.1275.2;14.1.1.1979.24;12.1.1.1913.21;6.1.1.2309.28;14.1.1.2045.8;13.1.1.1993.25;14.1.1.2041.7	24	1.67494	0.106762	24	1.15878	0.662509	13	4.28548	0.0619594	23	2.03236	0.0261304	23	0.928966	0.772227	23	0.648634	0.123307	13	2.72898	0.0998211	22	1.14815	0.306471	13	2.77971	0.0867904	23	1.1695	0.366368	14	3.76704	0.0744976	23
Prosaposin OS=Bos taurus GN=PSAP PE=1 SV=2	193	13.28	tr|F1MXP8|F1MXP8_BOVIN	Prosaposin OS=Bos taurus GN=PSAP PE=1 SV=2	tr|A0A140T8C6|A0A140T8C6_BOVIN;sp|P26779|SAP_BOVIN	BOVIN	58062.9	525	19.81	7	2	KANGNVCQDCIQLVTDVQEALR;GNVCQDCIQLVTDVQEALR	20	6	9.1.1.2105.23;9.1.1.2318.10;9.1.1.2129.24;9.1.1.2314.12;9.1.1.2133.22;9.1.1.2318.9	0	0	-	0	0	-	0	0	-	0	0	-	0	0	-	0	0	-	0	0	-	0	0	-	0	0	-	0	0	-	0	0	-	0
Coronin-1A OS=Bos taurus GN=CORO1A PE=1 SV=3	194	13.27	sp|Q92176|COR1A_BOVIN	Coronin-1A OS=Bos taurus GN=CORO1A PE=1 SV=3		BOVIN	50978.7	461	20.82	7	7	KSDLFQEDLYPPTAGPDAALTAEEWLGGR;ILTTGFSR;ADQCYEDVR;VSQNTWDSGFCAVNPK;QVALWDTK;TTPEASGAPSSDAISR;DAGPLLISLK	19	19	2.1.1.1506.18;2.1.1.1510.17;1.1.1.1192.23;1.1.1.1043.19;10.1.1.2241.25;12.1.1.1391.9;7.1.1.728.19;2.1.1.1061.30;12.1.1.1387.17;10.1.1.2233.20;10.1.1.1495.31;12.1.1.1383.17;10.1.1.2237.19;1.1.1.1383.14;3.1.1.1457.23;10.1.1.2245.19;1.1.1.1383.31;10.1.1.1406.31;9.1.1.2313.18	20	0.831764	0.456763	21	0.619441	0.332478	6	9.46237	0.18691	21	0.654636	0.482248	16	0.349945	0.0269209	19	0.248886	0.00717587	5	3.76704	0.712157	19	0.272898	0.0281617	6	10	0.132606	20	0.794328	0.946184	8	12.5892	0.0902025	22
C-X-C motif chemokine OS=Bos taurus GN=PF4 PE=3 SV=1	195	13.24	tr|F1MD83|F1MD83_BOVIN	C-X-C motif chemokine OS=Bos taurus GN=PF4 PE=3 SV=1	tr|A6QPP9|A6QPP9_BOVIN	BOVIN	12566.6	118	58.47	8	8	DSEGGESEDLQCVCLK;KICLDQQNPLYK;HISSLEVIGAGLHCPSPQLIATLK;HISSLEVIGAGLHCPSP;ICLDQQNPLYKK;ICLDQQNPLYK;QESSFPATFVPLPADSEGGESEDLQCVCLK;GRKICLDQQNPLYK	281	281	16.1.1.1684.15;12.1.1.1797.27;15.1.1.1492.28;13.1.1.1869.11;13.1.1.1876.15;5.1.1.1870.10;12.1.1.1762.7;12.1.1.1780.10;8.1.1.1022.31;11.1.1.1653.8;12.1.1.1791.4;12.1.1.1367.29;5.1.1.1896.4;12.1.1.1796.29;13.1.1.1749.10;10.1.1.1456.15;1.1.1.1342.10;5.1.1.1899.2;12.1.1.1672.10;15.1.1.1889.3;1.1.1.1347.8;12.1.1.1757.13;5.1.1.1883.13;5.1.1.1858.30;12.1.1.1774.10;5.1.1.1879.3;12.1.1.1778.8;15.1.1.1413.…	57	13.6773	0.00316936	85	4.20727	0.152056	81	1.21339	0.894796	89	0.990832	0.179125	58	7.58578	0.0300034	85	2.55859	0.149382	81	0.711214	0.908597	89	0.57544	0.182361	49	0.0972747	0.0239916	57	0.0801678	0.00621068	77	0.288403	0.410975	85
ATP-dependent 6-phosphofructokinase OS=Bos taurus GN=PFKP PE=3 SV=2	196	13.2	tr|E1BCW3|E1BCW3_BOVIN	ATP-dependent 6-phosphofructokinase OS=Bos taurus GN=PFKP PE=3 SV=2		BOVIN	86005	791	19.6	10	10	TLLFQPVAELKK;NVLGHMQQGGAPSPFDR;ELVVTQLGYDTR;EIGWGDVGGWTGQGGSILGTK;DLQSNVEHLTEK;VSFEVSDASQLEPVQPR;GPEEPAAI;AIGVLTSGGDAQGMNAAVR;YLEDIAAQMR;IIEVVDAIMTTAQSHQR	11	11	11.1.1.1532.14;6.1.1.1663.6;13.1.1.2251.7;8.1.1.1001.10;3.1.1.1783.21;11.1.1.1237.23;2.1.1.1446.30;7.1.1.846.4;1.1.1.1434.23;9.1.1.1807.5;2.1.1.1861.20	10	0.394457	0.0955771	9	0.496592	0.160873	5	0.625173	0.163269	10	0.346737	0.101718	9	1.03753	0.815641	9	1.35519	0.265435	7	1.69044	0.870944	9	0.92045	0.843676	5	1.47231	0.828254	10	0.879022	0.983758	7	1.24738	0.660486	9
Periostin variant 9 OS=Bos taurus PE=2 SV=1	197	13	tr|J9QD97|J9QD97_BOVIN	Periostin variant 9 OS=Bos taurus PE=2 SV=1	tr|D1Z308|D1Z308_BOVIN;tr|Q2KJC7|Q2KJC7_BOVIN;tr|J9QDU2|J9QDU2_BOVIN	BOVIN	93159	836	13.52	7	7	GFEPGVTNILK;LILQNHILK;GSFTYFAPSNEAWDNLDSDIRR;DKNALQNIILYHLTPGVFIGK;DQGPNVCALQQILGTK;LLYPADTPVGNDQLLEILNK;AAAITSDILETLGR	12	12	12.1.1.1401.10;12.1.1.1405.5;10.1.1.1894.24;3.1.1.1648.14;14.1.1.2102.14;3.1.1.2084.12;10.1.1.2287.13;5.1.1.2303.13;11.1.1.2114.14;10.1.1.1516.3;4.1.1.2221.21;1.1.1.1790.21	11	1.23595	0.469813	11	1.09648	0.859425	10	2.05116	0.0860908	11	1.69044	0.0974526	11	0.758578	0.179899	11	0.666807	0.105748	10	1.23595	0.912815	11	1.03753	0.803567	10	1.64437	0.277668	11	1.35519	0.246216	10	1.85353	0.263545	11
26S proteasome non-ATPase regulatory subunit 5 OS=Bos taurus GN=PSMD5 PE=4 SV=1	198	12.97	tr|F1N6Z0|F1N6Z0_BOVIN	26S proteasome non-ATPase regulatory subunit 5 OS=Bos taurus GN=PSMD5 PE=4 SV=1	sp|Q0P5A6|PSMD5_BOVIN	BOVIN	56170	504	17.46	7	7	IVENSDAVTEILNNAELLK;LGPLFSLLNENHR;TIAEIFGNPNYLR;ILTLSQVGR;ALQSLLQSVPLSELR;LEAPLEELR;ELTGEDVLVR	8	8	13.1.1.1598.14;4.1.1.1297.19;1.1.1.2163.19;13.1.1.2227.24;13.1.1.2039.2;8.1.1.1332.7;1.1.1.2161.21;12.1.1.1888.19	8	0.954993	0.743232	8	0.92045	0.620231	6	1.03753	0.640447	8	0.946237	0.498182	8	0.937562	0.652144	8	0.912011	0.485805	6	1.02802	0.696192	8	0.928966	0.541185	6	1.07647	0.465411	8	0.981748	0.824994	7	1.11686	0.428988	8
Immunoglobulin light chain, lambda gene cluster OS=Bos taurus GN=IGL@ PE=2 SV=1	199	12.94	tr|Q1RMN8|Q1RMN8_BOVIN	Immunoglobulin light chain, lambda gene cluster OS=Bos taurus GN=IGL@ PE=2 SV=1		BOVIN	24536	234	65.81	37	9	VSITCSGSSSNIGRDNVGWYQQVPGSGLR;SSTVFGSGTTLTVLGQPK;STVFGSGTTLTVLGQPK;VSITCSGSSSNIGR;DNVGWYQQVPGSGLR;TIIYSSSSRPSGVPDR;IGRDNVGWYQQVPGSGLR;TVFGSGTTLTVLGQPK;TIIYSSSSR	2265	112	11.1.1.1065.27;16.1.1.1437.11;6.1.1.1227.29;11.1.1.1069.30;11.1.1.1082.31;15.1.1.1084.11;16.1.1.1433.9;11.1.1.1067.30;9.1.1.1328.30;14.1.1.1079.29;4.1.1.1599.19;9.1.1.1316.7;9.1.1.1338.16;12.1.1.1654.30;12.1.1.1662.12;11.1.1.1114.30;4.1.1.1604.17;6.1.1.1877.28;13.1.1.1853.8;5.1.1.1224.30;12.1.1.1624.16;5.1.1.1225.30;5.1.1.1692.15;14.1.1.1775.29;13.1.1.1196.31;10.1.1.1206.19;9.1.1.1311.18;6.1.1.12…	12	0.751623	0.409604	12	0.963829	0.856395	5	3.98107	0.486532	13	0.787046	0.996903	13	1.45881	0.319674	13	1.83654	0.839185	5	5.64937	0.368379	15	1.57036	0.713685	5	5.24808	0.820092	14	1.05682	0.408492	5	3.66438	0.423973	13
Serum amyloid A protein OS=Bos taurus GN=SAA1 PE=1 SV=2	200	12.57	sp|P35541|SAA_BOVIN	Serum amyloid A protein OS=Bos taurus GN=SAA1 PE=1 SV=2		BOVIN	14516	130	46.92	7	7	QWMSFFGEAYEGAK;ADQAANEWGR;FTDPLFK;FGEAYEGAK;GTTSGQGQEDSRADQAANEWGR;GPGGAWAAK;GADKYFHAR	72	72	2.1.1.2033.22;8.1.1.846.31;2.1.1.1080.11;3.1.1.990.15;4.1.1.2064.16;6.1.1.1209.29;2.1.1.1067.26;3.1.1.1948.24;10.1.1.2128.19;16.1.1.1870.6;10.1.1.1533.13;4.1.1.2054.23;1.1.1.1036.4;11.1.1.1938.21;14.1.1.1104.23;1.1.1.1055.29;4.1.1.2060.22;8.1.1.850.27;14.1.1.1473.4;2.1.1.1296.4;3.1.1.982.20;1.1.1.1763.2;11.1.1.1424.18;11.1.1.1933.23;10.1.1.2133.20;2.1.1.2042.24;10.1.1.1366.12;2.1.1.2034.23;1.1.1.…	50	0.452898	0.00763923	48	0.704693	0.276942	22	4.57088	0.79641	43	1.67494	0.0748501	48	0.253513	0.0069503	45	0.380189	0.105824	19	2.96483	0.522838	42	0.879022	0.696119	22	7.7983	0.596504	48	3.49945	0.0021284	21	5.19996	0.99755	44
Uncharacterized protein OS=Bos taurus PE=4 SV=1	201	12.55	tr|G3X7F3|G3X7F3_BOVIN	Uncharacterized protein OS=Bos taurus PE=4 SV=1		BOVIN	74144.4	655	56.95	43	13	NGEWSEPPK;DRYQYGEEVTYNCDEGFGTDGPASIR;TCGNIPDIDH;NGEWSEPPKCLEACVISEETMR;IPDIDHSDIKPSVLPYHHGDSVEFSCR;WSSPPQCVGLPCGLPPYIQNGVVSHK;YQYGEEVTYNCDEGFGTDGPASIR;NVVCQNGEWSEPPK;SCAPPAQLLNGK;IGCSQPPQIDHGTINSSSSAEER;IGCSQPPQIDHGTINSSSSAEERL;FITCISGAWTQPPQCIATDELRK;TCGNIPDIDHSDIKPSVLPYHHGDSVEFSCR	1606	70	9.1.1.1405.13;9.1.1.1300.21;3.1.1.1004.29;5.1.1.1204.28;3.1.1.1019.24;8.1.1.1434.24;6.1.1.1217.28;14.1.1.1109.28;5.1.1.1390.31;5.1.1.1722.30;9.1.1.1293.11;3.1.1.1123.31;3.1.1.1015.29;9.1.1.1436.9;5.1.1.1373.30;5.1.1.1371.12;9.1.1.1327.29;8.1.1.899.29;8.1.1.946.30;9.1.1.1304.15;8.1.1.1495.29;8.1.1.874.28;3.1.1.1008.26;8.1.1.902.29;8.1.1.915.29;5.1.1.1402.31;8.1.1.903.28;4.1.1.1241.31;3.1.1.1123.24…	8	1.41906	0.725278	8	1.25892	0.83451	6	8.01678	0.382219	8	1.59956	0.856207	7	0.30761	0.469025	7	0.263027	0.418168	6	1.95885	0.935054	7	0.331131	0.409728	6	5.91562	0.5	8	1.11686	0.855666	6	6.48634	0.443721	8
Olfactomedin-like protein 3 OS=Bos taurus GN=OLFML3 PE=2 SV=1	202	12.53	sp|Q0VCP3|OLFL3_BOVIN	Olfactomedin-like protein 3 OS=Bos taurus GN=OLFML3 PE=2 SV=1		BOVIN	45885.8	406	25.86	7	7	RPPGGPGGGGELQNTLQLIK;AALPYFPR;FGGPAGLWTK;LDPQTLDTEQQWDTPCPR;QLYAWDDGYQIVYK;EVDYLETQNPALPCVEVDEK;IQCSFDASGTLTPER	18	18	12.1.1.1536.28;8.1.1.1313.14;11.1.1.1402.27;6.1.1.1482.28;8.1.1.1487.24;4.1.1.1381.8;4.1.1.1377.4;8.1.1.1491.24;4.1.1.1369.7;11.1.1.1407.28;1.1.1.1670.8;12.1.1.1537.25;4.1.1.1373.5;11.1.1.1326.5;11.1.1.1322.4;12.1.1.1540.28;12.1.1.1539.6;6.1.1.1491.29	22	0.92045	0.774162	22	0.731139	0.856068	15	2.80543	0.198439	22	1.07647	0.387162	22	1.41906	0.142187	22	1.1272	0.430924	15	4.05509	0.127762	22	1.6293	0.0623937	16	3.0761	0.197657	22	1.15878	0.635112	15	3.56451	0.213478	22
Microtubule-associated protein RP/EB family member 2 OS=Bos taurus GN=MAPRE2 PE=2 SV=1	203	12.47	sp|Q3SZP2|MARE2_BOVIN	Microtubule-associated protein RP/EB family member 2 OS=Bos taurus GN=MAPRE2 PE=2 SV=1		BOVIN	36988	326	21.47	7	7	LLQASFK;LALEGVEKER;LREIELLCQEHGQENDDLVQR;EIELLCQEHGQENDDLVQR;LALEGVEK;FQDNLDFIQWFK;SDKDLETQVIQLNEQVHSLK	19	19	9.1.1.1685.8;3.1.1.1304.29;3.1.1.1292.29;11.1.1.1306.12;5.1.1.1242.11;3.1.1.1300.29;8.1.1.1361.6;8.1.1.1353.8;5.1.1.1330.19;9.1.1.1681.7;4.1.1.1393.27;8.1.1.1357.11;4.1.1.1389.28;4.1.1.1397.24;8.1.1.1370.9;3.1.1.1296.28;4.1.1.1402.29;5.1.1.2298.3;8.1.1.1365.6	21	1.09648	0.983359	21	0.654636	0.214829	13	3.10456	0.217629	21	0.432514	0.0055572	21	1.0666	0.965786	21	0.648634	0.237752	13	2.93765	0.256209	21	0.42462	0.0120996	14	2.75423	0.251471	21	0.401791	0.00681104	13	4.61318	0.0639642	21
Phospholipase A2, group VII (Platelet-activating factor acetylhydrolase, plasma) OS=Bos taurus GN=PLA2G7 PE=2 SV=1	204	12.46	tr|Q1RML9|Q1RML9_BOVIN	Phospholipase A2, group VII (Platelet-activating factor acetylhydrolase, plasma) OS=Bos taurus GN=PLA2G7 PE=2 SV=1	sp|Q28017|PAFA_BOVIN	BOVIN	50150.7	444	24.77	8	8	GSVHQNFVDFTFATSK;IQALMAAANIGQSK;FLGTHWLVGK;IPQPLFFINSER;IIGYLFTLK;IAIIGHSFGGATVIQTLSEDQR;TGEKYPLIIFSHGLGAFR;FQYPSNIIR	16	16	6.1.1.1983.20;6.1.1.1979.21;2.1.1.1345.16;13.1.1.1997.5;13.1.1.2003.17;14.1.1.1882.3;13.1.1.1707.3;14.1.1.1835.10;14.1.1.1831.8;14.1.1.1706.7;13.1.1.1711.5;14.1.1.1886.3;6.1.1.1987.18;3.1.1.1283.22;4.1.1.1476.7;13.1.1.2002.4	20	1.23595	0.762954	21	0.83946	0.67494	13	4.96592	0.13035	20	0.895365	0.381281	20	1.23595	0.79536	21	0.831764	0.734321	12	4.83059	0.234041	20	0.895365	0.542159	12	3.69828	0.116834	19	0.711214	0.586946	11	5.34564	0.134524	20
Uncharacterized protein OS=Bos taurus GN=IQGAP1 PE=1 SV=2	205	12.39	tr|F1MC48|F1MC48_BOVIN	Uncharacterized protein OS=Bos taurus GN=IQGAP1 PE=1 SV=2		BOVIN	182780	1600	9.188	10	10	ATFYGEQVDYYK;EQLWLANEGLITK;LPYDVTPEQALSHEEVR;EEIQSSISGVTAAYNR;LIVDVIR;ILQSPALGLR;LEGVLSEVAQHYQDTLIR;FQPGETLTEILETPATSEQEAEHQR;ITLQDVVSHSK;ILAIGLINEALDEGDAQK	18	18	3.1.1.1436.4;5.1.1.1598.5;8.1.1.1744.26;1.1.1.1662.8;10.1.1.2285.8;9.1.1.1559.27;8.1.1.1259.9;5.1.1.1585.12;1.1.1.1669.6;6.1.1.2025.27;8.1.1.1753.24;6.1.1.2021.25;8.1.1.1748.20;11.1.1.2110.5;8.1.1.1757.26;1.1.1.1216.2;6.1.1.2017.26;9.1.1.1496.8	16	0.954993	0.890443	15	1.75388	0.876713	11	3.46737	0.407531	18	0.92045	0.344845	13	0.642688	0.878206	12	1.30617	0.849737	10	3.16228	0.461658	15	0.660694	0.377067	10	4.05509	0.44407	17	0.981748	0.48391	9	2.0893	0.394592	15
Adipocyte plasma membrane-associated protein OS=Bos taurus GN=APMAP PE=2 SV=1	206	12.29	sp|Q3T0E5|APMAP_BOVIN	Adipocyte plasma membrane-associated protein OS=Bos taurus GN=APMAP PE=2 SV=1		BOVIN	46090.6	412	21.84	7	7	GLFEVNPWKR;LFENQLVGPESIANIGDVMFTGTADGR;LENGEVETIAR;KMSFLNDLTVTR;GGADVFVENLPGFPDNIR;GLFEVNPWK;LLLSSETPIEGR	24	24	1.1.1.1890.26;1.1.1.1895.31;1.1.1.1912.6;2.1.1.1412.22;10.1.1.2005.5;1.1.1.1908.30;10.1.1.2000.27;1.1.1.1903.27;1.1.1.1902.28;3.1.1.1104.25;12.1.1.1461.16;1.1.1.1396.17;1.1.1.1899.4;1.1.1.1893.8;12.1.1.1611.9;2.1.1.1179.23;4.1.1.1621.20;11.1.1.1566.19;4.1.1.2080.26;1.1.1.1173.28;4.1.1.1616.28;7.1.1.820.4;1.1.1.1392.17;10.1.1.1995.28	21	1.61436	0.0348742	22	1.77011	0.0603778	12	4.52898	0.157352	21	2.70396	0.0335024	20	0.801678	0.446179	20	0.887156	0.630059	8	2.58226	0.213359	19	1.38038	0.207288	12	3.34195	0.239524	20	1.64437	0.291208	12	2.75423	0.247331	21
78 kDa glucose-regulated protein OS=Bos taurus GN=HSPA5 PE=2 SV=1	207	12.26	sp|Q0VCX2|GRP78_BOVIN	78 kDa glucose-regulated protein OS=Bos taurus GN=HSPA5 PE=2 SV=1		BOVIN	72399.5	655	22.6	12	10	SDIDEIVLVGGSTR;ELEEIVQPIISK;DNHLLGTFDLTGIPPAPR;VTHAVVTVPAYFNDAQR;SQIFSTASDNQPTVTIK;IINEPTAAAIAYGLDKR;DAGTIAGLNVMR;KSDIDEIVLVGGSTR;ITPSYVAFTPEGER;NQLTSNPENTVFDAK	28	18	1.1.1.1397.24;4.1.1.1402.19;1.1.1.1323.14;10.1.1.1510.22;5.1.1.1636.25;1.1.1.1324.18;3.1.1.1311.17;3.1.1.1306.14;10.1.1.1520.21;5.1.1.1641.27;1.1.1.1402.28;6.1.1.1536.14;1.1.1.1398.29;8.1.1.1326.15;4.1.1.1674.9;8.1.1.1087.31;3.1.1.1578.8;2.1.1.1601.14	15	0.831764	0.801878	15	1.03753	0.706187	12	1.38038	0.880007	15	0.717794	0.36522	14	0.765597	0.526974	14	0.972747	0.550805	11	1.27057	0.711357	14	0.642688	0.0792473	12	1.69044	0.99902	15	0.855067	0.258856	12	1.27057	0.953845	15
6-phosphogluconate dehydrogenase, decarboxylating OS=Bos taurus GN=PGD PE=1 SV=2	208	12.25	tr|Q3ZCI4|Q3ZCI4_BOVIN	6-phosphogluconate dehydrogenase, decarboxylating OS=Bos taurus GN=PGD PE=1 SV=2		BOVIN	53076.6	483	18.84	7	7	AGQAVDDFIEK;AIFQGIAAK;SAVENCQDSWR;VGTGEPCCDWVGDEGAGHFVK;GILFVGSGVSGGEDGAR;IISYAQGFMLLR;VDDFLANEAK	23	23	4.1.1.1421.7;8.1.1.1153.22;9.1.1.1492.29;8.1.1.1172.21;4.1.1.1452.27;11.1.1.1325.20;2.1.1.1413.28;3.1.1.991.28;3.1.1.993.26;3.1.1.1246.22;3.1.1.996.27;2.1.1.1409.29;3.1.1.1340.29;14.1.1.1768.12;3.1.1.1344.27;8.1.1.1177.22;4.1.1.1425.7;8.1.1.1181.18;4.1.1.1380.3;3.1.1.1348.29;4.1.1.1417.25;4.1.1.1456.28;8.1.1.1185.23	20	0.310456	0.17661	20	0.487529	0.0614004	17	0.428549	0.982	20	0.398107	0.0465682	23	0.564937	0.159092	23	0.954993	0.278067	20	0.787046	0.841563	23	0.751623	0.122444	20	1.21339	0.537679	23	1.2942	0.264351	19	0.758578	0.573664	23
Integrin-linked protein kinase OS=Bos taurus GN=ILK PE=4 SV=1	209	12.23	tr|G5E505|G5E505_BOVIN	Integrin-linked protein kinase OS=Bos taurus GN=ILK PE=4 SV=1	sp|Q3SWY2|ILK_BOVIN	BOVIN	51493.9	452	16.81	6	6	SAVVEMLIMR;VALEGLRPTIPPGISPHVCK;GMAFLHTLEPLIPR;FDMIVPILEK;MYAPAWVAPEALQK;DFNEECPR	17	17	3.1.1.1565.8;5.1.1.1610.8;12.1.1.1960.6;4.1.1.2135.3;3.1.1.1561.11;12.1.1.1558.9;14.1.1.2095.2;12.1.1.1956.10;12.1.1.1563.14;14.1.1.2099.2;7.1.1.727.17;11.1.1.1989.8;4.1.1.2129.17;14.1.1.2091.3;12.1.1.1948.4;12.1.1.1952.8;14.1.1.2103.5	13	0.461318	0.15019	14	0.711214	0.291043	7	3.31131	0.973725	14	0.359749	0.0611102	11	0.263027	0.0927987	12	0.428549	0.253392	5	1.55597	0.972454	13	0.210863	0.0276017	10	6.48634	0.233818	15	0.772681	0.337676	10	4.52898	0.475324	16
Uncharacterized protein OS=Bos taurus GN=KRT6C PE=3 SV=1	210	12.11	tr|M0QVY0|M0QVY0_BOVIN	Uncharacterized protein OS=Bos taurus GN=KRT6C PE=3 SV=1	tr|A4FV94|A4FV94_BOVIN	BOVIN	60803.4	571	17.34	12	6	WTLLQEQGTK;YEELQVTAGR;QNLEPLFEQYINNLR;SLYGLGGSK;QNLEPLFEQYINNLRR;NLDLDSIIAEVK	139	123	2.1.1.1100.8;8.1.1.1816.2;1.1.1.1958.2;8.1.1.1859.10;5.1.1.1390.19;9.1.1.2145.17;11.1.1.2053.25;1.1.1.2028.12;9.1.1.2187.11;8.1.1.1851.10;11.1.1.2088.24;1.1.1.1962.2;3.1.1.1003.3;1.1.1.1986.2;9.1.1.2151.2;9.1.1.2130.2;15.1.1.1220.25;5.1.1.1407.20;5.1.1.1386.19;8.1.1.1059.11;9.1.1.2139.2;12.1.1.1216.19;14.1.1.1222.23;9.1.1.2203.7;8.1.1.1884.6;4.1.1.2143.20;5.1.1.1448.12;8.1.1.931.4;11.1.1.2074.23;…	34	0.356451	0.283992	31	2.26987	0.447638	33	0.0758578	0.142447	34	0.539511	0.331094	32	0.197697	0.0197076	29	1.23595	0.0660872	30	0.049204	0.000648306	32	0.258226	0.378028	35	0.207014	0.00317699	36	1.52757	0.0641889	31	0.0387258	9.71951e-05	32
Lecithin-cholesterol acyltransferase OS=Bos taurus GN=LCAT PE=2 SV=1	211	12.11	tr|Q2KIW4|Q2KIW4_BOVIN	Lecithin-cholesterol acyltransferase OS=Bos taurus GN=LCAT PE=2 SV=1		BOVIN	49843.9	440	16.36	6	6	TYSVEYLDSSK;DLLAGLPAPGVEVY;MTTTSPWMLPAR;LEPSQQEEYYLK;LDKPSVVNWMCYR;VSNAPGVQIR	32	32	5.1.1.1391.4;12.1.1.1155.24;13.1.1.1629.30;8.1.1.1048.23;5.1.1.1395.30;3.1.1.1117.29;8.1.1.1102.30;10.1.1.2160.11;3.1.1.1229.25;15.1.1.1152.18;5.1.1.1596.20;13.1.1.1634.30;12.1.1.1334.30;13.1.1.1544.29;5.1.1.1389.26;12.1.1.1596.17;8.1.1.1098.27;2.1.1.2065.12;4.1.1.1191.8;4.1.1.1566.12;3.1.1.1163.28;8.1.1.1094.30;4.1.1.1565.21;2.1.1.2069.14;12.1.1.1407.29;13.1.1.1188.25;12.1.1.1600.21;15.1.1.1068.…	23	1.51356	0.0821333	23	1.48594	0.167702	7	21.8776	0.000747844	22	2.48886	0.0168376	22	0.847227	0.439824	22	0.83946	0.221509	7	14.8594	0.0688494	22	1.39316	0.628095	7	16.5959	0.0257297	21	1.69044	0.233586	7	17.0608	0.00404586	22
Myosin light polypeptide 6 OS=Bos taurus GN=MYL6 PE=2 SV=2	212	12.08	sp|P60661|MYL6_BOVIN	Myosin light polypeptide 6 OS=Bos taurus GN=MYL6 PE=2 SV=2		BOVIN	16930	151	47.68	7	7	EAFQLFDR;DQGTYEDYVEGLR;HVLVTLGEK;NKDQGTYEDYVEGLR;ALGQNPTNAEVLK;VLDFEHFLPMLQTVAK;ILYSQCGDVMR	35	35	8.1.1.1018.13;1.1.1.1438.7;10.1.1.1357.29;13.1.1.2230.2;10.1.1.1548.7;1.1.1.1442.5;8.1.1.1026.16;5.1.1.1301.31;1.1.1.1434.4;6.1.1.1314.18;13.1.1.2017.5;2.1.1.1282.24;8.1.1.1203.25;2.1.1.1278.23;12.1.1.2178.7;10.1.1.1353.27;12.1.1.2191.5;4.1.1.1448.27;1.1.1.1134.28;4.1.1.1278.9;5.1.1.1305.30;13.1.1.2210.7;2.1.1.1455.7;8.1.1.1022.13;13.1.1.2021.4;12.1.1.2191.6;8.1.1.1020.15;4.1.1.1282.14;12.1.1.217…	24	0.436516	0.0774796	23	0.519996	0.0889667	21	0.731139	0.357603	24	0.277971	0.00458984	26	0.57544	0.148704	25	0.704693	0.177962	23	0.895365	0.480122	26	0.356451	0.00642169	23	1.61436	0.900946	26	0.597035	0.0508453	22	1.31826	0.922349	25
Procollagen-lysine,2-oxoglutarate 5-dioxygenase 1 OS=Bos taurus GN=PLOD1 PE=2 SV=2	213	12.07	sp|O77588|PLOD1_BOVIN	Procollagen-lysine,2-oxoglutarate 5-dioxygenase 1 OS=Bos taurus GN=PLOD1 PE=2 SV=2		BOVIN	83486.6	726	11.16	6	6	LQLNYLGNYIPR;VGVWNVPYISNIYLIK;FLGSGGFIGYAPNLSK;VGVDYEGGGCR;SEDYVDIVQGR;IFQNLDGALDEVVLK	11	9	14.1.1.2182.11;13.1.1.1926.11;4.1.1.1319.26;13.1.1.1933.25;6.1.1.1977.14;6.1.1.1971.17;4.1.1.1315.21;3.1.1.984.20;6.1.1.1971.7	9	1.10662	0.864476	9	1.02802	0.825919	7	3.04789	0.267507	9	1.92309	0.199115	9	0.847227	0.99339	9	0.794328	0.901302	7	2.29087	0.226255	9	1.45881	0.0319977	7	2.88403	0.128053	9	1.75388	0.121585	7	3.0761	0.132444	9
Moesin OS=Bos taurus GN=MSN PE=2 SV=3	214	12.04	sp|Q2HJ49|MOES_BOVIN	Moesin OS=Bos taurus GN=MSN PE=2 SV=3		BOVIN	67974.7	577	10.4	6	6	IGFPWSEIR;QLFDQVVK;APDFVFYAPR;GFFTWLK;LFFLQVK;AKFYPEDVSEELIQDITQR	21	21	14.1.1.1722.9;2.1.1.1501.10;13.1.1.1896.6;3.1.1.1447.11;13.1.1.1730.6;14.1.1.1727.5;9.1.1.2303.17;13.1.1.1904.13;12.1.1.1768.9;1.1.1.1250.23;13.1.1.1908.13;10.1.1.1373.3;5.1.1.1829.8;3.1.1.1451.15;13.1.1.1904.14;5.1.1.1752.2;13.1.1.1900.5;5.1.1.1833.6;14.1.1.1718.7;2.1.1.1497.12;9.1.1.2309.4	16	1.00925	0.613655	16	0.524808	0.623176	13	0.49204	0.709346	17	0.222843	0.00647079	13	0.554626	0.202566	13	0.296483	0.771591	12	0.343558	0.181051	14	0.151356	0.014325	13	0.539511	0.572453	17	0.224906	0.0065058	13	0.946237	0.390082	17
Tetranectin OS=Bos taurus GN=CLEC3B PE=2 SV=1	215	12.03	sp|Q2KIS7|TETN_BOVIN	Tetranectin OS=Bos taurus GN=CLEC3B PE=2 SV=1		BOVIN	22144.2	202	40.1	7	7	CFLAFVQAK;TFHEASEDCISR;EVALLK;TQLDSLAQEVALLK;NWETEITAQPDGGK;GGTLGTPQTGSENDALYEYLR;EQQALQTVCLK	40	39	6.1.1.1749.15;8.1.1.1050.27;6.1.1.1740.22;1.1.1.1999.4;5.1.1.1265.23;9.1.1.1740.11;6.1.1.1753.17;6.1.1.1376.29;9.1.1.2158.2;2.1.1.2008.5;1.1.1.1991.6;9.1.1.2168.4;1.1.1.1997.26;1.1.1.1995.7;9.1.1.2072.16;1.1.1.2007.5;12.1.1.1695.22;2.1.1.1062.8;1.1.1.2008.29;6.1.1.1745.13;1.1.1.2003.6;13.1.1.1759.27;1.1.1.2002.2;12.1.1.1690.21;10.1.1.2092.13;13.1.1.1753.27;1.1.1.2011.4;1.1.1.1991.23;10.1.1.2089.3…	31	0.679204	0.574102	32	0.49204	0.196774	10	12.0226	0.0332212	31	0.685488	0.412731	36	1.41906	0.083043	35	1.00925	0.333402	10	20.7014	0.00133952	35	1.43219	0.120537	10	18.0302	0.0133212	34	0.990832	0.78189	11	19.9526	0.0019699	34
Alpha-actinin-4 OS=Bos taurus GN=ACTN4 PE=2 SV=1	216	12.02	sp|A5D7D1|ACTN4_BOVIN	Alpha-actinin-4 OS=Bos taurus GN=ACTN4 PE=2 SV=1		BOVIN	104927	911	25.25	18	7	ETTDTDTADQVIASFK;QFASQANIVGPWIQTK;DGLAFNALIHR;LVSIGAEEIVDGNAK;LSGSNPYTTVTPQIINSK;MLDAEDIVNTARPDEK;ICDQWDALGSLTHSR	117	14	8.1.1.1445.14;2.1.1.1345.2;5.1.1.1770.14;8.1.1.1449.11;5.1.1.1615.20;5.1.1.2067.22;12.1.1.1707.11;3.1.1.1286.3;8.1.1.1432.27;3.1.1.1425.24;3.1.1.1496.8;2.1.1.1482.19;12.1.1.1705.30;6.1.1.1787.8	11	0.887156	0.775952	11	0.698232	0.353585	7	3.0761	0.32943	11	0.496592	0.031987	11	0.870964	0.842491	11	0.698232	0.658461	6	3.01995	0.356359	11	0.49204	0.153561	7	3.56451	0.285419	11	0.554626	0.047643	7	4.52898	0.201989	11
Ubiquitin-like modifier-activating enzyme 1 OS=Bos taurus GN=UBA1 PE=2 SV=1	217	12.01	sp|A3KMV5|UBA1_BOVIN	Ubiquitin-like modifier-activating enzyme 1 OS=Bos taurus GN=UBA1 PE=2 SV=1		BOVIN	117829	1058	10.02	7	7	SLPASLAEPDFVMTDFAK;LQTSSVLVSGLR;DNPGVVTCLDEAR;AAVATLLQSVQVPEFTPK;YFLVGAGAIGCELLK;YDGQVAVFGSDLQER;LAGTQPLEVLEAVQR	19	19	12.1.1.2143.5;1.1.1.1972.14;2.1.1.1871.21;2.1.1.1867.22;3.1.1.1100.27;3.1.1.1104.28;12.1.1.1543.22;6.1.1.1580.29;6.1.1.2271.9;12.1.1.2154.5;2.1.1.1871.22;12.1.1.1548.25;2.1.1.1182.28;8.1.1.1261.28;12.1.1.2149.8;2.1.1.1178.26;12.1.1.2178.6;12.1.1.2139.4;6.1.1.2278.6	18	0.448745	0.236892	18	0.461318	0.321239	12	1.94089	0.594944	18	0.461318	0.180262	18	0.654636	0.374562	18	0.642688	0.560434	11	2.91072	0.497294	18	0.654636	0.388485	11	3.87258	0.313028	19	1	0.730861	12	4.52898	0.325868	19
Myosin regulatory light polypeptide 9 OS=Bos taurus GN=MYL9 PE=2 SV=3	218	12.01	sp|Q5E9E2|MYL9_BOVIN	Myosin regulatory light polypeptide 9 OS=Bos taurus GN=MYL9 PE=2 SV=3	sp|A4IF97|ML12B_BOVIN	BOVIN	19865	172	45.93	6	4	NAFACFDEEATGTIQEDYLR;FTDEEVDELYR;ELLTTMGDRFTDEEVDELYR;GNFNYIEFTR	52	20	6.1.1.1782.21;1.1.1.1284.14;4.1.1.1516.27;2.1.1.1413.19;7.1.1.1107.5;3.1.1.1400.25;8.1.1.1098.8;2.1.1.1417.21;10.1.1.1506.19;1.1.1.1276.15;8.1.1.1804.11;3.1.1.1406.26;4.1.1.1520.25;2.1.1.1466.24;10.1.1.1501.21;1.1.1.1280.12;7.1.1.1111.5;10.1.1.1500.21;2.1.1.1471.26;7.1.1.1115.5	10	0.448745	0.274567	10	0.57544	0.573297	11	0.128233	0.0469213	11	0.18197	0.126592	5	0.16293	0.0780013	5	0.222843	0.125947	6	0.0570164	0.0240636	6	0.092045	0.0476961	10	0.285759	0.0975862	10	0.432514	0.405404	10	0.21677	0.0632453	10
Acidic mammalian chitinase OS=Bos taurus GN=CHIA PE=1 SV=1	219	12	sp|Q95M17|CHIA_BOVIN	Acidic mammalian chitinase OS=Bos taurus GN=CHIA PE=1 SV=1		BOVIN	52128.9	472	18.64	6	6	HLFTVLVQETR;FPLINTLK;DASNNGIGAPTSGAGPAGPYTR;GTEWVGYDNVNSFR;LIIGFPAYGHNFILR;DGATEAWDDSQNVPYAYK	10	10	15.1.1.2061.4;12.1.1.1550.4;4.1.1.1188.31;12.1.1.1698.14;12.1.1.1694.16;6.1.1.1567.27;12.1.1.1546.3;4.1.1.1465.26;9.1.1.1548.26;6.1.1.1563.31	9	0.436516	0.107692	9	0.452898	0.146301	6	2.42103	0.926542	10	0.444631	0.134284	9	1	0.7641	10	1.05682	0.427333	6	5.15229	0.358835	10	1.0666	0.464067	6	5.05825	0.396863	10	1.05682	0.692985	6	4.48745	0.604007	10
Protein HP-20 homolog OS=Bos taurus PE=2 SV=1	220	12	sp|Q2KIT0|HP20_BOVIN	Protein HP-20 homolog OS=Bos taurus PE=2 SV=1		BOVIN	20645.9	191	47.12	6	6	SLSGMLTLPLHVGEK;VTVQLMR;LSGQLPSPSKPVPFTEVLYNAQR;GIPGLPGPPGTPGPSVK;TGPPGPPGHPGPPGIR;DLQEDTGVFTCR	88	88	14.1.1.1044.7;3.1.1.1413.16;5.1.1.1897.24;11.1.1.1242.24;11.1.1.1241.31;10.1.1.1302.22;12.1.1.1824.27;11.1.1.1525.14;1.1.1.1269.30;5.1.1.1901.10;12.1.1.1085.29;10.1.1.1338.31;11.1.1.1466.14;3.1.1.1110.4;8.1.1.1086.15;12.1.1.1793.5;4.1.1.1515.20;8.1.1.1075.18;5.1.1.1902.22;13.1.1.1874.14;1.1.1.1275.29;4.1.1.1326.28;13.1.1.1873.27;12.1.1.1564.18;5.1.1.1909.26;11.1.1.1186.8;11.1.1.1178.7;12.1.1.1797…	43	0.152757	0.32768	37	1.51356	0.467438	20	3.28095	0.486029	38	1.31826	0.468035	50	6.66807	0.00499445	36	40.1791	0.000810236	11	39.4457	0.00286779	38	38.7258	0.000721446	23	10.9648	0.0259514	39	8.01678	0.00605052	18	2.51189	0.925848	38
Tripeptidyl-peptidase 1 OS=Bos taurus GN=TPP1 PE=4 SV=2	221	12	tr|F1MK08|F1MK08_BOVIN	Tripeptidyl-peptidase 1 OS=Bos taurus GN=TPP1 PE=4 SV=2	sp|Q0V8B6|TPP1_BOVIN	BOVIN	61338.5	563	16.87	6	6	LFGGDFAHQASVAR;GLPPLGFLNPR;YLTLEDVAELVRPSPLTLHTVQK;NCHSVTTQDFLTCWLSVR;LSELVQAVSDPGSPR;ALAPHVDFVGGLHR	11	11	12.1.1.2114.9;14.1.1.1812.14;12.1.1.2122.6;12.1.1.1373.3;14.1.1.1820.11;4.1.1.1916.18;6.1.1.2003.9;4.1.1.1911.20;12.1.1.2118.9;4.1.1.1323.9;14.1.1.1816.14	10	0.685488	0.950001	10	0.758578	0.375925	8	0.685488	0.894682	10	1.04713	0.247295	11	1.05682	0.82314	11	1.25892	0.5123	9	1.14815	0.956683	11	1.65959	0.0908839	9	1.02802	0.908412	11	1.58489	0.276776	9	0.92045	0.713861	11
Catalase OS=Bos taurus GN=CAT PE=1 SV=3	222	11.98	sp|P00432|CATA_BOVIN	Catalase OS=Bos taurus GN=CAT PE=1 SV=3		BOVIN	59914.9	527	15.56	6	6	GAGAFGYFEVTHDITR;VWPHGDYPLIPVGK;LAHEDPDYGLR;FNSANDDNVTQVR;LGPNYLQIPVNCPYR;DALLFPSFIHSQK	10	10	4.1.1.1134.5;11.1.1.1578.31;11.1.1.1519.11;12.1.1.1647.10;2.1.1.1496.9;4.1.1.1148.29;10.1.1.1602.8;12.1.1.1655.12;12.1.1.1651.12;4.1.1.1144.27	10	0.325087	0.0824362	10	0.337287	0.0794547	4	3.87258	0.804227	10	0.130617	0.00413581	12	0.963829	0.862523	11	1.00925	0.871946	5	9.72747	0.14611	12	0.340408	0.0104223	5	9.2045	0.239801	12	0.359749	0.00477176	4	9.12011	0.107815	11
Apolipoprotein C-IV OS=Bos taurus GN=APOC4 PE=2 SV=1	223	11.98	sp|Q3SYR5|APOC4_BOVIN	Apolipoprotein C-IV OS=Bos taurus GN=APOC4 PE=2 SV=1		BOVIN	14437.5	127	48.82	6	6	SSWSLVPGK;AHSLCPQLLCR;WFWGPTAFR;GFMETYYDDHLKDLGSR;VKEWVEPLVNR;AHSLCPQLLCRPSDQN	48	48	10.1.1.1285.5;13.1.1.1300.31;3.1.1.1072.22;15.1.1.1947.18;2.1.1.1150.19;16.1.1.2229.4;11.1.1.1259.14;12.1.1.1256.23;11.1.1.1282.25;16.1.1.2237.6;15.1.1.1964.6;15.1.1.1951.21;15.1.1.1980.6;16.1.1.1558.11;2.1.1.1281.20;2.1.1.1494.8;2.1.1.1277.18;12.1.1.1260.24;14.1.1.1675.20;4.1.1.1330.21;10.1.1.1249.27;16.1.1.2233.3;2.1.1.1152.31;3.1.1.1054.5;15.1.1.1960.7;2.1.1.1268.8;2.1.1.1285.20;15.1.1.1956.10…	43	1.88799	0.017782	43	1.58489	0.0768622	18	13.0617	0.044594	43	1.83654	0.115929	43	1.69044	0.020835	43	1.40605	0.0924397	20	12.5892	0.0198152	43	1.64437	0.060629	19	9.12011	0.180702	43	0.963829	0.494692	17	9.72747	0.0918542	44
Apolipoprotein C-II OS=Bos taurus GN=APOC2 PE=1 SV=2	224	11.89	sp|P19034|APOC2_BOVIN	Apolipoprotein C-II OS=Bos taurus GN=APOC2 PE=1 SV=2		BOVIN	11060.6	101	63.37	6	6	STAAVTTYAGIITDQVF;AHVPQQDEASSPALLTQVQESLLGYWDTAK;TYLPAVDEK;KTYLPAVDEK;STAAVTTYAGIITDQVFSVLSGKD;DEASSPALLTQVQESLLGYWDTAK	22	22	6.1.1.2346.14;4.1.1.2212.24;5.1.1.1309.22;6.1.1.2337.3;4.1.1.2224.30;5.1.1.1305.22;6.1.1.1259.25;11.1.1.2106.17;4.1.1.2225.10;5.1.1.1320.25;5.1.1.1307.21;6.1.1.1266.16;6.1.1.1261.22;16.1.1.1528.7;6.1.1.1321.24;6.1.1.2351.16;6.1.1.2336.14;3.1.1.1070.17;5.1.1.1313.25;2.1.1.2177.24;6.1.1.2340.20;16.1.1.1524.10	14	1.7378	0.277047	14	1.09648	0.608926	7	3.63078	0.802153	15	0.724436	0.367014	13	1.69044	0.122113	14	1.08643	0.659665	7	3.49945	0.296925	15	0.691831	0.969232	9	2.24905	0.354768	15	0.42462	0.118798	7	3.19154	0.468934	15
Hepatitis A virus cellular receptor 1 N-terminal domain containing protein OS=Bos taurus GN=MGC137099 PE=2 SV=1	225	11.83	tr|Q2KII3|Q2KII3_BOVIN	Hepatitis A virus cellular receptor 1 N-terminal domain containing protein OS=Bos taurus GN=MGC137099 PE=2 SV=1		BOVIN	14907.8	131	36.64	6	6	EDIIQTDGYK;GECSWWSCR;ADPSDSGLYCCR;NADPSDSGLYCCR;GECSWWSCREDIIQTDGYK;LPCLYTGEITTACWGR	77	77	2.1.1.1093.25;3.1.1.1153.7;15.1.1.1915.22;4.1.1.1282.7;3.1.1.1161.12;3.1.1.999.30;13.1.1.1893.29;13.1.1.1889.28;5.1.1.1189.29;15.1.1.1907.31;12.1.1.1844.31;4.1.1.1690.24;12.1.1.1101.31;12.1.1.1848.30;3.1.1.995.30;1.1.1.1052.21;15.1.1.1908.31;4.1.1.1266.27;3.1.1.987.30;9.1.1.1607.22;5.1.1.1937.27;11.1.1.1604.24;2.1.1.1179.20;4.1.1.1278.24;3.1.1.1103.22;4.1.1.1274.5;5.1.1.1941.28;12.1.1.1860.28;13.…	55	2.12814	0.101746	56	1.51356	0.36251	29	6.60694	0.430631	56	1.0666	0.897743	54	1.40605	0.207718	56	1	0.701751	29	4.83059	0.393496	56	0.704693	0.493777	30	3.94457	0.927272	56	0.501187	0.0873213	30	4.69894	0.60538	58
Glycogen phosphorylase, liver form OS=Bos taurus GN=PYGL PE=2 SV=1	226	11.7	sp|Q0VCM4|PYGL_BOVIN	Glycogen phosphorylase, liver form OS=Bos taurus GN=PYGL PE=2 SV=1		BOVIN	97455.1	851	9.753	8	7	DYFFALAHTVR;IAALFPK;LIFLENYR;AWNIMVLK;AWEITQK;LITSVAEVVNNDPVVGSK;LNSFLGDDIFLR	35	30	5.1.1.1683.3;3.1.1.1899.11;2.1.1.1970.14;11.1.1.1786.4;4.1.1.1893.6;5.1.1.1679.2;2.1.1.1965.9;12.1.1.1657.8;11.1.1.1993.7;11.1.1.1676.2;3.1.1.1877.11;11.1.1.1680.4;13.1.1.1764.21;3.1.1.1884.13;5.1.1.2229.7;11.1.1.1482.8;11.1.1.1665.5;12.1.1.1649.5;5.1.1.1860.8;12.1.1.1618.4;11.1.1.1988.11;2.1.1.1956.12;11.1.1.1669.5;12.1.1.1653.11;5.1.1.1864.7;2.1.1.1961.10;6.1.1.1302.20;11.1.1.1661.4;5.1.1.1759.…	27	2.83139	0.0361168	28	1.8197	0.060155	15	9.81748	0.0788811	28	1.00925	0.89576	27	3.49945	0.00323048	28	2.26987	0.00497417	15	11.8032	0.00473502	28	1.28233	0.0949019	11	4.65586	0.420018	27	0.363078	0.0440512	14	6.13762	0.360653	28
MHC class I antigen OS=Bos taurus GN=BoLA PE=2 SV=1	227	11.65	tr|K7QF89|K7QF89_BOVIN	MHC class I antigen OS=Bos taurus GN=BoLA PE=2 SV=1		BOVIN	40559.1	358	22.07	6	6	WAALVVPSGEEQR;NYLEGTCVEWLR;DYIALNEDLR;YTCLVQHEGLQEPLTLR;FITVGYVDDTQFVR;SWTAADTAAQITK	22	16	2.1.1.1601.24;3.1.1.1716.20;6.1.1.1405.9;10.1.1.1604.17;4.1.1.1601.24;11.1.1.1547.26;10.1.1.1707.27;1.1.1.1486.12;1.1.1.1602.22;1.1.1.1599.22;11.1.1.1537.18;6.1.1.1402.30;10.1.1.1704.25;11.1.1.1541.19;4.1.1.1605.23;10.1.1.1701.26	12	0.448745	0.0403149	12	0.469894	0.0659621	5	8.31764	0.331064	12	1.0666	0.741569	12	0.432514	0.0193147	12	0.448745	0.026623	6	9.46237	0.256802	12	1.01859	0.918653	4	13.9316	0.117712	12	2.31206	0.0175798	4	14.1906	0.121608	12
Argininosuccinate lyase OS=Bos taurus GN=ASL PE=3 SV=2	228	11.59	tr|F1MTV7|F1MTV7_BOVIN	Argininosuccinate lyase OS=Bos taurus GN=ASL PE=3 SV=2	sp|Q3SZJ0|ARLY_BOVIN	BOVIN	52714.5	473	21.99	9	8	VAEEWAQGTFK;SSVDWQIGQLR;INVLPLGSGAIAGNPLGVDR;FNSSITYDR;NPDSLELIR;AEMDQILHGLDK;QNCSMLSALLCELIR;ALSPDMLATDLAYYLVR	23	22	12.1.1.1963.30;12.1.1.1950.27;5.1.1.1368.10;12.1.1.1955.26;6.1.1.1270.20;12.1.1.1959.7;1.1.1.1334.19;12.1.1.2197.3;6.1.1.1619.11;12.1.1.1864.18;6.1.1.2046.28;13.1.1.2000.7;13.1.1.2005.30;12.1.1.1959.28;9.1.1.1567.23;10.1.1.1446.23;12.1.1.2201.23;12.1.1.1956.29;13.1.1.2009.29;6.1.1.2046.29;1.1.1.1338.18;12.1.1.1954.30	19	2.33346	0.0214617	19	2.31206	0.0137585	16	2.85759	0.155216	20	1.34276	0.10736	19	3.46737	0.00275494	19	3.43558	0.0046043	15	4.05509	0.0850219	20	1.99526	0.0265542	15	1.18032	0.624045	19	0.559758	0.076985	15	1.24738	0.735853	19
Serum amyloid P-component OS=Bos taurus GN=APCS PE=2 SV=1	229	11.16	sp|Q3T004|SAMP_BOVIN	Serum amyloid P-component OS=Bos taurus GN=APCS PE=2 SV=1		BOVIN	25182.9	224	33.48	7	7	VFVFPR;GYVIVKPMVWG;NGIGEYSLYIGK;IVLGQEQDSYGGGFDK;GYSLFSYNIHSK;QGYAVGAHPK;DNELLVFK	33	33	12.1.1.1737.20;12.1.1.1747.25;16.1.1.1861.5;6.1.1.1547.19;6.1.1.1589.5;1.1.1.1428.4;8.1.1.1261.4;11.1.1.1318.28;11.1.1.1320.11;9.1.1.1660.18;15.1.1.1597.8;12.1.1.1618.27;11.1.1.1310.9;6.1.1.1549.16;11.1.1.1318.10;5.1.1.1459.13;4.1.1.1361.9;5.1.1.1463.11;6.1.1.1551.14;11.1.1.1314.8;9.1.1.1546.8;13.1.1.1589.5;13.1.1.1585.5;11.1.1.1311.11;6.1.1.1550.2;9.1.1.1542.9;1.1.1.1411.19;12.1.1.1083.24;6.1.1.…	26	1.1695	0.857285	26	1.28233	0.341877	22	0.679204	0.747309	27	0.554626	0.15653	28	2.18776	0.117384	27	2.14783	0.0190894	23	1.1272	0.54497	28	1.02802	0.795696	22	0.591562	0.74956	26	0.47863	0.266675	22	0.549541	0.852895	27
Fibrillin-1 OS=Bos taurus GN=FBN1 PE=1 SV=2	230	11.06	sp|P98133|FBN1_BOVIN	Fibrillin-1 OS=Bos taurus GN=FBN1 PE=1 SV=2		BOVIN	312247	2871	4.006	8	8	DIDECLQNGR;TLPGGNQCIVPICR;CPPGFYTSPDGTR;TGCTDINECEIGAHNCDR;TCVDINECLLDPR;GTCWQTVIDGR;GGVCLNTEGSYR;RPDGEGCVDENECQTKPGICENGR	8	8	8.1.1.884.29;1.1.1.1038.6;6.1.1.1255.31;7.1.1.810.21;11.1.1.1302.29;5.1.1.1585.28;10.1.1.1369.26;1.1.1.1060.23	7	1.45881	0.385219	7	1.18032	0.409175	5	2.93765	0.27357	5	5.05825	0.0355421	7	1.41906	0.366781	7	1.14815	0.574607	5	2.83139	0.263653	5	4.69894	0.0537233	5	1.94089	0.530238	5	3.37287	0.180455	5	2.44343	0.381413	5
Uncharacterized protein OS=Bos taurus GN=HK3 PE=1 SV=1	231	11.04	tr|E1BCS3|E1BCS3_BOVIN	Uncharacterized protein OS=Bos taurus GN=HK3 PE=1 SV=1		BOVIN	99618.3	924	10.82	7	7	FLSEIESDSLALR;QGLSGQSLPLGFTFSFPCR;LLEETLAPFR;FLSVLR;SQGSILLEHVAEMEDPSAGAAR;AAQLCGAGVAAVVEK;AAQLCAAALAAVLSR	22	22	15.1.1.2143.12;15.1.1.2155.10;15.1.1.2125.24;4.1.1.1910.14;1.1.1.2140.22;8.1.1.1441.17;14.1.1.1714.3;14.1.1.2103.18;11.1.1.1796.9;9.1.1.2319.16;15.1.1.2151.15;14.1.1.2095.22;1.1.1.2134.19;9.1.1.1499.11;1.1.1.2130.16;14.1.1.2091.17;15.1.1.2147.18;15.1.1.2133.30;15.1.1.2129.28;15.1.1.2121.23;14.1.1.2107.6;14.1.1.2099.14	17	0.772681	0.539496	19	0.794328	0.580129	4	24.4343	0.107641	19	0.862979	0.728739	10	0.239883	0.274107	12	0.242103	0.280753	1	10	0.931712	11	0.244343	0.291981	4	26.3027	0.0989868	18	1.10662	0.287832	4	26.0615	0.10163	19
Uncharacterized protein OS=Bos taurus GN=KPNB1 PE=1 SV=2	232	10.99	tr|E1BFV0|E1BFV0_BOVIN	Uncharacterized protein OS=Bos taurus GN=KPNB1 PE=1 SV=2		BOVIN	97226.3	876	9.018	6	6	MELITILEK;VAALQNLVK;GALQYLVPILTQTLTK;LAATNALLNSLEFTK;EGCLEAYTGIVQGLK;AAVENLPTFLVELSR	12	12	3.1.1.2120.2;5.1.1.2291.22;11.1.1.1536.16;14.1.1.2198.30;2.1.1.2205.2;6.1.1.2260.6;12.1.1.2169.29;12.1.1.2173.7;14.1.1.2198.11;11.1.1.1988.10;1.1.1.1759.5;5.1.1.2293.21	7	1.02802	0.631859	7	1.00925	0.916938	5	1.27057	0.333108	7	0.946237	0.705728	7	0.847227	0.906715	6	0.831764	0.428907	5	1.04713	0.407826	7	0.77983	0.413481	5	1.22462	0.391118	7	0.912011	0.29499	6	1.24738	0.346771	7
Uncharacterized protein OS=Bos taurus GN=ELANE PE=1 SV=1	233	10.92	tr|G3MWP1|G3MWP1_BOVIN	Uncharacterized protein OS=Bos taurus GN=ELANE PE=1 SV=1	tr|A6QPP7|A6QPP7_BOVIN	BOVIN	31028.5	286	37.06	7	7	FANWINSIIR;NFVLSAAHCLNGLNFR;GGHFCGATLIAR;GGCGSGVFPDSFASVAK;AGICFGDSGGPLVCNGLVHGIDSFIR;MATLNANVQVAR;LPAQDQGVGEGVR	25	25	4.1.1.2175.26;10.1.1.1536.12;1.1.1.1426.13;11.1.1.1081.6;4.1.1.1137.22;12.1.1.1737.6;13.1.1.1948.9;12.1.1.1892.9;5.1.1.1800.8;1.1.1.1431.12;5.1.1.1806.9;6.1.1.1224.30;12.1.1.1191.14;13.1.1.1952.8;10.1.1.1540.14;12.1.1.1741.6;10.1.1.1537.31;9.1.1.1301.14;12.1.1.2158.23;14.1.1.1856.9;10.1.1.1209.31;9.1.1.1305.16;14.1.1.1852.8;15.1.1.1940.3;4.1.1.2156.26	13	1.85353	0.323049	13	1.72187	0.17786	11	1.77011	0.547695	13	2.80543	0.0372214	13	1.55597	0.293742	13	1.44544	0.237517	12	1.52757	0.370607	13	2.35505	0.0474907	12	0.954993	0.900108	14	1.49969	0.180666	11	0.990832	0.828309	13
C1QC protein (Fragment) OS=Bos taurus GN=C1QC PE=2 SV=1	234	10.87	tr|Q1RMH5|Q1RMH5_BOVIN	C1QC protein (Fragment) OS=Bos taurus GN=C1QC PE=2 SV=1		BOVIN	29023.1	274	20.8	7	7	QKHQSVFSVTR;LCVLLYR;VATFCDHMTSAK;SGFKVATFCDHMTSAK;HQSVFSVTR;QVSSGGVLLR;QTVQFPEANSLVK	112	111	15.1.1.1538.10;11.1.1.1346.13;5.1.1.1495.31;12.1.1.1431.31;6.1.1.1489.30;8.1.1.1491.15;11.1.1.1350.14;5.1.1.1727.22;13.1.1.1767.6;9.1.1.1774.20;6.1.1.1764.13;14.1.1.1198.28;10.1.1.1465.12;6.1.1.1493.30;5.1.1.1492.13;10.1.1.1918.26;1.1.1.1128.18;15.1.1.1727.21;11.1.1.1092.27;15.1.1.1508.30;13.1.1.1238.27;15.1.1.1512.19;16.1.1.1477.10;6.1.1.1484.3;16.1.1.1984.10;13.1.1.1246.21;6.1.1.1752.15;10.1.1.…	71	1.92309	0.0941127	76	1.48594	0.364055	29	7.87046	0.0742584	75	2.05116	0.174936	68	2.07014	0.00597416	75	1.61436	0.0242489	29	8.3946	0.0144638	72	2.12814	0.0109003	28	5.01187	0.360774	65	1.04713	0.703288	29	5.54626	0.184677	71
Uncharacterized protein OS=Bos taurus PE=4 SV=1	235	10.68	tr|G3N3Q3|G3N3Q3_BOVIN	Uncharacterized protein OS=Bos taurus PE=4 SV=1		BOVIN	15741.8	146	52.05	11	8	SVTTEDTATYYCAR;VTTEDTATYYCAR;TEDTATYYCAR;SQVSLSLSSVTTEDTATYYCAR;GSTGYNPALK;ESGPSLVKPSQTLSLTCTVSGFSLSDNSVGWVR;SVGWVR;ALEWLGVIYSGGSTGYNPALK	37	28	9.1.1.2387.9;12.1.1.2020.21;9.1.1.2343.14;9.1.1.2375.28;9.1.1.2369.16;3.1.1.983.22;9.1.1.2374.8;9.1.1.2294.20;9.1.1.2284.17;13.1.1.2219.19;6.1.1.2174.16;1.1.1.1457.26;9.1.1.2402.29;12.1.1.2139.23;3.1.1.986.27;12.1.1.1167.9;13.1.1.2226.22;8.1.1.911.30;9.1.1.2390.27;5.1.1.1193.30;9.1.1.2377.20;9.1.1.2430.30;9.1.1.2185.17;4.1.1.1159.31;4.1.1.1155.29;9.1.1.2288.18;9.1.1.2363.7;9.1.1.2400.12	14	0.586138	0.794408	13	3.49945	0.574827	8	0.420727	0.243352	14	1.39316	0.74268	13	0.337287	0.717459	11	1.69044	0.633969	7	0.265461	0.231462	12	0.794328	0.822096	8	0.666807	0.276848	14	2.31206	0.585308	9	0.152757	0.188601	12
Matrix metallopeptidase 19 OS=Bos taurus GN=MMP19 PE=2 SV=1	236	10.58	tr|Q08DI9|Q08DI9_BOVIN	Matrix metallopeptidase 19 OS=Bos taurus GN=MMP19 PE=2 SV=1		BOVIN	56392.4	499	19.64	8	7	ILNLPSTLPSSTAR;GLFTGVPDQPSAAMSWR;GSGYWQWDELATTDFSR;AFQEASELPVSGQLDDATSAR;VGPNLDAALYWPINKK;YLLLGHWR;VGPNLDAALYWPINK	38	19	13.1.1.1559.24;5.1.1.1714.31;6.1.1.1711.17;12.1.1.1773.29;13.1.1.1724.27;13.1.1.1728.28;10.1.1.1982.31;10.1.1.1981.30;4.1.1.1749.27;8.1.1.1411.31;8.1.1.1412.31;4.1.1.1753.29;13.1.1.1563.19;14.1.1.1624.3;6.1.1.1710.16;5.1.1.1718.31;8.1.1.1416.31;12.1.1.1742.20;5.1.1.2019.16	17	1.1272	0.39112	17	1.05682	0.911676	9	11.0662	0.00296363	16	2.60615	0.0203755	17	0.801678	0.485925	17	0.744732	0.101447	9	8.01678	0.0841791	16	1.87068	0.170907	8	9.46237	0.0188526	16	2.29087	0.0969967	9	10.0925	0.0124513	17
Immunoglobulin J chain OS=Bos taurus GN=IGJ PE=1 SV=1	237	10.34	tr|Q3SYR8|Q3SYR8_BOVIN	Immunoglobulin J chain OS=Bos taurus GN=IGJ PE=1 SV=1		BOVIN	17857.1	157	59.24	7	7	IIPSAEDPSQDIVER;FVYHLSDLCK;QDENERIVVDNK;KCDTTEVELEDQVVTASQSNICDSDAETCYTYDR;IIVPLNSR;VETALTPDSCYPD;MVETALTPDSCYPD	184	184	4.1.1.1441.29;8.1.1.2100.9;4.1.1.1273.3;13.1.1.1406.14;13.1.1.1544.30;8.1.1.1010.21;16.1.1.1802.17;4.1.1.1444.7;9.1.1.1551.27;4.1.1.1497.29;4.1.1.1269.4;13.1.1.1350.30;14.1.1.1519.8;13.1.1.1243.12;11.1.1.1238.9;8.1.1.1251.27;11.1.1.1377.28;5.1.1.1499.5;5.1.1.1550.27;3.1.1.1332.13;8.1.1.2150.31;8.1.1.1217.26;16.1.1.1794.14;14.1.1.1515.8;2.1.1.1665.28;13.1.1.1346.29;4.1.1.1329.2;2.1.1.1682.28;8.1.1…	112	1.77011	0.0963598	121	1.48594	0.225572	52	11.695	0.0175748	122	1.02802	0.555537	102	0.672977	0.25568	107	0.544503	0.129408	43	5.39511	0.148478	109	0.387258	0.0313818	45	7.37904	0.0856238	117	0.591562	0.155235	48	7.58578	0.104963	123
Uncharacterized protein OS=Bos taurus GN=SERPINA3 PE=3 SV=1	238	10.23	tr|G8JKW7|G8JKW7_BOVIN	Uncharacterized protein OS=Bos taurus GN=SERPINA3 PE=3 SV=1		BOVIN	46343.8	412	37.62	15	3	VLYSSEAFPTNFGDPEAAK;FDRPFLIAIALK;RVDSHTLASSNTDFAFSLYK	123	30	1.1.1.1680.15;10.1.1.1798.17;9.1.1.2152.30;14.1.1.1995.5;9.1.1.1825.22;10.1.1.1802.20;14.1.1.1999.3;1.1.1.1542.31;9.1.1.1829.21;1.1.1.1705.14;9.1.1.1848.11;2.1.1.1715.19;1.1.1.1684.21;1.1.1.1712.16;9.1.1.1858.12;10.1.1.1806.17;1.1.1.1688.15;9.1.1.1821.17;9.1.1.1835.19;1.1.1.1697.19;11.1.1.1401.18;9.1.1.1833.20;9.1.1.2005.21;1.1.1.1709.16;1.1.1.1701.21;2.1.1.1415.14;1.1.1.1658.17;2.1.1.1711.15;1.1…	23	0.293765	0.811068	23	0.698232	0.702943	11	2.88403	0.600228	23	0.660694	0.610908	26	5.80764	0.0976817	27	11.5878	0.00160016	11	19.9526	0.0400163	24	12.942	0.0519882	14	6.48634	0.533493	26	2.51189	0.151729	14	3.87258	0.782452	25
Fibulin 5 OS=Bos taurus GN=FBLN5 PE=2 SV=1	239	10.22	tr|Q2KJ89|Q2KJ89_BOVIN	Fibulin 5 OS=Bos taurus GN=FBLN5 PE=2 SV=1	sp|Q5EA62|FBLN5_BOVIN	BOVIN	50177.9	448	16.52	6	6	SVPADIFQMQATTR;YPGAYYIFQIK;SSGQCLDVDECR;DQPFTILYR;QQQCTNGFDLDR;QTGPISATLVMTRPIK	20	20	3.1.1.1395.15;7.1.1.739.27;2.1.1.1499.23;7.1.1.948.21;2.1.1.1455.9;2.1.1.1495.26;7.1.1.735.30;13.1.1.1744.31;13.1.1.1562.23;2.1.1.1451.10;11.1.1.1615.13;2.1.1.1447.13;11.1.1.1709.24;8.1.1.861.29;7.1.1.952.22;12.1.1.1820.4;13.1.1.1566.27;11.1.1.1715.5;12.1.1.1822.25;3.1.1.1391.12	20	1.8197	0.0756863	20	0.92045	0.604494	13	3.87258	0.0926878	19	1.80302	0.0271852	21	1.92309	0.0692678	21	0.937562	0.972905	14	4.13048	0.0872791	20	1.88799	0.02964	14	2.12814	0.61209	20	0.963829	0.673237	14	4.52898	0.0763881	20
Uncharacterized protein OS=Bos taurus PE=4 SV=1	240	10.18	tr|G3N1R1|G3N1R1_BOVIN	Uncharacterized protein OS=Bos taurus PE=4 SV=1	tr|G3N1H5|G3N1H5_BOVIN	BOVIN	14424.1	137	55.47	8	3	ALEWVGGIDNDGDTYYNPALK;ESGPSLVKPSQTLSLTCTVSGFSLSSNGVGWVR;GDTYYNPALK	152	7	9.1.1.2039.21;9.1.1.2047.22;5.1.1.1246.30;9.1.1.1971.20;9.1.1.2046.25;9.1.1.2082.23;13.1.1.2092.20	4	1.2942	0.791149	3	1.14815	0.573604	2	1.6293	0.188562	4	1.99526	0.225356	4	1.35519	0.858861	3	1.21339	0.621158	3	1.78649	0.182521	4	2.0893	0.234491	2	1.31826	0.171708	3	1.52757	0.254612	1	1.33045	0.153424	3
Cathelicidin-2 OS=Bos taurus GN=CATHL2 PE=1 SV=2	241	10.16	sp|P19660|CTHL2_BOVIN	Cathelicidin-2 OS=Bos taurus GN=CATHL2 PE=1 SV=2		BOVIN	20029.8	176	39.2	5	4	QCVGTVTLDPSNDQFDINCNELQSVR;TSQQPLEQCDFK;LLELDPTPNDDLDPGTR;TSQQPLEQCDFKENGLVK	72	71	8.1.1.1597.20;8.1.1.1543.30;8.1.1.1523.28;5.1.1.1860.14;5.1.1.1835.29;8.1.1.1557.28;6.1.1.1841.25;8.1.1.1542.30;8.1.1.1037.27;8.1.1.1580.27;5.1.1.1892.28;8.1.1.1490.28;4.1.1.1176.18;5.1.1.1857.28;6.1.1.1851.30;5.1.1.1845.29;16.1.1.1854.25;8.1.1.1535.30;5.1.1.1823.27;5.1.1.1607.23;15.1.1.1598.17;8.1.1.1486.24;8.1.1.1286.25;5.1.1.1827.29;6.1.1.1845.27;5.1.1.1830.8;8.1.1.1539.31;9.1.1.1879.29;6.1.1.…	40	1.8197	0.08401	40	1.47231	0.189091	23	8.31764	0.2931	39	1.52757	0.440788	41	0.887156	0.771086	41	0.704693	0.328818	25	5.01187	0.715833	40	0.731139	0.139272	24	4.92039	0.756466	40	0.809096	0.140914	23	6.30957	0.429625	40
Regakine-1 OS=Bos taurus PE=1 SV=2	242	10.08	sp|P82943|REG1_BOVIN	Regakine-1 OS=Bos taurus PE=1 SV=2		BOVIN	10280.8	92	58.7	5	5	VCCFSSVTR;TGDKCPQEAVIFQTR;KIPLSLVK;SICANPGQAWVQK;YIEYLDQMS	30	30	8.1.1.1464.9;1.1.1.1198.30;3.1.1.1188.14;8.1.1.1740.5;10.1.1.1319.16;11.1.1.1236.18;1.1.1.1202.31;8.1.1.1460.9;10.1.1.1320.31;4.1.1.1292.7;11.1.1.1239.16;11.1.1.1231.22;11.1.1.1228.31;1.1.1.1202.16;11.1.1.1232.31;11.1.1.1261.11;6.1.1.1282.28;11.1.1.1229.16;10.1.1.1281.28;11.1.1.1144.27;8.1.1.1452.12;8.1.1.1456.9;1.1.1.1134.22;5.1.1.1244.17;6.1.1.1286.28;11.1.1.1236.31;4.1.1.1293.11;11.1.1.1257.10…	24	0.428549	0.157396	24	0.405508	0.0776801	15	1.94089	0.526812	25	0.115878	0.00329706	28	2.22844	0.0697464	29	2.03236	0.0616111	17	7.24436	0.0415399	29	0.510505	0.0471186	16	3.90841	0.133279	28	0.231207	0.00439776	17	4.16869	0.167921	29
Histone H2A OS=Bos taurus GN=LOC104975684 PE=3 SV=1	243	10.06	tr|G8JL00|G8JL00_BOVIN	Histone H2A OS=Bos taurus GN=LOC104975684 PE=3 SV=1	tr|F2Z4J1|F2Z4J1_BOVIN;tr|A0A0A0MP90|A0A0A0MP90_BOVIN;tr|A4IFU5|A4IFU5_BOVIN	BOVIN	14135.4	130	30	6	6	IQAVLLPK;VTIAQGGVLPNIQAV;VTIAQGGVLPNIQAVLLPK;LGRVTIAQGGVLPNIQAVLLPK;NDEELNKLLGR;AGLQFPVGR	88	86	6.1.1.2152.4;11.1.1.1187.3;12.1.1.1303.5;2.1.1.1234.9;16.1.1.2394.8;13.1.1.2185.14;13.1.1.2130.29;2.1.1.1226.8;6.1.1.2245.10;6.1.1.2213.8;6.1.1.2131.5;6.1.1.2129.17;13.1.1.2109.26;13.1.1.2192.16;6.1.1.2221.10;6.1.1.2151.23;4.1.1.1915.14;4.1.1.1269.11;14.1.1.2160.28;13.1.1.2094.25;5.1.1.1425.8;6.1.1.2190.12;13.1.1.2177.19;4.1.1.1911.18;6.1.1.2225.10;13.1.1.2186.16;13.1.1.2177.3;2.1.1.1230.7;11.1.1…	35	0.229087	0.619147	33	0.124738	0.378109	26	0.505825	0.588605	33	0.10666	0.144653	40	0.444631	0.365224	40	0.231207	0.174121	32	0.824138	0.57337	41	0.183654	0.0451009	32	1.70608	0.34698	43	0.387258	0.117155	30	3.16228	0.179884	44
Alpha-enolase OS=Bos taurus GN=ENO1 PE=1 SV=4	244	10.04	sp|Q9XSJ4|ENOA_BOVIN	Alpha-enolase OS=Bos taurus GN=ENO1 PE=1 SV=4	tr|F1MB08|F1MB08_BOVIN	BOVIN	47325.7	434	18.43	5	5	VNQIGSVTESLQACK;DYPVVSIEDPFDQDDWEAWQK;DATNVGDEGGFAPNILENK;GNPTVEVDLFTAK;YITPDELANLYK	12	12	1.1.1.1717.3;9.1.1.1596.26;8.1.1.1325.18;1.1.1.1719.28;1.1.1.1721.24;1.1.1.1425.7;9.1.1.1424.28;5.1.1.1637.25;6.1.1.2245.24;9.1.1.1868.4;1.1.1.1725.6;8.1.1.1329.17	11	1.38038	0.589204	11	0.903649	0.473489	11	0.654636	0.0557219	11	0.751623	0.215187	11	0.660694	0.631106	11	0.469894	0.47025	11	0.346737	0.244779	11	0.394457	0.369829	10	0.501187	0.0746679	11	0.564937	0.0913396	11	0.751623	0.178443	11
Uncharacterized protein OS=Bos taurus GN=TGFBR3 PE=4 SV=2	245	10.01	tr|E1B9H5|E1B9H5_BOVIN	Uncharacterized protein OS=Bos taurus GN=TGFBR3 PE=4 SV=2		BOVIN	89802.2	813	9.963	6	6	AIAPNSIGFGK;DIIIDIRPSR;NGGFPFPFPDISR;LFLVSEGSLVHFSSR;ILLGPGTLPALDNPPIR;GTVGLPQEVHVLNLR	10	10	13.1.1.2031.28;2.1.1.1439.6;11.1.1.1259.30;13.1.1.1961.4;13.1.1.2033.4;6.1.1.1273.22;13.1.1.2031.27;6.1.1.2068.25;13.1.1.2037.29;11.1.1.1909.17	7	1.01859	0.887049	7	1.14815	0.709007	4	12.942	0.308678	7	1.22462	0.412271	7	1.30617	0.408464	7	1.47231	0.268005	4	16.293	0.182437	7	1.58489	0.0895102	3	12.3595	0.33805	7	1.20226	0.678087	3	10.9648	0.470664	7
Histone H4 OS=Bos taurus GN=LOC526226 PE=3 SV=1	246	10	tr|G3N2B8|G3N2B8_BOVIN	Histone H4 OS=Bos taurus GN=LOC526226 PE=3 SV=1	tr|E1BLC2|E1BLC2_BOVIN;tr|E1B9M9|E1B9M9_BOVIN;tr|G3X807|G3X807_BOVIN;sp|P62803|H4_BOVIN;tr|E1BBP7|E1BBP7_BOVIN	BOVIN	11325.3	103	41.75	5	5	ISGLIYEETR;TVTAMDVVYALKR;VFLENVIR;DNIQGITKPAIR;TVTAMDVVYALK	67	67	5.1.1.1679.7;11.1.1.1531.6;12.1.1.1792.11;16.1.1.1552.9;6.1.1.1248.29;2.1.1.1516.9;14.1.1.1258.27;13.1.1.1713.7;12.1.1.1796.7;5.1.1.1683.9;5.1.1.1863.8;9.1.1.1368.10;9.1.1.1617.6;14.1.1.1763.7;11.1.1.1125.25;4.1.1.1582.7;1.1.1.1499.7;10.1.1.1239.23;1.1.1.1127.11;4.1.1.1383.3;4.1.1.1578.7;11.1.1.1535.6;12.1.1.1787.8;8.1.1.947.5;14.1.1.1771.6;11.1.1.1329.3;11.1.1.1121.25;1.1.1.1607.3;4.1.1.1899.3;1…	33	0.220801	0.0959098	33	0.167494	0.0337113	21	0.440555	0.636521	35	0.100925	0.0091554	44	0.554626	0.507778	45	0.322107	0.0505393	34	0.816582	0.824074	45	0.185353	0.00936889	33	1.28233	0.956108	47	0.310456	0.0166109	33	1.75388	0.695973	47
Retinol-binding protein 4 OS=Bos taurus GN=RBP4 PE=3 SV=1	247	10	tr|G1K122|G1K122_BOVIN	Retinol-binding protein 4 OS=Bos taurus GN=RBP4 PE=3 SV=1	sp|P18902|RET4_BOVIN	BOVIN	23007.8	201	34.33	5	5	QEELCLAR;FAGTWYAMAK;YWGVASFLQK;LLNNWDVCADMVGTFTDTEDPAK;LLNLDGTCADSYSFVFAR	16	16	12.1.1.2120.28;1.1.1.1700.7;12.1.1.1634.28;5.1.1.2193.26;6.1.1.1950.24;5.1.1.2202.26;5.1.1.2193.9;1.1.1.1695.8;5.1.1.2197.27;3.1.1.1033.18;12.1.1.2124.30;3.1.1.1029.13;5.1.1.1694.3;5.1.1.1698.3;12.1.1.2132.27;12.1.1.2128.30	12	0.369828	0.167167	10	2.75423	0.149237	5	2.88403	0.65797	11	1.13763	0.544313	14	2.10863	0.0815403	11	11.9124	0.00797957	6	10.4713	0.130735	14	6.36796	0.0147358	6	6.72977	0.368448	13	3.13329	0.0879652	5	1.58489	0.891736	10
Uncharacterized protein OS=Bos taurus PE=1 SV=2	248	9.97	tr|F1MLW8|F1MLW8_BOVIN	Uncharacterized protein OS=Bos taurus PE=1 SV=2		BOVIN	24623.3	233	32.62	10	6	SPPSVTLFPPSK;SDTTATLTIR;SPPSVTLFPPSKEELSANK;YAASSYLSLTDSDWK;VTVLGQPK;FGGGTRVTVLGQPK	474	203	10.1.1.1802.12;1.1.1.1377.14;10.1.1.1532.9;2.1.1.1507.26;3.1.1.1592.10;10.1.1.1524.15;10.1.1.1486.14;1.1.1.1717.7;3.1.1.1656.16;15.1.1.1824.14;2.1.1.1692.10;2.1.1.1503.24;10.1.1.1499.19;3.1.1.1452.13;4.1.1.1678.31;9.1.1.2223.22;8.1.1.896.13;16.1.1.1454.7;10.1.1.1512.16;2.1.1.1511.22;10.1.1.1765.10;10.1.1.1503.15;3.1.1.1642.11;14.1.1.1788.9;9.1.1.1827.10;9.1.1.1746.23;9.1.1.2497.17;1.1.1.1560.19;3…	132	1.49969	0.750784	145	0.855067	0.262423	72	9.0365	0.190627	135	1.99526	0.990131	134	5.15229	0.0504396	146	3.31131	0.0360682	55	20.1372	0.0967122	137	7.17794	0.0073226	59	5.54626	0.181321	122	1.36773	0.517765	60	9.28966	0.144734	132
C-X-C motif chemokine OS=Bos taurus GN=PPBP PE=1 SV=1	249	9.96	tr|E1BIK4|E1BIK4_BOVIN	C-X-C motif chemokine OS=Bos taurus GN=PPBP PE=1 SV=1		BOVIN	12912.3	119	47.9	5	5	TISGIPSSNIQSLEVNR;FLHIELR;ICLNPEGPR;AGPHCNKVEVIAELK;ILEDGGLAA	62	61	6.1.1.1326.16;16.1.1.1813.13;10.1.1.1544.31;10.1.1.1493.27;8.1.1.1356.2;8.1.1.1340.3;12.1.1.1537.30;5.1.1.1665.4;16.1.1.1805.14;10.1.1.1485.28;11.1.1.1432.29;1.1.1.1431.30;10.1.1.1509.28;8.1.1.1336.2;15.1.1.1603.20;11.1.1.1424.30;6.1.1.1261.20;8.1.1.1348.3;12.1.1.1233.30;15.1.1.1544.31;13.1.1.1551.25;1.1.1.1377.25;8.1.1.1352.3;11.1.1.1327.2;12.1.1.1441.2;1.1.1.1439.29;2.1.1.1452.31;5.1.1.1653.4;1…	57	3.13329	0.113116	66	1.47231	0.573887	17	20.1372	0.131923	68	0.816582	0.0641768	57	2.83139	0.0270876	67	1.35519	0.129828	18	20.1372	0.0356344	68	0.751623	0.25556	14	9.81748	0.449783	59	0.270396	0.015552	16	16.5959	0.105827	67
Superoxide dismutase [Cu-Zn] OS=Bos taurus GN=ECSOD PE=1 SV=1	250	9.96	tr|A3KLR9|A3KLR9_BOVIN	Superoxide dismutase [Cu-Zn] OS=Bos taurus GN=ECSOD PE=1 SV=1		Cu-Zn	26176.4	241	28.63	5	5	VSGLVLFR;VLPSATLEAEQPR;SGLAASLTGPHSIAGR;LACCVVGLCGPGPWAR;QAAAIDPDAALHAVCR	14	14	9.1.1.1646.19;13.1.1.1734.6;6.1.1.1452.4;6.1.1.1400.25;14.1.1.1821.29;4.1.1.1246.6;6.1.1.1690.2;13.1.1.1730.5;8.1.1.1323.18;14.1.1.1813.8;14.1.1.1817.26;3.1.1.1141.10;6.1.1.1871.25;3.1.1.1136.12	12	2.55859	0.244947	10	5.10505	0.0544664	9	3.69828	0.354536	12	1.69044	0.287699	12	2.88403	0.205814	10	5.44503	0.0466221	9	4.13048	0.289026	12	1.92309	0.23264	8	1.52757	0.661671	12	0.630957	0.548056	8	0.895365	0.543211	10
Heat shock protein HSP 90-beta OS=Bos taurus GN=HSP90AB1 PE=2 SV=3	251	9.92	sp|Q76LV1|HS90B_BOVIN	Heat shock protein HSP 90-beta OS=Bos taurus GN=HSP90AB1 PE=2 SV=3		BOVIN	83252.5	724	23.9	15	7	HSQFIGYPITLYLEK;FYEAFSK;SIYYITGESK;TLTLVDTGIGMTK;ALLFIPR;NPDDITQEEYGEFYK;GFEVVYMTEPIDEYCVQQLK	62	16	2.1.1.1431.22;14.1.1.1750.3;14.1.1.1746.3;11.1.1.1694.9;1.1.1.1226.25;15.1.1.1793.3;2.1.1.1426.20;9.1.1.2165.25;2.1.1.1383.18;15.1.1.1797.4;14.1.1.1754.3;15.1.1.1801.4;16.1.1.2054.4;10.1.1.1467.12;9.1.1.2169.24;15.1.1.1805.6	4	0.946237	0.869731	4	0.831764	0.558671	3	1	0.245656	4	0.809096	0.498045	4	1.08643	0.73696	4	0.954993	0.912549	3	1.14815	0.402545	4	0.928966	0.826343	3	1.04713	0.286722	4	0.847227	0.590411	3	1.19124	0.450754	4
Plasma kallikrein OS=Bos taurus GN=KLKB1 PE=2 SV=1	252	9.88	sp|Q2KJ63|KLKB1_BOVIN	Plasma kallikrein OS=Bos taurus GN=KLKB1 PE=2 SV=1		BOVIN	70993.4	636	22.17	12	10	CQFFTYSLFPEDCRGEK;TFFSAEYR;VLSDVESGFSLK;QMICAGYK;GCLTQLYHNIFFR;AQSHLCGGSIIGR;TSQSGSPSSPTPQENAISGYSLLTCK;QTLPGTEPCHSK;FGCFLK;ANIPLISNEECQK	27	23	1.1.1.1808.3;9.1.1.1939.22;11.1.1.1381.13;4.1.1.1669.27;10.1.1.1577.26;9.1.1.1956.23;6.1.1.1422.16;14.1.1.1936.3;14.1.1.1940.3;12.1.1.1490.16;11.1.1.1049.15;1.1.1.1794.19;10.1.1.1581.27;1.1.1.1802.5;9.1.1.1321.11;1.1.1.1806.18;4.1.1.1109.28;2.1.1.1232.14;12.1.1.1486.22;1.1.1.1467.31;1.1.1.1798.3;14.1.1.1945.3;11.1.1.1377.11	23	1.59956	0.450739	25	0.990832	0.571188	14	7.94328	0.0696479	23	1.41906	0.247014	23	2.55859	0.0509432	25	1.55597	0.0640397	12	10.7647	0.0117403	24	2.24905	0.0241381	12	5.59758	0.114762	22	0.879022	0.857112	14	8.31764	0.0465202	24
Uncharacterized protein OS=Bos taurus PE=3 SV=2	253	9.85	tr|E1BCW0|E1BCW0_BOVIN	Uncharacterized protein OS=Bos taurus PE=3 SV=2		BOVIN	32744.8	297	23.57	5	5	TTDVTQTFGIEK;SDACQGDSGGPLACEK;VANYVDWINDR;YIPYPLYSVFNPSDHDLVLIR;DSALSWEYCR	13	13	2.1.1.1078.10;5.1.1.1374.26;8.1.1.1055.19;2.1.1.1706.13;9.1.1.1814.9;6.1.1.1481.30;1.1.1.1414.11;6.1.1.1477.29;1.1.1.1064.18;13.1.1.2183.6;1.1.1.1060.18;3.1.1.1633.17;2.1.1.1711.14	11	2.37684	0.126861	11	1.18032	0.694408	7	6.48634	0.0159945	11	1.2942	0.760265	11	1.80302	0.412076	11	0.887156	0.536927	6	5.05825	0.0346452	11	0.963829	0.553362	6	2.72898	0.066033	11	0.534564	0.200566	7	5.19996	0.0249157	11
Phosphoglycerate kinase 1 OS=Bos taurus GN=PGK1 PE=2 SV=3	254	9.76	sp|Q3T0P6|PGK1_BOVIN	Phosphoglycerate kinase 1 OS=Bos taurus GN=PGK1 PE=2 SV=3		BOVIN	44537.3	417	23.02	6	6	VLPGVDALSSV;ITLPVDFVTADKFDENAK;VLNNMEIGTSLFDEEGSK;GCITIIGGGDTATCCAK;ACADPAAGSVILLENLR;LGDVYVNDAFGTAHR	16	16	9.1.1.2036.3;9.1.1.1404.25;1.1.1.1376.8;1.1.1.1808.29;10.1.1.1896.8;10.1.1.1979.5;10.1.1.1912.28;1.1.1.1884.14;10.1.1.1911.3;10.1.1.1975.2;1.1.1.1891.16;10.1.1.1916.25;9.1.1.1408.21;10.1.1.1908.28;10.1.1.1979.6;1.1.1.1813.28	17	1.8197	0.353094	18	1.24738	0.726544	12	1.49969	0.300223	18	0.990832	0.580436	17	1.39316	0.894021	17	1	0.758603	11	1.21339	0.205043	17	0.787046	0.3908	10	0.862979	0.0926816	18	0.549541	0.0534517	12	1.21339	0.103164	18
Annexin OS=Bos taurus PE=2 SV=1	255	9.68	tr|I6YIV1|I6YIV1_BOVIN	Annexin OS=Bos taurus PE=2 SV=1	tr|F1N650|F1N650_BOVIN;sp|P46193|ANXA1_BOVIN	BOVIN	38991.3	346	23.7	6	6	GDRSEELAVNDDLADSDAR;GLGTDEDTLNEILASR;TPAQFDAEELR;GGPGSAVSPYPTFNPSSDVEALHK;DIASDTSGDYEK;SEELAVNDDLADSDAR	8	8	7.1.1.911.26;7.1.1.940.26;6.1.1.1931.26;3.1.1.1137.25;9.1.1.1576.28;7.1.1.915.29;1.1.1.1090.16;3.1.1.1140.27	4	0.18197	0.36584	4	0.413047	0.391055	3	0.0380189	0.22807	4	0.111686	0.319947	5	0.855067	0.828571	3	3.01995	0.368306	5	0.263027	0.108751	7	0.457088	0.511361	6	0.296483	0.162494	6	0.591562	0.181222	3	0.060256	0.00436985	5
Serum amyloid A-4 protein OS=Bos taurus GN=SAA4 PE=2 SV=1	256	9.6	sp|Q32L76|SAA4_BOVIN	Serum amyloid A-4 protein OS=Bos taurus GN=SAA4 PE=2 SV=1		BOVIN	14687.4	129	44.19	5	5	DSWYSFFK;EAVQGASDLWR;LGDSYGLEDQVSNR;SGQDPDHFRPAGLPK;GPGGVWAAK	103	103	6.1.1.1424.25;15.1.1.1138.8;6.1.1.1380.21;9.1.1.1437.18;8.1.1.1030.15;11.1.1.1633.14;4.1.1.1737.20;11.1.1.1630.15;6.1.1.2411.12;6.1.1.2442.17;11.1.1.1638.13;5.1.1.1289.8;5.1.1.1200.18;16.1.1.1700.11;5.1.1.1845.17;6.1.1.1446.15;6.1.1.1396.19;13.1.1.1441.13;6.1.1.1374.26;6.1.1.1432.17;11.1.1.1662.18;16.1.1.1566.8;6.1.1.1309.27;6.1.1.2450.19;11.1.1.1650.17;13.1.1.1318.27;6.1.1.1429.18;14.1.1.1415.30…	55	1.23595	0.532529	59	1.43219	0.954031	30	3.80189	0.783725	57	3.04789	0.24021	39	0.334195	0.109404	41	0.405508	0.069858	15	1.28233	0.085157	39	0.685488	0.203251	28	3.01995	0.706265	49	2.29087	0.461067	28	2.60615	0.741554	51
Heterogeneous nuclear ribonucleoprotein K OS=Bos taurus GN=HNRNPK PE=2 SV=1	257	9.51	sp|Q3T0D0|HNRPK_BOVIN	Heterogeneous nuclear ribonucleoprotein K OS=Bos taurus GN=HNRNPK PE=2 SV=1		BOVIN	51018.8	464	14.44	5	5	LFQECCPQSTDR;LLIHQSLAGGIIGVK;IILDLISESPIK;IDEPLEGSEDR;TDYNASVSVPDSSGPER	6	6	13.1.1.1717.17;7.1.1.877.6;6.1.1.1281.27;3.1.1.1058.31;5.1.1.2305.22;1.1.1.1099.31	4	0.288403	0.0406953	4	0.359749	0.0391169	3	2.31206	0.757434	3	1.78649	0.740916	4	0.340408	0.0305413	4	0.409261	0.0515585	3	3.0761	0.648051	3	2.10863	0.674659	3	7.31139	0.188365	3	5.54626	0.115338	3	5.64937	0.297281	3
PARVB protein OS=Bos taurus GN=PARVB PE=2 SV=1	258	9.27	tr|A6QLQ6|A6QLQ6_BOVIN	PARVB protein OS=Bos taurus GN=PARVB PE=2 SV=1	tr|F1MC75|F1MC75_BOVIN	BOVIN	41712	365	16.99	5	5	LNVAEVTQSEIGQK;VLYNLFTK;SLITFVNK;DAFDTLFDHAPDKLSVVK;QLEEDLYDGQVLQK	19	19	11.1.1.1364.21;8.1.1.1384.27;12.1.1.1829.15;1.1.1.1671.5;13.1.1.1896.15;6.1.1.1574.29;8.1.1.1390.9;6.1.1.1572.11;8.1.1.1375.30;8.1.1.1380.31;12.1.1.1839.20;8.1.1.1551.20;1.1.1.1675.5;5.1.1.1459.29;4.1.1.1423.22;13.1.1.1900.15;12.1.1.1833.8;11.1.1.1368.20;12.1.1.1531.13	11	0.554626	0.986819	11	0.248886	0.395722	10	0.349945	0.119812	11	0.158489	0.212533	12	1.39316	0.279269	12	0.672977	0.96678	11	0.887156	0.234174	12	0.420727	0.455867	11	0.570164	0.065319	12	0.285759	0.0765661	10	1.19124	0.358318	12
Vasodilator-stimulated phosphoprotein OS=Bos taurus GN=VASP PE=2 SV=3	259	9.19	sp|Q2TA49|VASP_BOVIN	Vasodilator-stimulated phosphoprotein OS=Bos taurus GN=VASP PE=2 SV=3		BOVIN	40462.9	383	16.71	5	5	VQIYHNPTANSFR;WLPAGTGPQAFSR;QVWGLNFGSK;KMQPDQQVVINCAIVR;YNQATPNFHQWR	12	12	10.1.1.1313.27;11.1.1.1131.19;11.1.1.1117.17;13.1.1.1622.31;11.1.1.1234.28;12.1.1.1542.16;13.1.1.1630.30;12.1.1.1566.29;13.1.1.1634.29;12.1.1.1562.29;13.1.1.1626.31;5.1.1.1609.25	12	0.343558	0.117862	12	0.416869	0.164192	7	2.63027	0.59189	12	0.233346	0.0294135	13	0.895365	0.808603	13	1.05682	0.919779	8	4.83059	0.419498	13	0.57544	0.143264	8	5.91562	0.450666	13	0.636796	0.0950572	8	4.7863	0.40078	13
Phospholipase A(2) OS=Bos taurus GN=PLA2G2D4 PE=3 SV=2	260	9.05	tr|F1MQ77|F1MQ77_BOVIN	Phospholipase A(2) OS=Bos taurus GN=PLA2G2D4 PE=3 SV=2	tr|Q3T154|Q3T154_BOVIN;tr|Q5W1P4|Q5W1P4_BOVIN	BOVIN	16599.5	147	38.78	5	2	IPIFFYSHYGCYCR;DILDLNEMVR	13	7	9.1.1.1790.7;8.1.1.1491.6;14.1.1.1818.9;8.1.1.1486.5;8.1.1.1168.17;14.1.1.1814.14;9.1.1.1794.11	2	1.34276	0.584402	2	1.70608	0.407056	2	1.1695	0.793509	2	1.6293	0.428784	2	1.01859	0.999384	2	1.28233	0.665807	2	0.879022	0.741792	2	1.23595	0.711246	2	0.855067	0.742312	2	1.20226	0.710748	2	0.679204	0.497289	2
Elongation factor 1-alpha 1 OS=Bos taurus GN=EEF1A1 PE=1 SV=1	261	9	sp|P68103|EF1A1_BOVIN	Elongation factor 1-alpha 1 OS=Bos taurus GN=EEF1A1 PE=1 SV=1	tr|E1B9F6|E1B9F6_BOVIN	BOVIN	50140.6	462	17.32	6	6	YEEIVK;IGGIGTVPVGR;EHALLAYTLGVK;YYVTIIDAPGHR;DGNASGTTLLEALDCILPPTRPTDKPLR;GSFKYAWVLDK	15	15	3.1.1.1222.4;15.1.1.1217.12;11.1.1.1467.6;4.1.1.1194.15;5.1.1.2111.18;11.1.1.1920.16;2.1.1.1285.2;12.1.1.1212.8;4.1.1.1515.9;11.1.1.1435.11;3.1.1.1177.15;2.1.1.1238.15;2.1.1.1242.15;2.1.1.1281.3;11.1.1.1924.13	14	0.436516	0.162136	15	0.376704	0.0914853	15	0.322107	0.00270686	15	0.483059	0.0561188	14	0.672977	0.570181	15	0.57544	0.712571	15	0.47863	0.0226976	14	0.772681	0.432205	13	0.704693	0.17575	15	1.15878	0.790354	14	0.758578	0.0679871	16
Uncharacterized protein OS=Bos taurus GN=EML2 PE=4 SV=2	262	8.77	tr|E1BB08|E1BB08_BOVIN	Uncharacterized protein OS=Bos taurus GN=EML2 PE=4 SV=2		BOVIN	89144.8	818	11.74	6	6	SAGFHPSGSVLAIGTVTGR;LVHLWSVESHQPLWSR;VHLFSYPCCQPR;SHVYFWNLEGGSLSK;LQEVEVPEDFGPVR;ITQAVLGAHDGGVFGLCALR	17	17	14.1.1.1809.2;5.1.1.1761.27;5.1.1.1765.26;13.1.1.1957.9;13.1.1.1414.9;8.1.1.1472.27;13.1.1.1405.20;6.1.1.2005.8;5.1.1.1767.26;13.1.1.1963.9;14.1.1.1801.2;13.1.1.1524.28;6.1.1.2001.14;4.1.1.1526.2;14.1.1.1805.2;8.1.1.1477.24;12.1.1.1357.23	16	0.801678	0.530995	17	0.457088	0.743365	11	1.28233	0.406138	17	0.310456	0.156067	16	1.44544	0.355696	17	0.831764	0.851006	11	2.208	0.443579	18	0.559758	0.148404	9	1.30617	0.102735	17	0.37325	0.0334234	11	2.60615	0.438289	18
Plasminogen OS=Bos taurus GN=PLG PE=1 SV=2	263	8.74	sp|P06868|PLMN_BOVIN	Plasminogen OS=Bos taurus GN=PLG PE=1 SV=2		BOVIN	91215.4	812	74.51	76	8	LLLFLK;APWCYTTNSEVR;KCSETPEQVPAAPQAPGVENPPEADCMIGTGK;NLEENYCRNPNGEKAPWCYTTNSEVR;DCQAWDSQSPHAHGYIPSKFPNK;KATTVAGVPCQEWAAQEPHQHSIFTPETNPQSGLER;CSETPEQVPAAPQAPGVENPPEADCMIGTGK;ATTVAGVPCQEWAAQEPHQHSIFTPETNPQSGLER	1028	49	2.1.1.1225.27;14.1.1.1359.31;4.1.1.1492.28;1.1.1.1181.26;16.1.1.1648.18;10.1.1.1471.30;1.1.1.1438.29;13.1.1.1384.30;10.1.1.1431.30;11.1.1.1216.28;10.1.1.1545.28;1.1.1.1185.27;14.1.1.1363.31;4.1.1.1493.28;11.1.1.1212.26;9.1.1.1406.26;10.1.1.1300.30;11.1.1.1220.29;11.1.1.1140.24;6.1.1.1548.30;6.1.1.1552.31;10.1.1.1264.25;9.1.1.1402.29;11.1.1.1134.19;6.1.1.1398.27;1.1.1.1194.30;10.1.1.1308.29;11.1.1…	34	3.56451	0.0332992	39	2.42103	0.294866	35	1.08643	0.182725	34	3.83707	0.286069	31	1.8197	0.0827327	36	1.11686	0.414936	31	0.519996	0.273099	30	1.95885	0.403205	27	0.313329	0.777758	27	1	0.146307	33	0.457088	0.404157	33
Adenylyl cyclase-associated protein OS=Bos taurus GN=CAP1 PE=1 SV=1	264	8.71	tr|A6QLB7|A6QLB7_BOVIN	Adenylyl cyclase-associated protein OS=Bos taurus GN=CAP1 PE=1 SV=1	sp|Q3SYV4|CAP1_BOVIN	BOVIN	51201.2	471	16.99	6	6	NSLDCEIVSAK;SSEMNVLIPTEGGDFNEFPVPEQFK;LVTTVTEIAG;EFHTTGLAWSR;QVAYIFK;ALLVTASQCQQPAGNK	16	16	3.1.1.1121.22;9.1.1.2016.4;9.1.1.2265.28;1.1.1.1846.2;4.1.1.1244.9;11.1.1.1185.6;9.1.1.2261.29;10.1.1.2185.28;3.1.1.1092.20;1.1.1.1850.2;10.1.1.2181.27;11.1.1.1181.3;10.1.1.2177.27;3.1.1.1117.22;3.1.1.1235.21;9.1.1.2257.12	10	3.69828	0.422168	15	0.691831	0.450283	8	0.704693	0.031289	15	0.452898	0.0444102	7	1.21339	0.984723	11	0.331131	0.309878	6	0.340408	0.00443166	10	0.21677	0.0498866	8	0.242103	0.00458645	11	0.161436	0.0142852	10	0.981748	0.0708073	15
Mannose-binding protein C OS=Bos taurus GN=MBL PE=2 SV=1	265	8.7	sp|O02659|MBL2_BOVIN	Mannose-binding protein C OS=Bos taurus GN=MBL PE=2 SV=1		BOVIN	26470.7	249	28.11	6	6	FVDLTGK;NWLIFSLGK;ALKDLVTEEAFLGITDQETEGK;DLVTEEAFLGITDQETEGK;TCPVIACGPPGINGIPGKDGR;ATLQSELNQIK	32	32	6.1.1.1548.9;13.1.1.1961.16;6.1.1.1552.28;14.1.1.1947.2;6.1.1.1552.6;6.1.1.1545.5;14.1.1.1933.2;14.1.1.1943.12;13.1.1.1965.18;9.1.1.2175.11;8.1.1.1700.14;13.1.1.2014.5;9.1.1.2195.15;13.1.1.1951.10;9.1.1.2192.10;14.1.1.1952.9;14.1.1.1939.18;13.1.1.1957.14;6.1.1.1544.28;8.1.1.1696.7;1.1.1.1252.11;13.1.1.1943.14;8.1.1.1710.10;6.1.1.1358.27;14.1.1.1935.13;9.1.1.2180.6;8.1.1.1704.12;8.1.1.1704.11;9.1.…	26	2.46604	0.00824681	26	2.51189	0.0117777	10	16.5959	0.108947	26	4.74242	0.00443518	27	2.42103	0.0186062	26	2.46604	0.0277898	8	16.1436	0.146852	25	4.69894	0.0043214	7	8.95365	0.352708	26	1.90546	0.0727963	9	8.16582	0.308649	25
L-lactate dehydrogenase OS=Bos taurus GN=LDHB PE=2 SV=1	266	8.68	tr|B0JYN3|B0JYN3_BOVIN	L-lactate dehydrogenase OS=Bos taurus GN=LDHB PE=2 SV=1	sp|Q5E9B1|LDHB_BOVIN	BOVIN	36724.3	334	15.87	5	4	IVVVTAGVR;FIIPQIVK;LIAPVAEEETR;SLTDELALVDVLEDK	9	7	12.1.1.1710.13;12.1.1.1374.14;12.1.1.1714.19;5.1.1.1340.25;12.1.1.1370.22;12.1.1.1722.13;8.1.1.1978.2	6	1.02802	0.695995	6	1.02802	0.432709	5	1.11686	0.405764	6	0.954993	0.873445	6	1.20226	0.0822155	6	1.20226	0.0676886	5	1.30617	0.099708	6	1.11686	0.182845	5	1.07647	0.386519	6	0.92045	0.458692	5	1.07647	0.458049	6
Adenosylhomocysteinase OS=Bos taurus GN=AHCY PE=2 SV=3	267	8.62	sp|Q3MHL4|SAHH_BOVIN	Adenosylhomocysteinase OS=Bos taurus GN=AHCY PE=2 SV=3		BOVIN	47637.6	432	14.81	5	5	VADISLAAWGR;AGIPVYAWK;GISEETTTGVHNLYK;IILLAEGR;DGPLNMILDDGGDLTNLIHTK	9	9	11.1.1.1536.2;10.1.1.2278.16;11.1.1.1532.3;4.1.1.1689.9;11.1.1.1540.3;5.1.1.1266.20;5.1.1.1262.21;4.1.1.1683.11;3.1.1.1334.3	11	0.963829	0.760154	11	0.928966	0.409936	11	1.00925	0.748616	11	0.895365	0.257362	11	0.990832	0.772642	11	0.954993	0.525322	11	1.03753	0.727461	11	0.92045	0.386748	11	1.03753	0.839474	11	0.92045	0.16725	11	1.07647	0.483703	11
Protein S100-A8 OS=Bos taurus GN=S100A8 PE=1 SV=2	268	8.43	sp|P28782|S10A8_BOVIN	Protein S100-A8 OS=Bos taurus GN=S100A8 PE=1 SV=2		BOVIN	10459.9	89	51.69	6	6	VGLEAHEEIHKE;DLECAINSLIDV;AINSLIDVYHK;MLTDLECAINSLIDVYHK;DADTWFK;QLLETECPK	24	24	2.1.1.1088.2;11.1.1.2120.14;3.1.1.1400.8;2.1.1.1077.28;5.1.1.1289.25;5.1.1.1350.19;4.1.1.1499.7;2.1.1.1446.9;4.1.1.1103.2;2.1.1.1257.20;1.1.1.1089.7;2.1.1.1080.9;2.1.1.1076.28;2.1.1.1075.2;2.1.1.1457.3;3.1.1.1193.18;2.1.1.1450.8;4.1.1.1504.11;3.1.1.1399.8;2.1.1.1452.5;5.1.1.1346.16;4.1.1.1310.16;3.1.1.978.2;5.1.1.1342.25	16	0.717794	0.731871	16	0.383707	0.220084	13	0.981748	0.803844	16	0.222843	0.168143	18	0.937562	0.522821	18	0.452898	0.852258	14	1.22462	0.633991	18	0.293765	0.555936	16	1.47231	0.854117	19	0.30479	0.036943	16	2.48886	0.145254	19
Uncharacterized protein OS=Bos taurus GN=SVEP1 PE=4 SV=2	269	8.37	tr|F1MNH3|F1MNH3_BOVIN	Uncharacterized protein OS=Bos taurus GN=SVEP1 PE=4 SV=2		BOVIN	388193	3573	2.939	7	7	SVGSPVFVCQANR;LLSDFPVVPTATR;GNVLAWPDFLSGIVGR;VIDVEPPSIDWCR;EGYTLAGPDTIECLASGK;VIFLITDGYSNGGDPRPIAASLR;VAIVTFSSK	7	7	1.1.1.1716.22;11.1.1.1136.29;12.1.1.1883.20;14.1.1.2196.23;11.1.1.1331.23;6.1.1.1806.15;12.1.1.2117.10	4	0.981748	0.766046	4	1.38038	0.469819	4	0.685488	0.41403	4	1.22462	0.553722	4	0.816582	0.273767	4	1.13763	0.396767	4	0.570164	0.0743693	4	1.01859	0.800818	4	0.691831	0.203388	4	1.23595	0.193932	4	0.496592	0.0265714	4
Lymphocyte cytosolic protein 1 (L-plastin) OS=Bos taurus GN=LCP1 PE=2 SV=1	270	8.32	tr|Q3ZC00|Q3ZC00_BOVIN	Lymphocyte cytosolic protein 1 (L-plastin) OS=Bos taurus GN=LCP1 PE=2 SV=1	tr|F1MYX5|F1MYX5_BOVIN	BOVIN	70053.5	627	12.12	6	6	AACLPLPGYR;VYALPEDLVEVNPK;YAFVNWINK;LSPEELLLR;VDTDGNGYISCSELNDLFK;VNDDTIVSWVNETLK	8	8	3.1.1.1250.18;1.1.1.1602.5;1.1.1.2051.6;3.1.1.1255.20;9.1.1.1944.4;6.1.1.2006.20;12.1.1.1752.22;1.1.1.1606.6	9	0.544503	0.26492	9	0.737904	0.370328	4	3.16228	0.29365	8	1.70608	0.389035	8	0.946237	0.632511	9	1.2942	0.634347	4	5.10505	0.191012	7	3.19154	0.107065	4	4.83059	0.19476	7	3.22107	0.100794	5	4.01791	0.216258	8
Vitamin K-dependent protein Z OS=Bos taurus GN=PROZ PE=3 SV=1	271	8.32	tr|G1K1X9|G1K1X9_BOVIN	Vitamin K-dependent protein Z OS=Bos taurus GN=PROZ PE=3 SV=1		BOVIN	47734.9	439	23.69	6	6	FEADTGHNDVALLDLARPVR;GYACTCAPGYEGPNCAFAESECHPLR;FEADTGHNDVALLDLAR;TVFLPASK;CACGTLGPECCQRPQGSQQNLLPFPWQVK;LDGCQHFCYPGPESYTCSCAR	18	18	6.1.1.1711.9;2.1.1.1210.21;9.1.1.1445.31;8.1.1.1424.5;5.1.1.1417.30;1.1.1.1516.3;5.1.1.1804.29;10.1.1.1631.2;6.1.1.1702.13;5.1.1.1819.12;2.1.1.1209.19;8.1.1.1435.9;10.1.1.1627.3;1.1.1.1520.2;9.1.1.1449.31;5.1.1.1413.28;6.1.1.1706.10;9.1.1.1702.6	19	2.03236	0.043514	19	1.58489	0.13553	12	6.91831	0.104275	20	1.94089	0.0260489	19	1.69044	0.360468	19	1.25892	0.967451	12	6.54636	0.245205	20	1.61436	0.198102	11	3.7325	0.368446	19	0.946237	0.66321	11	4.83059	0.251682	19
Uncharacterized protein OS=Bos taurus GN=OLFML1 PE=4 SV=1	272	8.3	tr|F1N583|F1N583_BOVIN	Uncharacterized protein OS=Bos taurus GN=OLFML1 PE=4 SV=1		BOVIN	46252.7	402	10.7	4	4	VYVFIGPR;EIDYLEYLR;IEPDTLGVEHSWDTPCR;MLLFGGAGR	13	13	12.1.1.1328.18;1.1.1.1683.11;5.1.1.1512.20;1.1.1.1693.6;14.1.1.1612.9;9.1.1.1827.9;5.1.1.1505.19;8.1.1.1169.9;5.1.1.1507.17;13.1.1.1699.8;1.1.1.1687.10;14.1.1.1617.14;9.1.1.1823.11	16	1.40605	0.507565	16	1.13763	0.850016	11	4.92039	0.604015	16	1.44544	0.677259	16	1.2942	0.361138	16	1.05682	0.975077	10	4.2462	0.574999	16	1.30617	0.420307	9	3.01995	0.947525	16	1.01859	0.903021	10	4.20727	0.527703	16
Kininogen-2 OS=Bos taurus GN=KNG2 PE=1 SV=1	273	8.26	sp|P01045|KNG2_BOVIN	Kininogen-2 OS=Bos taurus GN=KNG2 PE=1 SV=1		BOVIN	68709.6	619	51.7	31	7	KATVQVVGGLK;LNAEHDGTFYFK;DSAQAATGQCTATVAK;ATVQVVGGLK;TWQDCDYKDSAQAATGQCTATVAK;DSAQAATGQCTATVAKR;CDLYPGEDFLPPMVCVGCPK	415	42	9.1.1.1428.10;1.1.1.1163.21;9.1.1.1375.12;11.1.1.1260.13;9.1.1.1337.17;16.1.1.1590.8;6.1.1.1577.3;13.1.1.1275.28;6.1.1.1290.12;1.1.1.1164.26;2.1.1.1192.25;9.1.1.1428.11;10.1.1.1284.3;11.1.1.1146.31;10.1.1.1280.2;2.1.1.1153.18;13.1.1.1460.28;1.1.1.1209.14;9.1.1.1566.16;1.1.1.1131.18;15.1.1.1457.24;1.1.1.1221.13;14.1.1.1238.26;11.1.1.1150.31;16.1.1.1727.12;10.1.1.1276.27;6.1.1.1286.10;9.1.1.1339.22…	30	0.92045	0.586267	31	0.288403	0.422993	21	0.794328	0.446976	30	0.92045	0.617296	31	4.36516	0.038088	36	1.35519	0.294877	25	3.28095	0.330501	34	4.2462	0.0324743	22	0.816582	0.0426315	30	1.02802	0.857936	26	2.51189	0.793085	33
Uncharacterized protein OS=Bos taurus GN=LOC101904481 PE=3 SV=2	274	8.23	tr|F1MV90|F1MV90_BOVIN	Uncharacterized protein OS=Bos taurus GN=LOC101904481 PE=3 SV=2		BOVIN	28983.7	248	16.53	7	7	IQLVEEELNR;LVIIEGDLER;KLVIIEGDLER;IQVLQQQADDAEER;RIQLVEEELNR;IQLVEEELNRAQER;KIQVLQQQADDAEER	43	9	8.1.1.1006.14;8.1.1.1010.16;4.1.1.1132.27;8.1.1.1598.4;9.1.1.1575.2;8.1.1.1227.25;9.1.1.1579.2;8.1.1.1217.24;8.1.1.1605.3	7	0.954993	0.836946	6	1.04713	0.817441	4	1.49969	0.63104	7	0.283139	0.0395442	6	0.642688	0.176176	6	0.580764	0.828036	4	1.1272	0.781459	7	0.18197	0.0112157	4	1.55597	0.598445	7	0.288403	0.147453	4	1.72187	0.716186	6
Protein HP-25 homolog 1 OS=Bos taurus PE=1 SV=1	275	8.22	sp|Q2KIX7|HP251_BOVIN	Protein HP-25 homolog 1 OS=Bos taurus PE=1 SV=1		BOVIN	22555.6	212	23.58	4	4	GTTHAVFYGFLLNGN;AEAGDSHEQASGSSVLELEKGDR;CPPLPQSAFSVK;AEAGDSHEQASGSSVLELEK	24	24	11.1.1.1316.25;11.1.1.1751.26;11.1.1.1314.6;5.1.1.1964.23;13.1.1.1887.23;13.1.1.1883.28;2.1.1.1119.30;2.1.1.1123.17;11.1.1.1312.21;12.1.1.1870.21;5.1.1.1955.22;5.1.1.1968.21;11.1.1.1747.17;11.1.1.1320.31;2.1.1.1161.14;11.1.1.1756.24;2.1.1.1160.26;13.1.1.1882.26;5.1.1.1951.25;3.1.1.1028.25;8.1.1.901.20;3.1.1.1032.27;11.1.1.1760.25;5.1.1.1960.23	14	0.100925	0.0319819	9	2.44343	0.954701	12	0.436516	0.260133	8	2.46604	0.73605	17	5.80764	0.00703145	10	34.0408	0.0016992	8	17.2187	0.0029599	10	38.7258	0.00187116	12	3.98107	0.103415	10	13.1826	0.0313002	7	0.401791	0.332191	8
Zyxin OS=Bos taurus GN=ZYX PE=1 SV=1	276	8.11	tr|Q08DQ6|Q08DQ6_BOVIN	Zyxin OS=Bos taurus GN=ZYX PE=1 SV=1		BOVIN	60100.8	559	15.21	5	5	AYHPQCFTCVVCACPLEGTSFIVDQANRPHCVPDYHK;ALGQLFHITCFTCR;CSVCAEPIMPEPGREETVR;EGGPEAPTQFPSQPR;ALGQLFHITCF	7	7	4.1.1.1215.26;4.1.1.1219.23;4.1.1.1150.30;15.1.1.2008.3;14.1.1.1741.27;13.1.1.2214.8;3.1.1.1491.15	3	1.10662	0.818148	3	1.25892	0.605193	3	0.711214	0.398278	3	0.816582	0.600281	3	0.744732	0.463221	3	0.855067	0.610215	3	0.47863	0.218325	3	0.554626	0.278026	3	0.636796	0.342154	3	0.724436	0.493836	3	0.549541	0.283115	3
Metalloproteinase inhibitor 3 OS=Bos taurus GN=TIMP3 PE=2 SV=1	277	8.11	tr|A5PKB4|A5PKB4_BOVIN	Metalloproteinase inhibitor 3 OS=Bos taurus GN=TIMP3 PE=2 SV=1	tr|Q865R4|Q865R4_BOVIN;sp|P79121|TIMP3_BOVIN	BOVIN	24162.9	211	18.96	4	4	YQYLLTGR;MYTGLCNFVER;SCYYLPCFVTSK;WDQLTLSQR	15	15	10.1.1.1466.9;4.1.1.1419.13;11.1.1.1327.24;4.1.1.1602.7;4.1.1.1414.8;2.1.1.1345.17;2.1.1.1528.20;4.1.1.1586.28;11.1.1.1353.10;10.1.1.1470.8;11.1.1.1534.30;4.1.1.1606.11;11.1.1.1357.7;4.1.1.1600.11;11.1.1.1534.13	16	1.20226	0.986196	17	1.25892	0.370952	10	6.72977	0.415784	17	1.02802	0.920395	16	1.31826	0.988847	17	1.41906	0.385874	10	7.37904	0.459363	17	1.14815	0.946066	9	5.64937	0.491639	16	0.870964	0.946108	10	5.97035	0.624167	17
Cathelicidin 5 OS=Bos taurus GN=CATHL5 PE=3 SV=1	278	8.08	tr|B9UKL8|B9UKL8_BOVIN	Cathelicidin 5 OS=Bos taurus GN=CATHL5 PE=3 SV=1	sp|P54229|CTHL5_BOVIN	BOVIN	17546	159	40.25	4	3	KYGPIIVPIIR;ECVGTVTLDQVGSNFDITCAVPQSVGGLR;YGPIIVPIIR	12	8	13.1.1.1799.8;6.1.1.1809.6;3.1.1.1940.30;2.1.1.2029.30;6.1.1.1805.7;13.1.1.1632.11;12.1.1.1743.8;6.1.1.1801.8	9	1.65959	0.59364	9	0.912011	0.618632	5	6.0256	0.425554	9	1.01859	0.803837	9	0.591562	0.708913	9	0.313329	0.306141	6	1.90546	0.979447	9	0.356451	0.36435	6	3.40408	0.692572	9	0.613762	0.481407	5	6.66807	0.301799	9
APOF protein OS=Bos taurus GN=APOF PE=2 SV=2	279	8.07	tr|Q17QH1|Q17QH1_BOVIN	APOF protein OS=Bos taurus GN=APOF PE=2 SV=2		BOVIN	33677.4	307	19.54	4	4	VSVDALASALQLWAR;LIQYYYER;GSTGLIIGTALKPALK;VVSSNPCWGWTLFNNCGLDPR	22	22	12.1.1.1568.24;14.1.1.2197.16;6.1.1.2179.17;3.1.1.1380.14;5.1.1.1619.20;6.1.1.2187.14;12.1.1.1573.7;3.1.1.1396.17;14.1.1.2084.19;12.1.1.1576.24;3.1.1.1388.19;6.1.1.2183.17;12.1.1.1572.22;12.1.1.1570.6;12.1.1.1571.10;3.1.1.1392.23;5.1.1.1619.4;14.1.1.2189.4;4.1.1.1493.15;5.1.1.1623.9;3.1.1.1053.7;14.1.1.2088.17	23	1.51356	0.0360756	23	1.08643	0.230338	18	1.8197	0.336519	23	1.90546	0.00823457	23	1.48594	0.205088	23	1.0666	0.756794	17	1.77011	0.831323	23	1.83654	0.0606257	19	1.09648	0.480679	23	1.22462	0.312097	18	1.67494	0.981598	23
Cathelicidin-4 OS=Bos taurus GN=CATHL4 PE=1 SV=1	280	8.07	sp|P33046|CTHL4_BOVIN	Cathelicidin-4 OS=Bos taurus GN=CATHL4 PE=1 SV=1		BOVIN	16478.7	144	32.64	4	4	TIQQPAEQCDFKEK;TIQQPAEQCDFK;LLELDPPPKDNEDLGTR;AVDQLNELSSEANLYR	73	73	8.1.1.1551.24;5.1.1.1375.18;8.1.1.1207.4;6.1.1.1865.24;5.1.1.1635.24;9.1.1.1866.23;5.1.1.1636.27;5.1.1.1547.25;4.1.1.1157.31;9.1.1.1858.28;8.1.1.1548.23;5.1.1.1540.9;6.1.1.1844.6;6.1.1.1540.22;6.1.1.1643.26;8.1.1.1216.3;8.1.1.1550.25;3.1.1.1018.26;3.1.1.992.25;6.1.1.1639.23;6.1.1.1849.26;8.1.1.1542.25;8.1.1.1220.3;6.1.1.1544.9;4.1.1.1161.30;8.1.1.1207.22;6.1.1.1848.26;6.1.1.1853.28;6.1.1.1861.29;…	62	2.58226	0.0600243	65	1.61436	0.424717	43	5.15229	0.123734	65	1.18032	0.812502	59	0.765597	0.948675	62	0.47863	0.145059	41	1.70608	0.344878	62	0.359749	0.0789151	41	2.24905	0.294425	62	0.452898	0.0743405	41	3.22107	0.199915	65
C4b-binding protein alpha-like OS=Bos taurus GN=LOC510860 PE=2 SV=1	281	8.06	tr|Q1RMN9|Q1RMN9_BOVIN	C4b-binding protein alpha-like OS=Bos taurus GN=LOC510860 PE=2 SV=1		BOVIN	21996.3	196	57.14	14	4	FFTFDHQAVYECDEGYILVGAK;ALCLKPEIEYGR;LSLEIALLELQIDKPK;DCESPPVIAHGQR	539	122	1.1.1.2342.11;4.1.1.2163.2;2.1.1.1986.11;9.1.1.1464.4;2.1.1.1964.14;2.1.1.2209.11;3.1.1.1240.17;1.1.1.2378.10;1.1.1.1254.16;1.1.1.1251.29;2.1.1.1977.17;4.1.1.1769.4;1.1.1.1192.3;4.1.1.1972.30;4.1.1.2168.2;2.1.1.2228.7;1.1.1.1276.12;1.1.1.2133.6;2.1.1.1969.10;4.1.1.2172.23;10.1.1.1366.20;14.1.1.1044.4;11.1.1.1988.2;15.1.1.1085.12;10.1.1.1373.2;3.1.1.1244.17;2.1.1.1237.5;3.1.1.2117.7;2.1.1.1310.14;…	128	2.60615	0.275306	140	1.15878	0.487515	45	17.378	0.0470255	138	2.29087	0.270686	122	1.67494	0.828313	132	0.737904	0.414472	42	13.4277	0.110271	132	1.48594	0.73598	36	9.2045	0.0937776	125	0.887156	0.936151	44	15.1356	0.0882159	134
Ras-related protein Rab-1B OS=Bos taurus GN=RAB1B PE=2 SV=1	282	8.04	sp|Q2HJH2|RAB1B_BOVIN	Ras-related protein Rab-1B OS=Bos taurus GN=RAB1B PE=2 SV=1		BOVIN	22202	201	27.36	4	3	NATNVEQAFMTMAAEIK;EFADSLGIPFLETSAK;LLLIGDSGVGK	9	5	10.1.1.2279.5;11.1.1.1566.18;2.1.1.2023.10;2.1.1.2013.8;2.1.1.2017.8	5	0.855067	0.602365	5	0.57544	0.387691	1	9.90832	0.0606591	5	0.529663	0.240292	4	0.903649	0.634322	5	0.613762	0.408293	1	11.695	0.0590573	5	0.564937	0.251763	1	11.272	0.0462695	5	0.625173	0.407795	1	16.9044	0.038204	5
Profilin OS=Bos taurus PE=3 SV=1	283	8.01	tr|E1BHJ0|E1BHJ0_BOVIN	Profilin OS=Bos taurus PE=3 SV=1	sp|P02584|PROF1_BOVIN	BOVIN	15057.2	140	40	4	4	DSPSVWAAVPGK;DSLLQDGEFTMDLR;TFVNITPAEVGILVGK;SSFFVNGLTLGGQK	5	5	10.1.1.1402.6;10.1.1.1397.2;3.1.1.1561.8;12.1.1.2029.8;8.1.1.1636.25	4	0.444631	0.232272	4	0.660694	0.524391	3	0.263027	0.169376	4	0.220801	0.0881942	4	1.2942	0.636549	4	2.0893	0.276658	3	0.83946	0.903888	4	0.679204	0.465573	3	0.625173	0.718316	4	0.515229	0.285096	3	0.356451	0.310863	4
Complement C4 (Fragments) OS=Bos taurus GN=C4 PE=1 SV=2	284	8	sp|P01030|CO4_BOVIN	Complement C4 (Fragments) OS=Bos taurus GN=C4 PE=1 SV=2		BOVIN	101721	920	62.39	76	4	EPFLSCCQFAESLRK;VQQPACREPFLSCCQFAESLR;EPFLSCCQFAESLR;VQQPACREPFLSCCQFAESLRK	2778	118	14.1.1.1629.30;10.1.1.1723.26;12.1.1.1808.28;16.1.1.1990.19;1.1.1.1580.27;1.1.1.1610.25;16.1.1.2045.5;11.1.1.1475.12;10.1.1.1672.22;1.1.1.1612.27;1.1.1.1609.24;10.1.1.1676.19;4.1.1.1759.31;1.1.1.2336.30;5.1.1.1761.29;2.1.1.1469.26;11.1.1.1463.16;11.1.1.1424.26;15.1.1.1786.10;1.1.1.1407.22;12.1.1.1700.29;10.1.1.1664.24;2.1.1.1638.28;11.1.1.1467.28;1.1.1.1613.28;1.1.1.2323.30;1.1.1.1606.25;3.1.1.15…	63	0.981748	0.57154	75	0.359749	0.286523	54	0.737904	0.340316	78	0.301995	0.142374	54	0.77983	0.969477	66	0.319154	0.533532	45	0.698232	0.62718	69	0.248886	0.259806	50	0.801678	0.652899	74	0.319154	0.271424	58	1.99526	0.881428	89
Phosphatidylinositol-glycan-specific phospholipase D OS=Bos taurus GN=GPLD1 PE=4 SV=1	285	8	tr|F1MNM2|F1MNM2_BOVIN	Phosphatidylinositol-glycan-specific phospholipase D OS=Bos taurus GN=GPLD1 PE=4 SV=1		BOVIN	92519.8	839	59.48	39	4	FGGVLHLSDLDNDGSDEIIVAAPLR;GIVAAFYSGSSYSSQEK;HWYVPAEDLLGIYK;EMFIGSSQPLTHVSSPSASYYLSFPYTR	522	18	10.1.1.1624.15;5.1.1.1652.12;13.1.1.2000.29;10.1.1.1606.16;10.1.1.1602.20;12.1.1.1862.31;12.1.1.1739.26;5.1.1.1651.31;11.1.1.1490.31;5.1.1.1649.31;10.1.1.2178.16;2.1.1.2087.11;10.1.1.1610.11;11.1.1.1746.11;11.1.1.1742.7;13.1.1.1996.31;4.1.1.1840.11;10.1.1.1623.21	21	1.0666	0.407974	21	1.14815	0.634782	8	17.378	0.0663736	22	1.11686	0.549943	20	0.524808	0.158736	19	0.570164	0.130418	7	10	0.205705	20	0.544503	0.0775464	7	15.8489	0.141971	22	1.03753	0.73051	6	13.1826	0.132118	21
Uncharacterized protein OS=Bos taurus GN=LOC100297192 PE=1 SV=2	286	8	tr|F1MLW7|F1MLW7_BOVIN	Uncharacterized protein OS=Bos taurus GN=LOC100297192 PE=1 SV=2		BOVIN	24396.8	234	59.4	34	5	GAVFGSGTTLTVLGQPK;VSITCSGSSSNIGSYNVGWYQQVPGSGLRT;VSITCSGSSSNIGSYNVGWYQQVPGSGLR;SGAVFGSGTTLTVLGQPK;YNVGWYQQVPGSGLR	2224	64	4.1.1.1485.27;12.1.1.1622.30;10.1.1.1589.24;3.1.1.1372.23;11.1.1.1462.20;3.1.1.1376.23;13.1.1.1513.29;12.1.1.1646.31;13.1.1.1529.23;3.1.1.1493.28;5.1.1.1620.27;12.1.1.1627.30;4.1.1.1552.15;12.1.1.1652.30;13.1.1.1633.30;12.1.1.1660.30;3.1.1.1469.28;12.1.1.1627.12;10.1.1.1632.27;3.1.1.1426.30;4.1.1.1372.23;4.1.1.1582.30;12.1.1.1424.29;4.1.1.1774.30;4.1.1.1579.29;4.1.1.1575.30;4.1.1.1591.16;12.1.1.1…	10	0.870964	0.552602	10	0.946237	0.976312	8	0.981748	0.981453	10	0.946237	0.744739	10	0.981748	0.61112	10	1.0666	0.930489	8	1.10662	0.925407	10	1.07647	0.827924	7	1.11686	0.56356	10	1.07647	0.745181	8	1.02802	0.994853	10
Uncharacterized protein OS=Bos taurus GN=LOC784932 PE=1 SV=1	287	8	tr|A0A0A0MPA0|A0A0A0MPA0_BOVIN	Uncharacterized protein OS=Bos taurus GN=LOC784932 PE=1 SV=1		BOVIN	46882.3	417	31.18	15	5	LAVSQVIHK;FSISSDYQLR;VTSVDGHSLASSNTDFAFSLYK;KIFTSDADFSGITNDHK;IFTSDADFSGITNDHK	110	18	2.1.1.1395.22;2.1.1.1391.20;10.1.1.1490.16;9.1.1.1582.10;10.1.1.1494.21;3.1.1.1330.19;1.1.1.1444.18;2.1.1.1187.5;10.1.1.1486.17;11.1.1.1189.2;2.1.1.1182.2;10.1.1.1482.16;1.1.1.1448.16;9.1.1.1586.7;10.1.1.1478.13;11.1.1.1583.24;2.1.1.1644.10;10.1.1.1488.19	20	0.212814	0.0522722	18	1.47231	0.25572	14	1.02802	0.793332	17	2.1677	0.196287	24	3.59749	0.0148822	20	19.4089	0.0020278	16	10.9648	0.00345151	17	21.8776	0.00204712	18	3.94457	0.042116	19	8.62979	0.0148007	15	0.77983	0.247504	18
Ras suppressor protein 1 OS=Bos taurus GN=RSU1 PE=2 SV=1	288	8	sp|Q5E9C0|RSU1_BOVIN	Ras suppressor protein 1 OS=Bos taurus GN=RSU1 PE=2 SV=1		BOVIN	31537	277	18.41	4	4	LQILSLR;ALYLSDNDFEILPPDIGK;DNDLISLPK;LTVLPPELGNLDLTGQK	18	18	11.1.1.1915.9;6.1.1.1707.2;4.1.1.2022.10;13.1.1.1750.3;4.1.1.2017.10;1.1.1.2038.14;3.1.1.1912.14;13.1.1.1746.4;9.1.1.2206.9;4.1.1.2026.13;5.1.1.1444.17;11.1.1.1908.30;4.1.1.2032.12;9.1.1.2218.14;9.1.1.2211.11;9.1.1.2222.12;1.1.1.2042.15;11.1.1.1912.31	10	0.346737	0.133004	10	0.331131	0.155909	5	1.10662	0.236575	10	0.239883	0.0815512	8	0.140605	0.0366403	8	0.140605	0.0400538	4	0.559758	0.0502616	7	0.11272	0.0275206	5	3.19154	0.512794	10	0.679204	0.49689	7	3.28095	0.634839	10
Heat shock 27kDa protein 1 OS=Bos taurus GN=HSPB1 PE=2 SV=1	289	8	tr|E9RHW1|E9RHW1_BOVIN	Heat shock 27kDa protein 1 OS=Bos taurus GN=HSPB1 PE=2 SV=1	tr|E1BEL7|E1BEL7_BOVIN;tr|A0A1C9EIX6|A0A1C9EIX6_BOVIN;tr|A0A1C9EIX3|A0A1C9EIX3_BOVIN;sp|Q3T149|HSPB1_BOVIN;tr|A0A1B0Z542|A0A1B0Z542_BOVIN	BOVIN	22392.9	201	28.86	4	4	SATQSAEITIPVTFQAR;QLSSGVSEIQQTADR;LFDQAFGLPR;VSLDVNHFAPEELTVK	10	10	11.1.1.1495.30;12.1.1.1832.4;12.1.1.1606.2;5.1.1.1908.13;2.1.1.1506.29;8.1.1.1048.24;12.1.1.1602.2;9.1.1.1683.7;11.1.1.1499.29;12.1.1.1836.3	6	0.519996	0.228849	6	0.515229	0.229079	6	1.09648	0.196202	6	0.77983	0.573637	6	0.698232	0.399582	6	0.691831	0.400038	6	1.52757	0.334881	6	1.05682	0.98909	5	2.0893	0.861464	6	1.49969	0.405206	4	2.12814	0.860599	6
Histone H2B OS=Bos taurus GN=H2B PE=3 SV=1	290	8	tr|Q32S29|Q32S29_BOVIN	Histone H2B OS=Bos taurus GN=H2B PE=3 SV=1	tr|F2Z4F9|F2Z4F9_BOVIN;tr|F1MUD2|F1MUD2_BOVIN;sp|Q2M2T1|H2B1K_BOVIN;sp|P62808|H2B1_BOVIN;tr|Q2KII5|Q2KII5_BOVIN;tr|F2Z4E8|F2Z4E8_BOVIN	BOVIN	13926.2	126	34.92	4	4	QVHPDTGISSK;ESYSVYVYK;LLLPGELAK;AMGIMNSFVNDIFER	51	51	5.1.1.1316.23;6.1.1.1368.26;9.1.1.1411.5;4.1.1.1546.16;9.1.1.1526.29;3.1.1.1450.2;3.1.1.1444.23;2.1.1.1505.12;2.1.1.1375.8;11.1.1.1896.23;6.1.1.1364.26;9.1.1.1388.18;3.1.1.1438.3;6.1.1.1383.30;6.1.1.1360.28;3.1.1.1286.13;3.1.1.1445.20;6.1.1.1356.28;11.1.1.1976.27;4.1.1.1553.2;6.1.1.1356.5;11.1.1.1886.24;2.1.1.1494.2;16.1.1.1912.9;3.1.1.1442.3;4.1.1.1645.8;6.1.1.1376.26;2.1.1.1502.2;4.1.1.2142.21;…	28	0.496592	0.715856	28	0.277971	0.0959076	27	0.141906	0.942499	28	0.220801	0.0584703	28	0.428549	0.904459	29	0.237684	0.249107	28	0.11695	0.964763	29	0.188799	0.231138	29	0.272898	0.989361	29	0.416869	0.0580732	29	0.483059	0.785515	30
Glutamate--cysteine ligase regulatory subunit OS=Bos taurus GN=GCLM PE=2 SV=1	291	8	sp|Q2T9Y6|GSH0_BOVIN	Glutamate--cysteine ligase regulatory subunit OS=Bos taurus GN=GCLM PE=2 SV=1		BOVIN	30532.6	274	21.17	4	4	TLNEWSSQISPDLIR;AHEWVPLWLLR;ASTLHLQTGNLLNWGR;EFPDVLECTVSHAVEK	7	7	11.1.1.1698.27;6.1.1.1839.10;11.1.1.1696.22;14.1.1.1985.2;9.1.1.1806.10;2.1.1.1751.29;14.1.1.1735.17	5	1.11686	0.846798	5	0.937562	0.805034	4	1.30617	0.240294	5	1	0.935278	5	0.990832	0.844305	5	0.83946	0.356484	3	1.1695	0.323857	5	0.895365	0.5658	3	1.15878	0.293427	5	0.887156	0.77472	4	1.38038	0.083387	5
Leukocyte cell-derived chemotaxin-2 OS=Bos taurus GN=LECT2 PE=1 SV=1	292	8	sp|O62644|LECT2_BOVIN	Leukocyte cell-derived chemotaxin-2 OS=Bos taurus GN=LECT2 PE=1 SV=1		BOVIN	16319.9	151	33.11	4	4	GPWAIICAGK;LGTLLPLQK;LHQGVDVLCSDGSTVYAPFTGK;ISGGGFCIK	21	21	5.1.1.1655.2;5.1.1.1645.2;12.1.1.1591.24;10.1.1.1694.29;12.1.1.1597.25;12.1.1.1694.20;12.1.1.1698.17;12.1.1.1603.27;10.1.1.1691.12;6.1.1.1745.3;6.1.1.1745.12;6.1.1.1741.13;11.1.1.1248.24;12.1.1.1584.2;12.1.1.1702.17;12.1.1.1590.3;5.1.1.1646.16;12.1.1.1594.2;12.1.1.1584.26;2.1.1.1241.21;10.1.1.1695.9	13	2.33346	0.115346	14	1.15878	0.673336	6	15.1356	0.0219048	14	1.0666	0.785786	13	1.70608	0.258701	14	0.847227	0.5917	5	11.4815	0.0312458	14	0.772681	0.502441	6	7.11213	0.0582038	13	0.440555	0.140964	6	12.2462	0.0253845	14
Uncharacterized protein OS=Bos taurus GN=KRTDAP PE=4 SV=1	293	8	tr|G3N276|G3N276_BOVIN	Uncharacterized protein OS=Bos taurus GN=KRTDAP PE=4 SV=1	tr|E1BI48|E1BI48_BOVIN	BOVIN	11381	102	27.45	4	4	LPFLNWDAFPK;QKLPFLNWDAFPK;KDEFLNWHALFESIK;DEFLNWHALFESIK	19	19	12.1.1.2156.4;6.1.1.2275.2;12.1.1.1935.3;13.1.1.2203.25;12.1.1.1854.19;6.1.1.2283.17;13.1.1.2218.23;6.1.1.2276.16;6.1.1.2279.2;12.1.1.1856.10;12.1.1.2160.6;13.1.1.2213.2;12.1.1.2170.8;6.1.1.2271.2;14.1.1.2181.11;6.1.1.2254.4;11.1.1.1978.7;11.1.1.1982.6;6.1.1.2250.5	24	1.52757	0.28102	24	0.685488	0.389438	18	0.744732	0.743046	24	0.394457	0.130444	25	2.01372	0.64827	25	0.879022	0.161058	19	1.01859	0.967595	25	0.496592	0.0568932	18	0.510505	0.860983	25	0.248886	0.0347191	19	1.04713	0.471956	25
Myocilin OS=Bos taurus GN=MYOC PE=2 SV=1	294	7.84	tr|Q3SX06|Q3SX06_BOVIN	Myocilin OS=Bos taurus GN=MYOC PE=2 SV=1		BOVIN	54887.9	490	12.24	4	4	LSSLEALLHR;GSLYFQAAESR;EREQLETQTQELESAYSNLVR;LTSGQPAGPLETHQGLQR	5	5	9.1.1.1986.22;12.1.1.1865.2;8.1.1.1715.19;9.1.1.1390.20;6.1.1.1250.27	6	1.51356	0.2575	6	1.75388	0.256891	4	3.19154	0.330214	6	2.1677	0.079556	6	1.44544	0.424064	6	1.64437	0.378589	4	3.13329	0.370683	6	2.03236	0.1715	3	1.97697	0.533062	6	1.40605	0.211595	4	1.7378	0.685569	6
Uncharacterized protein OS=Bos taurus PE=4 SV=1	295	7.84	tr|G3MXH8|G3MXH8_BOVIN	Uncharacterized protein OS=Bos taurus PE=4 SV=1		BOVIN	30355.2	275	21.82	4	4	TCEDIEGCHNNNGGCSHSCLTSETGYR;SNTIEVSIPR;IVASNLVTGLPK;LLIPVTCEFPR	11	11	5.1.1.1862.21;6.1.1.1336.16;6.1.1.1332.16;5.1.1.1858.21;11.1.1.1509.25;1.1.1.1074.29;12.1.1.1640.9;8.1.1.884.28;12.1.1.1605.29;12.1.1.1604.4;11.1.1.1513.28	9	0.963829	0.96974	9	0.895365	0.618874	5	10.2802	0.146874	9	1.30617	0.985195	9	0.937562	0.685722	9	0.870964	0.949151	5	9.63829	0.105878	9	1.25892	0.647947	5	11.695	0.14266	9	1.35519	0.954965	4	10.5682	0.101442	9
Uncharacterized protein OS=Bos taurus GN=APOM PE=4 SV=1	296	7.79	tr|F1MYX2|F1MYX2_BOVIN	Uncharacterized protein OS=Bos taurus GN=APOM PE=4 SV=1	tr|Q3ZBQ9|Q3ZBQ9_BOVIN	BOVIN	21158	188	29.26	5	5	KWIYHLSDGSTDLR;AFLLTPR;FLLYNR;CVEEFQSLTSCLDFK;LFSSACPGGIMLK	74	74	1.1.1.1953.25;12.1.1.1403.13;5.1.1.1556.27;1.1.1.1953.4;13.1.1.1474.4;13.1.1.1502.6;12.1.1.1726.6;12.1.1.1436.31;15.1.1.1493.6;5.1.1.1692.6;12.1.1.1622.5;13.1.1.1482.7;14.1.1.1458.6;14.1.1.1470.4;12.1.1.1633.27;12.1.1.1629.30;13.1.1.1498.6;13.1.1.1768.28;12.1.1.1626.7;9.1.1.2135.8;9.1.1.2131.7;5.1.1.1775.27;15.1.1.1483.7;15.1.1.1487.9;12.1.1.1722.28;6.1.1.1413.3;16.1.1.1759.5;1.1.1.1993.16;10.1.1…	79	1.35519	0.295346	84	0.895365	0.67956	34	10.1859	0.0600069	81	1.48594	0.214066	80	1.15878	0.345992	83	0.765597	0.831062	29	8.95365	0.0576279	80	1.25892	0.252047	28	7.87046	0.116164	80	1.09648	0.809242	30	10.1859	0.126532	82
Uncharacterized protein OS=Bos taurus GN=PAPLN PE=4 SV=2	297	7.72	tr|F1MCY5|F1MCY5_BOVIN	Uncharacterized protein OS=Bos taurus GN=PAPLN PE=4 SV=2		BOVIN	135815	1271	6.137	5	5	GGPAAASHPWPLTR;GYNQILIVPMGATSIR;VHQSPDGTLLIHNLR;ALPVASTLLHYER;ITLAGSEPSVVQAAVGQLVR	12	12	4.1.1.1537.4;5.1.1.2208.8;5.1.1.2204.29;11.1.1.1494.4;12.1.1.2150.6;11.1.1.1490.2;12.1.1.2147.30;13.1.1.1835.23;12.1.1.1217.20;11.1.1.1151.5;12.1.1.2153.28;12.1.1.2151.28	7	3.83707	0.368611	9	1.58489	0.0605098	5	2.65461	0.741008	8	1.51356	0.173955	6	1.77011	0.442196	7	0.816582	0.184015	4	1.41906	0.831597	7	0.765597	0.543737	4	0.903649	0.784555	7	0.380189	0.514043	5	1.90546	0.980155	9
CLEC11A protein OS=Bos taurus GN=CLEC11A PE=2 SV=1	298	7.65	tr|A5D7L1|A5D7L1_BOVIN	CLEC11A protein OS=Bos taurus GN=CLEC11A PE=2 SV=1		BOVIN	35614.3	324	14.81	4	4	DFEAQAAAQAR;VSFFAWHR;DAVQALQEAQSR;AALAPYNWPVWLGVHDR	11	11	14.1.1.1596.2;14.1.1.2024.8;5.1.1.1293.24;14.1.1.2011.5;2.1.1.1102.20;14.1.1.2020.6;14.1.1.1600.3;3.1.1.1014.21;14.1.1.2016.6;5.1.1.1297.24;3.1.1.1010.22	13	0.685488	0.28251	13	0.691831	0.268151	9	4.32514	0.496986	10	3.98107	0.165768	12	0.319154	0.0544611	12	0.319154	0.0439117	6	2.29087	0.940323	9	1.94089	0.680807	9	6.0256	0.262612	10	5.39511	0.0254246	8	5.97035	0.278589	10
GANAB protein (Fragment) OS=Bos taurus GN=GANAB PE=2 SV=1	299	7.46	tr|A6QNJ8|A6QNJ8_BOVIN	GANAB protein (Fragment) OS=Bos taurus GN=GANAB PE=2 SV=1	tr|F1N6Y1|F1N6Y1_BOVIN	BOVIN	109085	962	8.316	5	5	YHGPQTLYLPVTLSSIPVFQR;LYNLDVFQYELYNR;VVIIGAGKPATVVLQTK;MALYGSVPVLLAHSPLR;GHFETPIWIER	5	5	12.1.1.1573.28;11.1.1.1976.28;15.1.1.2095.5;1.1.1.1248.2;14.1.1.2103.20	3	1.85353	0.149363	3	1.48594	0.274951	2	2.85759	0.0264164	3	1.94089	0.127874	3	1.48594	0.273199	3	1.19124	0.557806	2	2.26987	0.034563	3	1.57036	0.225922	2	1.51356	0.0645755	3	1.05682	0.837654	2	1.87068	0.0452259	3
Chemerin OS=Bos taurus PE=2 SV=1	300	7.38	tr|B9VR25|B9VR25_BOVIN	Chemerin OS=Bos taurus PE=2 SV=1	sp|Q29RS5|RARR2_BOVIN	BOVIN	18357.1	162	31.48	5	5	AGEDPHSYYLPGQFA;MVHCPIQTQVQR;AGEDPHSYYLPGQFAF;ELDDAQDAQCSR;GLQVALEEFHK	11	11	1.1.1.1754.5;7.1.1.720.28;9.1.1.1587.3;1.1.1.1756.26;11.1.1.993.4;1.1.1.1755.23;11.1.1.1044.15;1.1.1.1469.2;9.1.1.1905.26;6.1.1.1565.27;1.1.1.1750.24	5	1.10662	0.665223	5	0.990832	0.882353	5	1.00925	0.937029	5	0.963829	0.915325	5	1.00925	0.954277	5	0.903649	0.812357	5	0.92045	0.760747	5	0.870964	0.633035	5	0.903649	0.719545	5	0.855067	0.597064	5	1.00925	0.944712	5
43kDa collectin OS=Bos taurus GN=CL43 PE=4 SV=1	301	7.37	tr|B7FEK7|B7FEK7_BOVIN	43kDa collectin OS=Bos taurus GN=CL43 PE=4 SV=1	sp|P42916|CL43_BOVIN	BOVIN	33615.3	321	34.27	11	4	SSAENEAVTQLVR;LQNIVTQYR;TLTDPCTLVVCAPPADSLR;FTYPTGGSLDYSNWAPGEPNNR	81	19	5.1.1.1328.26;10.1.1.1714.8;1.1.1.1611.6;1.1.1.1603.31;1.1.1.1606.31;1.1.1.1610.15;10.1.1.1719.8;8.1.1.995.25;3.1.1.1289.19;3.1.1.1285.16;4.1.1.1386.17;10.1.1.1716.30;2.1.1.1684.21;10.1.1.1712.31;1.1.1.1608.31;2.1.1.1688.19;8.1.1.1000.19;1.1.1.1614.30;3.1.1.1081.17	18	1.03753	0.884092	18	1.59956	0.645706	10	9.46237	0.0244341	18	2.0893	0.139314	18	0.824138	0.480821	18	1.22462	0.681869	10	8.47227	0.0474358	18	1.69044	0.375278	10	8.62979	0.0270364	18	1.99526	0.162789	9	5.86138	0.0341921	18
LIM and senescent cell antigen-like-containing domain protein OS=Bos taurus GN=MGC142792 PE=2 SV=1	302	7.34	tr|A4FV50|A4FV50_BOVIN	LIM and senescent cell antigen-like-containing domain protein OS=Bos taurus GN=MGC142792 PE=2 SV=1		BOVIN	38421.4	337	24.04	5	5	AWCVHCFACSTCSAK;ELKGELYCLPCHDK;VIEGDVVSALNK;KYCEHDFQMLFAPCCHQCGEFIIGR;CDLCQEVLADIGFVK	12	12	9.1.1.1716.16;9.1.1.1709.19;9.1.1.1708.16;9.1.1.1712.2;9.1.1.2345.5;9.1.1.1716.2;4.1.1.1633.17;4.1.1.1243.23;9.1.1.1704.23;3.1.1.1133.27;6.1.1.1344.14;12.1.1.1313.31	16	0.383707	0.024286	16	0.310456	0.00432986	15	0.60256	0.23344	16	0.224906	0.00136161	17	0.831764	0.693591	17	0.685488	0.20851	15	1.27057	0.998642	17	0.483059	0.0240775	15	1.44544	0.835852	17	0.564937	0.0758437	15	1.75388	0.538735	17
PDIA6 protein (Fragment) OS=Bos taurus GN=PDIA6 PE=1 SV=1	303	7.28	tr|A6QNL5|A6QNL5_BOVIN	PDIA6 protein (Fragment) OS=Bos taurus GN=PDIA6 PE=1 SV=1		BOVIN	49623.7	453	17	5	5	GSFSEQGINEFLR;LYSSSDDVIELTPSNFNR;LAAVDATVNQVLASR;GSTAPVGGGAFPTISTR;TGEAIVDAALSALR	12	12	12.1.1.2199.8;12.1.1.2202.10;11.1.1.1251.31;9.1.1.1859.29;3.1.1.1916.8;1.1.1.1563.19;6.1.1.2305.9;12.1.1.2198.10;4.1.1.2207.14;1.1.1.1228.31;9.1.1.1853.30;1.1.1.1567.20	9	0.937562	0.809173	9	1.00925	0.827121	7	1.19124	0.482679	9	0.794328	0.170241	9	1.03753	0.795343	9	1.11686	0.314145	7	1.30617	0.421461	9	0.870964	0.493396	7	1.25892	0.47436	9	0.83946	0.571952	7	1.15878	0.503266	9
Insulin-like growth factor-binding protein 2 OS=Bos taurus GN=IGFBP2 PE=1 SV=2	304	6.95	sp|P13384|IBP2_BOVIN	Insulin-like growth factor-binding protein 2 OS=Bos taurus GN=IGFBP2 PE=1 SV=2	tr|F1N2P8|F1N2P8_BOVIN	BOVIN	34014.7	317	23.03	6	5	TPCQQELDQVLER;GPLEHLYSLHIPNCDK;LIQGAPTIR;GECWCVNPNTGK;GDPECHLFYNEQQGAR	12	10	4.1.1.1489.4;4.1.1.1161.19;5.1.1.1241.31;11.1.1.1437.5;2.1.1.1208.9;8.1.1.1113.14;4.1.1.1157.16;11.1.1.1207.16;5.1.1.1245.30;2.1.1.1205.13	9	1.02802	0.617975	9	1.18032	0.835888	7	0.625173	0.160157	9	0.613762	0.201719	9	1.30617	0.506514	9	1.41906	0.22294	7	0.751623	0.455229	9	0.787046	0.300432	7	0.625173	0.301317	9	0.608135	0.157413	7	0.564937	0.190573	9
Insulin-like growth factor binding protein 3 OS=Bos taurus GN=IgFBp3 PE=4 SV=1	305	6.88	tr|I6XXP7|I6XXP7_BOVIN	Insulin-like growth factor binding protein 3 OS=Bos taurus GN=IgFBp3 PE=4 SV=1	sp|P20959|IBP3_BOVIN	BOVIN	31569.8	291	13.75	4	4	YGQPLPGFDVK;FLNMLSPR;GFCWCVDK;EPGCGCCLTCALR	15	15	14.1.1.1827.6;14.1.1.1831.5;5.1.1.1282.31;14.1.1.1823.5;1.1.1.1383.26;10.1.1.1375.26;15.1.1.1880.3;10.1.1.1498.5;1.1.1.1261.26;15.1.1.1211.14;14.1.1.1839.3;1.1.1.1267.19;14.1.1.1835.4;1.1.1.1386.2;14.1.1.1202.15	19	1.13763	0.925399	19	0.737904	0.227537	8	7.44732	0.414732	19	0.954993	0.5532	19	1.44544	0.678801	19	0.928966	0.400456	9	9.90832	0.344726	19	1.20226	0.94371	8	6.48634	0.388034	19	0.824138	0.612162	8	10.4713	0.160669	19
Junction plakoglobin OS=Bos taurus GN=JUP PE=2 SV=1	407	4.02	sp|Q8SPJ1|PLAK_BOVIN	Junction plakoglobin OS=Bos taurus GN=JUP PE=2 SV=1		BOVIN	81820.1	745	5.101	3	3	LLNQPNQWPLVK;LVQIMR;NLALCPANHAPLQEAAVIPR	5	2	12.1.1.1545.29;11.1.1.1387.21	1	0.711214	0.552098	1	1	0.977927	1	0.337287	0.221049	1	0.870964	0.803937	1	0.77983	0.651021	1	1.10662	0.830642	1	0.369828	0.240017	1	0.963829	0.948992	1	0.469894	0.30638	1	1.22462	0.689589	1	0.331131	0.21852	1
Keratin 10 (Epidermolytic hyperkeratosis; keratosis palmaris et plantaris) OS=Bos taurus GN=KRT10 PE=2 SV=1	154	16.88	tr|A6QNZ7|A6QNZ7_BOVIN	Keratin 10 (Epidermolytic hyperkeratosis; keratosis palmaris et plantaris) OS=Bos taurus GN=KRT10 PE=2 SV=1	sp|P06394|K1C10_BOVIN	BOVIN	54849	526	19.96	13	10	IKEWYEK;SQYEQLAEKNR;AETECQNAEYQQLLDIK;LENEIQTYR;QSLEASLAETEGR;IRLENEIQTYR;VLDELTLTK;QSVEADINGLR;QSVEADINGLRR;DAEAWFNEK	118	103	9.1.1.1731.11;4.1.1.1289.25;1.1.1.1150.15;16.1.1.1723.11;8.1.1.1092.4;16.1.1.1727.10;8.1.1.1051.9;1.1.1.1603.2;9.1.1.1402.6;8.1.1.941.8;6.1.1.1350.7;3.1.1.1023.30;2.1.1.1100.5;8.1.1.1746.3;4.1.1.1285.21;4.1.1.1344.15;13.1.1.1468.9;2.1.1.1247.28;8.1.1.1088.5;3.1.1.1190.26;9.1.1.1406.4;14.1.1.1430.8;16.1.1.1708.14;8.1.1.1341.14;8.1.1.1800.5;3.1.1.1184.29;7.1.1.986.16;6.1.1.1346.4;8.1.1.1099.6;9.1.1…	33	0.416869	0.0501428	30	1.47231	0.287987	32	0.100925	0.000125561	31	0.903649	0.56083	27	0.205116	0.0251872	25	0.691831	0.832547	27	0.0570164	1.16732e-05	25	0.409261	0.937519	33	0.220801	0.000180122	31	2.22844	0.247914	30	0.0691831	3.17885e-05	30
Keratin 34 OS=Bos taurus GN=KRT34 PE=2 SV=1	696	1.82	tr|Q148J0|Q148J0_BOVIN	Keratin 34 OS=Bos taurus GN=KRT34 PE=2 SV=1	tr|Q148I8|Q148I8_BOVIN;tr|F1MSA6|F1MSA6_BOVIN;tr|F1MXG6|F1MXG6_BOVIN;tr|A3KN26|A3KN26_BOVIN	BOVIN	44756.6	391	7.673	3	2	LNVEVDAAPTVDLNR;DVEEWYIR	6	2	5.1.1.1499.17;6.1.1.1621.28	2	1.72187	0.399756	2	0.534564	0.357357	1	6.54636	0.0972313	2	1.21339	0.697864	2	1.69044	0.410191	2	0.519996	0.34915	1	6.91831	0.0979205	2	1.19124	0.721697	1	5.54626	0.122817	2	0.704693	0.546464	1	10.9648	0.0783257	2
Keratin, type I cytoskeletal 14 OS=Bos taurus GN=KRT14 PE=1 SV=2	82	31.44	tr|F1MC11|F1MC11_BOVIN	Keratin, type I cytoskeletal 14 OS=Bos taurus GN=KRT14 PE=1 SV=2		BOVIN	51910.2	477	36.69	19	15	ASLENSLEETKGR;TRLEQEIATYR;TEELNREVATNSELVQSGK;DYSPYFK;ISSVLAGGSCR;LLEGEDAHLSSSQFSSGSQSSR;ASLENSLEETK;VTMQNLNDR;ALEEANADLEVK;EVATNSELVQSGK;VLDELTLAR;DAEDWFFSK;LEQEIATYR;TKYETELNLR;GQVGGDVNVEMDAAPGVDLSR	104	88	8.1.1.897.6;8.1.1.920.21;16.1.1.1507.15;7.1.1.855.4;1.1.1.1122.25;9.1.1.1739.2;8.1.1.1081.15;4.1.1.1272.14;4.1.1.1141.30;9.1.1.1731.5;2.1.1.1220.12;6.1.1.1707.22;14.1.1.1228.31;3.1.1.1277.14;7.1.1.859.9;7.1.1.1069.2;4.1.1.1276.19;1.1.1.1142.29;3.1.1.1266.7;3.1.1.1104.27;1.1.1.1606.4;1.1.1.1614.5;8.1.1.1126.6;8.1.1.924.19;2.1.1.1338.29;8.1.1.1086.10;2.1.1.1597.7;9.1.1.1341.25;3.1.1.1270.9;4.1.1.11…	36	0.212814	0.000236078	25	3.0761	0.0949944	36	0.0436516	1.58157e-09	36	0.319154	0.000668378	40	0.363078	0.0204406	27	4.65586	0.063218	40	0.0630957	1.548e-08	40	0.554626	0.643969	42	0.161436	1.20192e-07	42	1.57036	0.0471022	27	0.0207014	0.0172693	27
Keratin, type II cytoskeletal 5 OS=Bos taurus GN=KRT5 PE=1 SV=1	110	24.71	tr|M0QVZ6|M0QVZ6_BOVIN	Keratin, type II cytoskeletal 5 OS=Bos taurus GN=KRT5 PE=1 SV=1	tr|A5D7M6|A5D7M6_BOVIN;sp|Q5XQN5|K2C5_BOVIN	BOVIN	60666.2	573	28.45	17	11	TEAESWYQTK;QCANLQNAIADAEQR;QCANLQNAIADAEQRGELALK;EYQELMNTK;LAELEDALQK;SLGFGSGGGSSSSVK;TTAENEFVMLK;SFSTASAITPSVSR;YEELQQTAGR;AQYEDIANR;SLYNLGGSK	113	24	11.1.1.1201.28;5.1.1.1547.3;4.1.1.1311.28;6.1.1.2029.17;16.1.1.1525.9;4.1.1.1152.24;16.1.1.1529.7;4.1.1.1185.20;3.1.1.1206.29;11.1.1.1127.26;3.1.1.1029.17;5.1.1.1430.16;4.1.1.1142.23;10.1.1.1277.20;2.1.1.1266.24;1.1.1.1157.31;11.1.1.1123.27;11.1.1.1197.30;1.1.1.1161.31;6.1.1.1927.4;16.1.1.1497.9;13.1.1.1281.24;1.1.1.1174.26;6.1.1.2033.3	6	0.824138	0.657486	6	1.1695	0.42758	6	0.270396	0.0860011	6	0.83946	0.729259	6	0.772681	0.454632	6	1.09648	0.809005	6	0.258226	0.303313	6	0.787046	0.495219	6	0.328095	0.00982737	6	1.01859	0.841006	6	0.233346	0.269716	6
Connective tissue growth factor OS=Bos taurus GN=CTGF PE=2 SV=2	306	6.68	sp|O18739|CTGF_BOVIN	Connective tissue growth factor OS=Bos taurus GN=CTGF PE=2 SV=2		BOVIN	37923.7	349	16.91	4	4	GLFCDFGSPANRK;ANCLVQTTEWSACSK;LPSPDCPFPR;TCACHYNCPGDNDIFESLYYR	4	4	10.1.1.1437.24;10.1.1.1366.24;1.1.1.1511.28;3.1.1.1179.17	6	1.24738	0.30112	6	1.49969	0.234861	5	1.15878	0.830468	6	1.22462	0.360946	6	1.70608	0.270461	6	1.94089	0.211379	5	1.69044	0.805745	6	1.61436	0.314375	5	0.981748	0.226574	6	0.954993	0.895952	5	0.816582	0.184851	6
Tubulin alpha-1B chain OS=Bos taurus PE=1 SV=2	307	6.62	sp|P81947|TBA1B_BOVIN	Tubulin alpha-1B chain OS=Bos taurus PE=1 SV=2		BOVIN	50151.2	451	60.53	19	4	EIIDLVLDR;DVNAAIATIK;TIGGGDDSFNTFFSETGAGK;AVFVDLEPTVIDEVR	273	44	1.1.1.1944.2;8.1.1.1792.4;9.1.1.1811.14;2.1.1.1928.3;9.1.1.1808.13;6.1.1.1960.9;1.1.1.1923.4;1.1.1.1936.3;15.1.1.1388.23;1.1.1.1911.6;6.1.1.1392.11;8.1.1.1788.4;6.1.1.2054.21;9.1.1.2073.2;9.1.1.1806.14;1.1.1.1662.15;9.1.1.2080.21;8.1.1.1787.24;6.1.1.2064.20;6.1.1.2066.23;1.1.1.1940.3;1.1.1.1658.15;1.1.1.1915.6;6.1.1.1964.7;1.1.1.1663.21;1.1.1.1939.28;10.1.1.1778.20;9.1.1.2081.2;8.1.1.1793.3;10.1.…	25	0.597035	0.9203	26	0.554626	0.452811	21	0.474242	0.206973	27	0.293765	0.203369	20	0.124738	0.253545	20	0.11272	0.138648	16	0.108643	0.080232	21	0.0724436	0.0792655	23	0.744732	0.226143	30	0.452898	0.222093	23	0.831764	0.45617	30
EGF-containing fibulin-like extracellular matrix protein 2 OS=Bos taurus GN=EFEMP2 PE=2 SV=1	308	6.59	tr|Q0IIG2|Q0IIG2_BOVIN	EGF-containing fibulin-like extracellular matrix protein 2 OS=Bos taurus GN=EFEMP2 PE=2 SV=1		BOVIN	49514.1	443	11.74	4	4	IGPECVDIDECR;SCVDVNECDMGAPCEQR;CVEPYVQVSDNR;CLCPASNPLCR	5	5	1.1.1.1110.31;8.1.1.941.26;11.1.1.1156.28;2.1.1.1250.28;2.1.1.1246.31	4	0.972747	0.991422	4	0.879022	0.680704	1	34.9945	0.00591521	4	1.34276	0.452149	4	1.14815	0.780895	4	1.04713	0.896761	1	38.0189	0.00562746	4	1.59956	0.336002	1	34.6737	0.00590424	4	1.36773	0.447156	1	34.6737	0.00550604	4
Protein 4.1 OS=Bos taurus GN=EPB41 PE=2 SV=1	309	6.57	sp|Q9N179|41_BOVIN	Protein 4.1 OS=Bos taurus GN=EPB41 PE=2 SV=1		BOVIN	69256.9	617	8.752	4	4	GVPWNFTFNVK;VSLLDDTVYECVVEK;FYPPDPAQLTEDITR;SLDGAAAVEPADR	16	16	13.1.1.1882.2;6.1.1.2044.7;1.1.1.1867.13;6.1.1.2056.31;8.1.1.1798.4;8.1.1.1779.6;13.1.1.1878.2;1.1.1.1863.12;2.1.1.1112.20;1.1.1.1853.15;1.1.1.1859.18;6.1.1.2052.7;8.1.1.1789.4;9.1.1.2031.26;8.1.1.1784.7;6.1.1.2048.11	11	1.09648	0.528188	12	0.717794	0.299894	6	2.70396	0.804764	12	0.672977	0.0955138	9	0.501187	0.301367	10	0.343558	0.298375	5	1.23595	0.808342	10	0.337287	0.227537	6	2.51189	0.713505	11	0.597035	0.189062	7	3.76704	0.615104	12
Uncharacterized protein OS=Bos taurus PE=3 SV=2	310	6.52	tr|F1MT97|F1MT97_BOVIN	Uncharacterized protein OS=Bos taurus PE=3 SV=2	sp|P28053|MMP1_BOVIN	BOVIN	53403.7	469	8.316	4	4	AFQLWSNVTPLTFTK;ILTLLK;TYFFVANK;LTFDAITTIR	7	7	13.1.1.1868.5;14.1.1.2171.8;14.1.1.2167.10;11.1.1.1340.24;13.1.1.1872.2;4.1.1.1654.9;14.1.1.2169.30	7	1.33045	0.599643	7	0.737904	0.354519	3	9.28966	0.0235976	7	1.24738	0.863808	5	0.277971	0.0360507	6	0.167494	0.0201583	1	2.42103	0.580866	6	0.270396	0.0309998	2	6.54636	0.0286892	7	0.912011	0.713157	3	11.4815	0.016923	7
Lipoprotein lipase OS=Bos taurus GN=LPL PE=1 SV=2	311	6.52	sp|P11151|LIPL_BOVIN	Lipoprotein lipase OS=Bos taurus GN=LPL PE=1 SV=2		BOVIN	53377.5	478	12.34	4	4	EPDSNVIVVDWLSR;ITGLDPAGPNFEYAEAPSR;GKSPVIFVK;LSPDDADFVDVLHTFTR	14	14	3.1.1.1999.11;1.1.1.1836.17;4.1.1.2086.7;11.1.1.1130.16;2.1.1.2072.5;3.1.1.1986.8;3.1.1.1994.12;9.1.1.2000.20;2.1.1.2080.5;3.1.1.1990.9;9.1.1.1721.30;2.1.1.2076.3;1.1.1.1840.21;11.1.1.1135.18	10	4.61318	0.0865619	14	3.34195	0.0836004	7	5.70164	0.402212	12	3.34195	0.132481	8	3.10456	0.0687585	11	2.01372	0.0871252	5	4.44631	0.353474	10	1.92309	0.1838	4	1.40605	0.949089	7	0.597035	0.989822	5	2.18776	0.885213	12
Uncharacterized protein OS=Bos taurus GN=HHIPL1 PE=4 SV=2	312	6.41	tr|F1MI35|F1MI35_BOVIN	Uncharacterized protein OS=Bos taurus GN=HHIPL1 PE=4 SV=2		BOVIN	86931.7	786	4.835	3	3	AVLTSPWEGDER;SLSLDDTDYCFPR;LLVNENLNSNLGR	5	5	2.1.1.1392.27;6.1.1.1442.22;6.1.1.1650.26;6.1.1.1653.23;6.1.1.1438.24	9	1.88799	0.300896	10	2.12814	0.0461448	6	6.79204	0.0624944	10	2.26987	0.0367508	9	1.52757	0.49674	10	1.65959	0.0760749	6	5.05825	0.0942907	10	1.77011	0.0291367	5	3.59749	0.155176	9	1.20226	0.195022	6	3.43558	0.193802	10
Uncharacterized protein OS=Bos taurus GN=CALM1 PE=4 SV=2	313	6.34	tr|F1N6C0|F1N6C0_BOVIN	Uncharacterized protein OS=Bos taurus GN=CALM1 PE=4 SV=2	sp|P62157|CALM_BOVIN	BOVIN	16965.6	150	39.33	4	4	DTDSEEEIREAFR;ADQLTEEQIAEFK;VFDKDGNGYISAAELR;EAFSLFDKDGDGTITTK	26	26	6.1.1.1589.17;4.1.1.1749.23;2.1.1.1713.22;2.1.1.1728.23;2.1.1.1717.21;4.1.1.1757.21;7.1.1.1038.11;3.1.1.1632.29;8.1.1.1115.4;3.1.1.1636.29;6.1.1.1594.5;3.1.1.1640.27;8.1.1.1527.18;6.1.1.1598.21;6.1.1.1593.11;4.1.1.1753.25;9.1.1.1576.8;4.1.1.1753.26;4.1.1.1763.25;9.1.1.1541.16;9.1.1.1582.18;9.1.1.1584.4;2.1.1.1721.19;7.1.1.1042.7;6.1.1.1462.12;3.1.1.1644.24	8	0.580764	0.197663	8	0.376704	0.0633604	7	2.51189	0.861471	8	0.448745	0.0968051	8	0.816582	0.448496	8	0.534564	0.126126	7	3.80189	0.816931	8	0.625173	0.205848	6	4.16869	0.338051	8	0.765597	0.512928	6	6.54636	0.215533	8
Serpin A3-8 OS=Bos taurus GN=SERPINA3-8 PE=3 SV=1	314	6.31	tr|A0A0A0MP89|A0A0A0MP89_BOVIN	Serpin A3-8 OS=Bos taurus GN=SERPINA3-8 PE=3 SV=1	sp|A6QPQ2|SPA38_BOVIN	BOVIN	46947.5	418	27.27	11	4	FSIATDYK;LIPEMLTR;AVLDVGEEGTEGAAATGVK;VILVNYIYFK	65	5	13.1.1.2043.22;4.1.1.1590.4;13.1.1.2039.22;4.1.1.1393.20;1.1.1.1266.17	4	0.296483	0.230398	4	0.912011	0.685015	3	1.88799	0.85131	4	0.554626	0.779742	4	4.16869	0.044686	4	11.5878	0.0212849	2	17.378	0.0261463	4	7.72681	0.0270534	3	5.7544	0.274253	4	1.87068	0.300261	3	2.1677	0.565629	4
Uncharacterized protein OS=Bos taurus GN=OAF PE=4 SV=2	315	6.2	tr|E1BLL9|E1BLL9_BOVIN	Uncharacterized protein OS=Bos taurus GN=OAF PE=4 SV=2		BOVIN	31427.9	282	18.44	4	4	GQSQFQALCFVTR;NVCAEAVDAIYTR;FWLEQGVDGSVFEALPK;QLCLWDEDP	9	9	8.1.1.1466.9;3.1.1.2033.13;4.1.1.1540.28;3.1.1.2026.13;12.1.1.1572.30;3.1.1.1432.27;5.1.1.1551.28;8.1.1.1462.5;4.1.1.1535.30	8	0.787046	0.681775	8	2.22844	0.286621	7	1.34276	0.441979	8	1.57036	0.23542	7	0.465586	0.65562	7	1.38038	0.297593	5	0.691831	0.424564	7	0.887156	0.243954	7	1.69044	0.680834	8	1.94089	0.164262	7	0.625173	0.13932	8
Glutathione peroxidase 1 OS=Bos taurus GN=GPX1 PE=1 SV=3	316	6.16	sp|P00435|GPX1_BOVIN	Glutathione peroxidase 1 OS=Bos taurus GN=GPX1 PE=1 SV=3		BOVIN	22658.6	205	26.83	4	4	FLVGPDGVPVRR;FITWSPVCR;VLLIENVASLUGTTVR;EVLPTPSDDATALMTDPK	6	6	14.1.1.1693.19;13.1.1.2223.22;3.1.1.1501.18;14.1.1.1689.20;6.1.1.2297.19;8.1.1.1387.16	9	1.55597	0.821259	10	1.28233	0.638492	6	3.80189	0.37179	10	1.38038	0.959752	9	1.48594	0.977037	10	1.22462	0.869395	6	3.59749	0.53124	10	1.33045	0.85544	6	2.51189	0.509005	10	0.862979	0.918816	5	2.93765	0.667945	10
Corticosteroid-binding globulin OS=Bos taurus GN=SERPINA6 PE=3 SV=1	317	6.15	sp|E1BF81|CBG_BOVIN	Corticosteroid-binding globulin OS=Bos taurus GN=SERPINA6 PE=3 SV=1		BOVIN	45102	404	17.08	5	5	GKMDSVITALSR;TLYTCLLWLST;VSLSAAPGPLTLR;THFSGITQEALPK;HYYELEALTTDFQDWAGASR	11	10	10.1.1.2251.16;10.1.1.2261.19;4.1.1.1496.19;4.1.1.1502.22;12.1.1.1546.24;10.1.1.2255.20;3.1.1.1327.8;10.1.1.1274.25;4.1.1.1498.21;12.1.1.1542.26	10	1.14815	0.965135	9	1.59956	0.192091	3	19.0546	0.190232	8	8.47227	0.202796	8	1.43219	0.197917	9	1.99526	0.0465048	3	23.3346	0.0849723	6	9.72747	0.161743	3	18.7068	0.14503	7	7.44732	0.230342	3	15.2757	0.263923	7
Multiple inositol polyphosphate histidine phosphatase, 1 OS=Bos taurus GN=MINPP1 PE=2 SV=1	318	6.13	tr|Q2TBT6|Q2TBT6_BOVIN	Multiple inositol polyphosphate histidine phosphatase, 1 OS=Bos taurus GN=MINPP1 PE=2 SV=1	tr|F1N1D8|F1N1D8_BOVIN	BOVIN	41434.1	367	17.98	4	4	SLLEPENSVVSALSPYFGTK;LASLFPALFSR;RDPELLEETCTPVQLVALIR;SSCTLFQDIFQHLDK	7	7	16.1.1.2330.7;11.1.1.2092.14;2.1.1.1995.15;7.1.1.1850.2;11.1.1.1937.9;16.1.1.2334.3;16.1.1.2326.4	4	1.83654	0.395728	3	3.0761	0.194261	2	3.59749	0.102698	4	1.22462	0.561133	3	0.597035	0.247405	3	1.15878	0.627053	2	1	0.260411	3	0.428549	0.203943	2	1.72187	0.13212	4	0.660694	0.669367	2	0.937562	0.20674	3
Cathelicidin-3 OS=Bos taurus GN=CATHL3 PE=1 SV=2	319	6.13	sp|P19661|CTHL3_BOVIN	Cathelicidin-3 OS=Bos taurus GN=CATHL3 PE=1 SV=2		BOVIN	21566.8	190	27.37	3	3	TSPQPPEQCDFK;LLELDPPPKDVEDR;QCVGTITLDQSDDLFDLNCNELQSVR	15	14	9.1.1.2185.27;6.1.1.2131.14;8.1.1.1182.11;9.1.1.2177.29;8.1.1.1192.12;6.1.1.2127.17;3.1.1.1016.31;8.1.1.1001.7;6.1.1.1521.15;8.1.1.1186.11;6.1.1.1516.16;9.1.1.2181.29;8.1.1.1178.12;2.1.1.1108.29	14	1.45881	0.426835	14	0.92045	0.911814	5	19.5884	0.194221	14	0.855067	0.553021	13	0.519996	0.431186	13	0.331131	0.384726	4	9.54993	0.631491	13	0.322107	0.375752	5	19.7697	0.210287	14	0.580764	0.119945	4	23.5505	0.182742	14
Creatine kinase B-type OS=Bos taurus GN=CKB PE=1 SV=1	320	6.07	sp|Q5EA61|KCRB_BOVIN	Creatine kinase B-type OS=Bos taurus GN=CKB PE=1 SV=1		BOVIN	42719.1	381	13.91	3	3	LAVEALSSLDGDLAGR;LGYILTCPSNLGTGLR;GTGGVDTAAVGGVFDVSNADR	12	12	10.1.1.2225.22;10.1.1.2221.18;9.1.1.2314.20;9.1.1.2309.16;6.1.1.1615.31;9.1.1.2318.17;2.1.1.2142.16;2.1.1.2138.16;13.1.1.2015.27;2.1.1.2152.25;2.1.1.2151.19;2.1.1.2129.23	13	0.847227	0.291687	13	1.11686	0.182386	4	0.870964	0.447927	14	0.912011	0.836425	8	0.711214	0.258942	10	0.937562	0.386954	4	0.737904	0.547322	12	0.765597	0.90499	4	1.01859	0.919401	16	1.0666	0.187032	6	0.772681	0.120706	15
Transketolase OS=Bos taurus GN=TKT PE=1 SV=1	321	6.05	tr|A7Z014|A7Z014_BOVIN	Transketolase OS=Bos taurus GN=TKT PE=1 SV=1	tr|A5PJ79|A5PJ79_BOVIN;sp|Q6B855|TKT_BOVIN	BOVIN	67796.9	623	7.544	4	3	SGKPAELLK;ILATPPEEDAPSVDITNIR;TVPFCSTFAAFFTR	4	3	1.1.1.1623.20;15.1.1.2189.6;8.1.1.1557.31	3	1	0.957416	3	0.787046	0.274211	3	0.870964	0.420798	3	0.636796	0.113525	3	1.33045	0.186694	3	1.04713	0.712518	3	1.15878	0.458153	3	0.847227	0.511164	2	0.862979	0.398396	3	0.630957	0.109409	3	1.09648	0.674255	3
Elongation factor 2 OS=Bos taurus GN=EEF2 PE=2 SV=3	322	6.05	sp|Q3SYU2|EF2_BOVIN	Elongation factor 2 OS=Bos taurus GN=EEF2 PE=2 SV=3		BOVIN	95367.4	858	4.196	3	3	EGIPALDNFLDKL;TFCQLILDPIFK;VFSGLVSTGLK	6	6	5.1.1.2224.27;12.1.1.1423.19;5.1.1.2227.5;12.1.1.1421.26;12.1.1.2170.5;10.1.1.2284.2	4	0.420727	0.281781	4	0.275423	0.122519	3	0.855067	0.38283	4	0.809096	0.724092	5	0.501187	0.73448	5	0.316228	0.268517	4	1.24738	0.972422	5	0.972747	0.574834	4	2.05116	0.759458	5	1.70608	0.402495	4	3.13329	0.277447	5
Septin-2 OS=Bos taurus GN=SEPT2 PE=3 SV=2	323	6.04	tr|E1BKU2|E1BKU2_BOVIN	Septin-2 OS=Bos taurus GN=SEPT2 PE=3 SV=2	sp|Q2NKY7|SEPT2_BOVIN	BOVIN	41530.3	361	8.31	3	3	TIICYIDEQFER;DQILLEK;ILDEIEEHNIK	4	4	8.1.1.1930.2;8.1.1.1372.6;8.1.1.1935.2;1.1.1.2046.24	2	1.2942	0.242961	3	1.15878	0.391315	2	1.01859	0.998891	4	0.963829	0.816445	2	0.831764	0.122872	3	0.744732	0.0883804	1	0.654636	0.0518286	4	0.619441	0.0462784	2	0.77983	0.243271	4	0.737904	0.197417	2	0.870964	0.39187	4
Acetyl-Coenzyme A acyltransferase 1 OS=Bos taurus GN=ACAA1 PE=1 SV=1	324	6.03	tr|Q3ZC41|Q3ZC41_BOVIN	Acetyl-Coenzyme A acyltransferase 1 OS=Bos taurus GN=ACAA1 PE=1 SV=1		BOVIN	44333.4	424	12.26	3	3	VNPLGGAVALGHPLGCTGAR;IAQFLSDIPETVPLSAVNR;AEELGLPILGVLR	4	4	12.1.1.2211.30;13.1.1.1579.23;13.1.1.1574.20;11.1.1.2002.8	4	2.75423	0.0595658	4	2.37684	0.0644991	3	2.22844	0.390564	4	1.67494	0.177426	4	3.83707	0.0332261	4	3.31131	0.0352954	4	3.13329	0.127649	4	2.35505	0.0734968	2	0.801678	0.105797	4	0.60256	0.202983	3	0.928966	0.117228	4
Tubulin beta-4B chain OS=Bos taurus GN=TUBB4B PE=2 SV=1	325	6.02	sp|Q3MHM5|TBB4B_BOVIN	Tubulin beta-4B chain OS=Bos taurus GN=TUBB4B PE=2 SV=1		BOVIN	49830.7	445	55.06	18	4	MSATFIGNSTAIQELFK;EIVHLQAGQCGNQIGAK;ALTVPELTQQMFDAK;AVLVDLEPGTMDSVR	176	23	8.1.1.1282.23;2.1.1.1924.7;8.1.1.1319.15;8.1.1.1467.25;6.1.1.1770.24;8.1.1.1316.24;12.1.1.2157.14;4.1.1.1906.15;9.1.1.1766.22;3.1.1.1855.5;8.1.1.1465.21;3.1.1.1859.7;3.1.1.1851.5;8.1.1.1277.28;5.1.1.2217.12;2.1.1.1917.12;2.1.1.1935.6;12.1.1.2153.31;6.1.1.1600.26;1.1.1.1610.13;5.1.1.2021.17;6.1.1.1763.21;5.1.1.2213.6	16	1.36773	0.519942	16	0.92045	0.525052	13	0.824138	0.522339	16	0.816582	0.51753	16	0.660694	0.547225	16	0.47863	0.55259	11	0.428549	0.549742	16	0.42462	0.544693	10	0.597035	0.996457	16	0.619441	0.99642	14	0.83946	0.996009	17
Cathelicidin-6 OS=Bos taurus GN=CATHL6 PE=1 SV=1	326	6.02	sp|P54228|CTHL6_BOVIN	Cathelicidin-6 OS=Bos taurus GN=CATHL6 PE=1 SV=1		BOVIN	17851.6	158	54.43	7	5	INVTCEELQSVGR;LSPVIPLLHL;TSQQPAEQCDFKENGLVK;QCVGTVTLDAVK;LSPVIPLLHLG	41	36	16.1.1.2387.4;6.1.1.1388.29;3.1.1.1062.30;6.1.1.1521.27;15.1.1.2108.9;2.1.1.1142.30;3.1.1.1060.20;16.1.1.2402.6;9.1.1.1426.5;15.1.1.2138.6;5.1.1.1609.21;6.1.1.1380.28;8.1.1.1291.10;3.1.1.1061.29;6.1.1.1383.12;5.1.1.1615.18;6.1.1.1387.8;16.1.1.2268.2;9.1.1.1608.11;16.1.1.2259.2;15.1.1.2126.6;16.1.1.2383.5;6.1.1.1383.11;6.1.1.1520.25;15.1.1.2146.9;16.1.1.2263.2;15.1.1.2122.5;16.1.1.2395.4;15.1.1.21…	11	1.19124	0.953439	11	1.49969	0.647435	10	1.04713	0.421971	10	2.1677	0.473296	10	0.465586	0.433141	10	0.591562	0.744094	9	0.448745	0.196478	9	0.794328	0.978144	10	0.879022	0.448146	10	1.70608	0.445552	10	0.660694	0.264642	10
Uncharacterized protein OS=Bos taurus PE=4 SV=1	327	6.01	tr|G5E5V1|G5E5V1_BOVIN	Uncharacterized protein OS=Bos taurus PE=4 SV=1		BOVIN	14477.9	140	46.43	16	5	NVGNGYVSWFQQIPGSAPR;GNGYVSWFQQIPGSAPR;VSITCTGSSSNVGNGYVSWFQQIPGSAPR;NGYVSWFQQIPGSAPR;GYVSWFQQIPGSAPR	431	18	13.1.1.1933.26;13.1.1.1979.30;13.1.1.1996.29;13.1.1.1844.26;13.1.1.1837.30;12.1.1.1957.28;5.1.1.2047.12;5.1.1.1985.20;12.1.1.1837.30;5.1.1.2052.12;5.1.1.2073.30;13.1.1.1839.26;12.1.1.1952.30;13.1.1.1995.29;12.1.1.1841.30;13.1.1.2001.30;13.1.1.1975.28;13.1.1.1938.29	2	0.809096	0.727023	2	1.23595	0.693187	1	1.43219	0.60254	2	1.36773	0.660144	2	0.847227	0.997147	2	1.28233	0.504901	1	1.49969	0.446995	1	1.43219	0.483649	1	1.75388	0.448187	2	1.67494	0.485006	1	1.14815	0.875935	2
Uncharacterized protein OS=Bos taurus GN=KRT2 PE=1 SV=2	328	6.01	tr|E1B991|E1B991_BOVIN	Uncharacterized protein OS=Bos taurus GN=KRT2 PE=1 SV=2		BOVIN	64333.5	617	11.35	7	4	DYQDLMNTK;TAAENEFVTLK;NVQDSIADAEQR;VDPEIQNVK	52	7	4.1.1.1179.24;4.1.1.1240.15;4.1.1.1244.22;16.1.1.1619.11;2.1.1.1250.25;8.1.1.1104.18;4.1.1.1183.24	2	0.698232	0.543347	2	1.14815	0.771735	2	0.285759	0.180411	2	0.816582	0.656018	2	0.642688	0.500859	2	1.04713	0.844179	2	0.263027	0.174392	2	0.751623	0.600702	2	0.405508	0.236956	2	1.15878	0.830666	2	0.248886	0.163467	2
Uncharacterized protein OS=Bos taurus PE=4 SV=1	329	6.01	tr|G3N188|G3N188_BOVIN	Uncharacterized protein OS=Bos taurus PE=4 SV=1	tr|G3MY71|G3MY71_BOVIN	BOVIN	14926.8	140	52.86	4	4	QVQLQESGPSLVK;TSQTLSLTCTASGLSLTR;ALEWLGDISSGGSTGYNPGLK;SQVSLSLSSLTPEDSATYYCAR	49	29	4.1.1.2060.19;4.1.1.2046.19;11.1.1.1968.17;11.1.1.1928.12;4.1.1.1970.18;4.1.1.1926.22;11.1.1.1946.16;5.1.1.1578.24;11.1.1.1928.16;4.1.1.2070.7;11.1.1.1932.18;11.1.1.1964.13;11.1.1.1921.23;5.1.1.2184.19;4.1.1.1969.21;5.1.1.2123.21;11.1.1.1958.17;11.1.1.1856.16;3.1.1.1448.31;10.1.1.1768.26;3.1.1.1966.12;11.1.1.1972.12;4.1.1.1938.11;1.1.1.1582.26;11.1.1.1939.19;3.1.1.1991.22;6.1.1.1578.20;11.1.1.193…	4	1	0.488483	4	1.04713	0.559109	3	0.831764	0.38592	4	1.24738	0.937173	4	1.15878	0.734757	4	1.21339	0.63317	4	0.963829	0.976465	4	1.44544	0.359513	4	0.824138	0.754713	4	1.23595	0.459559	4	0.787046	0.650006	4
Uncharacterized protein OS=Bos taurus GN=PAEP PE=3 SV=1	330	6.01	tr|G5E5H7|G5E5H7_BOVIN	Uncharacterized protein OS=Bos taurus GN=PAEP PE=3 SV=1	tr|B5B0D4|B5B0D4_BOVIN;sp|P02754|LACB_BOVIN	BOVIN	19911.1	178	26.97	3	3	VYVEELKPTPEGDLEILLQK;TPEVDDEALEKFDK;LSFNPTQLEEQCHI	14	14	9.1.1.1802.23;9.1.1.2124.4;6.1.1.1707.20;2.1.1.1352.9;1.1.1.1661.23;9.1.1.2134.7;9.1.1.2128.5;9.1.1.2126.27;9.1.1.2132.6;9.1.1.1796.28;9.1.1.1694.9;3.1.1.1294.29;9.1.1.2130.28;9.1.1.1798.25	12	1.2942	0.517765	11	0.937562	0.460499	4	14.7231	0.896092	12	0.293765	0.359301	13	1.30617	0.583546	12	1.10662	0.782338	5	14.7231	0.362289	13	0.296483	0.0382359	5	13.4277	0.380684	13	0.224906	0.039647	4	8.95365	0.458728	12
Insulin-like growth factor-binding protein 6 OS=Bos taurus GN=IGFBP6 PE=4 SV=1	331	6.01	tr|F1MUK3|F1MUK3_BOVIN	Insulin-like growth factor-binding protein 6 OS=Bos taurus GN=IGFBP6 PE=4 SV=1	sp|Q05718|IBP6_BOVIN	BOVIN	24952.7	237	18.99	3	3	KHLDSVLQQLQTEVFR;EGQQCGVYTPNCAPGLQCQPPEKEDLPLR;HLDSVLQQLQTEVFR	16	16	12.1.1.2078.8;12.1.1.2040.4;12.1.1.1853.2;12.1.1.2048.3;9.1.1.1517.29;12.1.1.2052.3;11.1.1.1792.2;5.1.1.2187.7;12.1.1.2044.2;12.1.1.2072.3;12.1.1.2060.5;5.1.1.2191.5;12.1.1.2068.5;5.1.1.1518.30;12.1.1.2064.5;12.1.1.2056.2	17	1.64437	0.41599	17	1.14815	0.841671	6	13.8038	0.439694	17	1.65959	0.462299	18	1.02802	0.392739	17	0.711214	0.905114	3	11.5878	0.449074	18	1.03753	0.494517	4	10.3753	0.898205	17	1.01859	0.926119	6	13.5519	0.264839	17
Cytosolic non-specific dipeptidase OS=Bos taurus GN=CNDP2 PE=2 SV=1	332	6.01	sp|Q3ZC84|CNDP2_BOVIN	Cytosolic non-specific dipeptidase OS=Bos taurus GN=CNDP2 PE=2 SV=1		BOVIN	52655	475	8	3	3	GATDDKGPVAGWINALEAFQK;LAEWVAIQSVSAWPEKR;LAEWVAIQSV	6	6	13.1.1.2028.6;13.1.1.2030.16;6.1.1.2041.6;4.1.1.2130.6;13.1.1.2033.5;4.1.1.2133.7	3	0.765597	0.289712	3	0.597035	0.238578	0	0	-	3	0.591562	0.219665	3	1.07647	0.791873	3	0.824138	0.556048	0	0	-	3	0.831764	0.476205	1	17.7011	0.193792	3	0.765597	0.595004	1	14.8594	0.168843	3
Insulin-like growth factor 2 OS=Bos taurus GN=IGF2 PE=3 SV=1	333	6.01	tr|B8QGI3|B8QGI3_BOVIN	Insulin-like growth factor 2 OS=Bos taurus GN=IGF2 PE=3 SV=1	sp|P07456|IGF2_BOVIN	BOVIN	19681.2	179	27.37	3	3	GIVEECCFR;AYRPSETLCGGELVDTLQFVCGDR;SCDLALLETYCATPAK	12	12	16.1.1.1544.16;10.1.1.1947.20;2.1.1.1853.24;8.1.1.936.14;10.1.1.1950.19;2.1.1.1849.27;9.1.1.1718.7;9.1.1.1722.30;10.1.1.1942.30;9.1.1.1717.30;1.1.1.1840.24;1.1.1.1836.22	5	1.19124	0.301708	5	1.04713	0.861488	5	1.05682	0.0216675	5	1.08643	0.29589	5	1.11686	0.363822	5	0.990832	0.988892	5	1	0.0230714	5	1.02802	0.356535	5	0.887156	0.0337683	5	0.912011	0.983949	4	1	0.0229635	5
C-X-C motif chemokine OS=Bos taurus GN=IL-8 PE=2 SV=1	334	6.01	tr|G3LUN8|G3LUN8_BOVIN	C-X-C motif chemokine OS=Bos taurus GN=IL-8 PE=2 SV=1	sp|P79255|IL8_BOVIN	BOVIN	11291.2	101	34.65	3	3	LTNGNEVCLNPK;VVQVFVK;VIESGPHCENSEIIVK	24	24	5.1.1.1346.29;5.1.1.1350.30;4.1.1.1363.16;8.1.1.963.17;5.1.1.1301.23;5.1.1.1300.23;5.1.1.1333.29;8.1.1.968.2;8.1.1.955.16;5.1.1.1355.31;8.1.1.962.4;3.1.1.1262.15;4.1.1.1358.13;8.1.1.959.21;8.1.1.1003.17;11.1.1.1322.16;8.1.1.967.16;11.1.1.1318.14;6.1.1.1313.10;8.1.1.1013.26;4.1.1.1367.16;8.1.1.1000.25;5.1.1.1350.10;3.1.1.1258.16	18	1.88799	0.192825	18	1.14815	0.643289	5	28.0543	0.0292013	17	4.13048	0.091342	18	1.48594	0.293852	18	0.903649	0.988249	5	24.8886	0.0350545	17	3.28095	0.125143	8	20.893	0.0631237	17	2.12814	0.371123	4	25.3513	0.0352679	17
Hemoglobin beta OS=Bos taurus GN=HBB PE=3 SV=1	335	6	tr|D4QBB3|D4QBB3_BOVIN	Hemoglobin beta OS=Bos taurus GN=HBB PE=3 SV=1		BOVIN	15979.2	145	90.34	28	3	VHVDEVGGEALGR;AAVTAFWSK;NFGNEFTPVLQADFQK	1261	32	5.1.1.1564.2;12.1.1.1530.3;12.1.1.1514.20;9.1.1.1949.7;12.1.1.1526.25;4.1.1.1157.2;12.1.1.1517.26;12.1.1.1518.24;4.1.1.1149.4;12.1.1.1319.30;10.1.1.1850.12;1.1.1.1740.31;10.1.1.1854.16;1.1.1.1749.30;12.1.1.1526.24;4.1.1.1468.3;5.1.1.1556.2;12.1.1.1510.24;4.1.1.1153.2;5.1.1.1560.2;8.1.1.910.3;10.1.1.1961.12;2.1.1.1752.11;1.1.1.1744.29;10.1.1.1846.12;10.1.1.1847.16;12.1.1.1522.23;1.1.1.1743.12;5.1.…	4	7.04693	0.0356693	19	2.99226	0.647522	15	1.80302	0.00614715	14	5.19996	0.93479	4	64.8634	0.000632154	17	53.4564	0.00199381	9	26.0615	0.00218844	15	57.0164	0.00187824	1	0.11272	0.0147819	1	0.220801	0.0154278	10	1.08643	0.00674681	16
Putative uncharacterized protein OS=Bos taurus PE=2 SV=1	336	6	tr|A5PK72|A5PK72_BOVIN	Putative uncharacterized protein OS=Bos taurus PE=2 SV=1		BOVIN	24805.3	236	44.07	23	3	VLTQPPSVSGSLGQR;GVFGSGTTLTVLGQPK;QAVLTQPPSVSGSLGQR	1794	42	11.1.1.1416.28;2.1.1.1290.23;12.1.1.1625.15;5.1.1.1695.13;10.1.1.1565.15;1.1.1.1239.28;4.1.1.1596.14;10.1.1.1560.17;12.1.1.1632.31;2.1.1.1294.25;16.1.1.1823.21;11.1.1.1281.29;16.1.1.1819.13;2.1.1.1294.26;15.1.1.1563.29;2.1.1.1298.25;12.1.1.1568.28;12.1.1.1629.31;3.1.1.1219.28;14.1.1.1543.27;4.1.1.1600.28;12.1.1.1241.29;14.1.1.1547.27;3.1.1.1223.27;11.1.1.1133.28;3.1.1.1227.27;12.1.1.1621.17;11.1.…	8	1.27057	0.705449	8	2.77971	0.419977	6	5.86138	0.257098	8	1.6293	0.6027	8	2.22844	0.338211	8	4.74242	0.242916	5	9.0365	0.175124	8	2.85759	0.305269	6	4.57088	0.316737	8	1.25892	0.861356	6	2.37684	0.484238	8
14-3-3 protein gamma OS=Bos taurus GN=YWHAG PE=1 SV=2	337	6	sp|P68252|1433G_BOVIN	14-3-3 protein gamma OS=Bos taurus GN=YWHAG PE=1 SV=2	tr|A7Z057|A7Z057_BOVIN	BOVIN	28252.3	247	24.7	5	3	NVTELNEPLSNEER;VDREQLVQK;DNLTLWTSDQQDDDGGEGNN	37	12	4.1.1.1146.17;7.1.1.883.4;3.1.1.1122.29;3.1.1.1126.30;3.1.1.1032.24;2.1.1.1196.30;4.1.1.1150.22;2.1.1.1193.29;8.1.1.1351.31;2.1.1.1192.31;7.1.1.891.7;7.1.1.887.3	5	0.654636	0.515741	5	1.1272	0.945302	4	2.72898	0.0971531	5	0.648634	0.581903	5	0.258226	0.0294586	5	0.409261	0.0309436	4	1.0666	0.0449424	5	0.244343	0.029707	4	4.13048	0.0849048	5	0.981748	0.886112	4	2.53513	0.0984368	5
Myosin regulatory light polypeptide 9 OS=Bos taurus GN=MYL9 PE=1 SV=1	338	6	tr|Q1LZF9|Q1LZF9_BOVIN	Myosin regulatory light polypeptide 9 OS=Bos taurus GN=MYL9 PE=1 SV=1	tr|A1L5B0|A1L5B0_BOVIN	BOVIN	19845.1	172	40.7	5	3	NAFACFDEEASGFIHEDHLR;GNFNYVEFTR;FTDEEVDEMYR	47	15	9.1.1.1935.5;1.1.1.1309.17;10.1.1.1417.21;8.1.1.978.19;7.1.1.999.12;8.1.1.1691.2;2.1.1.1376.27;8.1.1.1169.16;8.1.1.1687.3;9.1.1.1941.3;1.1.1.1317.21;7.1.1.1003.11;1.1.1.1313.21;7.1.1.1007.16;8.1.1.1173.21	10	0.483059	0.218359	10	0.570164	0.784594	9	0.325087	0.0649356	10	0.325087	0.113119	8	0.457088	0.165585	8	0.519996	0.566244	7	0.255859	0.0546728	9	0.313329	0.0910321	9	0.608135	0.189306	11	0.625173	0.445402	9	0.559758	0.0759489	11
Cathelicidin-7 OS=Bos taurus GN=CATHL7 PE=2 SV=1	339	6	sp|P56425|CTHL7_BOVIN	Cathelicidin-7 OS=Bos taurus GN=CATHL7 PE=2 SV=1		BOVIN	18847.3	165	33.33	4	3	TTPQPPEQCDFK;LLELDPPPEQDVEHPGAR;GDFDITCNNIQSAGLFR	37	35	11.1.1.1637.30;16.1.1.1666.13;8.1.1.1023.5;8.1.1.1031.6;2.1.1.1695.28;1.1.1.1709.29;8.1.1.1222.13;8.1.1.1019.5;10.1.1.1788.28;2.1.1.1705.28;2.1.1.1703.31;5.1.1.1555.21;8.1.1.1214.9;8.1.1.1015.4;8.1.1.1027.4;9.1.1.1879.31;11.1.1.1629.29;1.1.1.1713.29;8.1.1.1222.14;8.1.1.1228.13;8.1.1.1024.28;5.1.1.1551.21;5.1.1.1547.17;2.1.1.1699.29;3.1.1.1627.29;2.1.1.1695.29;3.1.1.1036.30;8.1.1.1226.11;3.1.1.162…	25	1.2942	0.2896	25	1.18032	0.991753	16	2.51189	0.0429683	24	2.12814	0.265786	25	1.09648	0.532969	25	1.00925	0.572448	16	2.10863	0.0575382	24	1.75388	0.485354	16	2.05116	0.0835084	24	1.67494	0.928119	16	2.10863	0.0431701	24
MHC class I antigen (Fragment) OS=Bos taurus GN=BoLA-NC PE=3 SV=1	340	6	tr|H6V5G6|H6V5G6_BOVIN	MHC class I antigen (Fragment) OS=Bos taurus GN=BoLA-NC PE=3 SV=1	tr|A0A173FDE5|A0A173FDE5_BOVIN	BOVIN	36008.4	318	14.78	4	3	WAALAVPSGEEQR;GYNQLAYDGKDYLALNEDLR;FIAVGYVDDTQFVR	19	13	3.1.1.1375.25;2.1.1.1433.24;4.1.1.1484.20;3.1.1.1380.27;11.1.1.1736.23;4.1.1.1840.26;3.1.1.1739.26;6.1.1.1797.25;3.1.1.1751.28;3.1.1.1743.27;3.1.1.1756.28;4.1.1.1834.22;3.1.1.1747.24	12	0.428549	0.211988	12	0.452898	0.230768	4	6.25173	0.622441	11	1.02802	0.707405	12	0.862979	0.988948	12	0.912011	0.913192	6	10.7647	0.138231	11	2.07014	0.298252	6	12.2462	0.139684	11	2.42103	0.302282	5	11.5878	0.150288	11
Protein HP-25 homolog 2 OS=Bos taurus PE=2 SV=1	341	6	sp|Q2KIU3|HP252_BOVIN	Protein HP-25 homolog 2 OS=Bos taurus PE=2 SV=1		BOVIN	22911.1	215	20.93	3	3	MNDPLPAPSQPIVFK;GPTGIPGDIESCLSPPK;FGFDIELFQHAVK	34	34	12.1.1.1947.5;6.1.1.1690.15;9.1.1.1672.6;11.1.1.1829.7;9.1.1.1668.30;11.1.1.1807.9;9.1.1.1659.11;12.1.1.1951.6;1.1.1.1572.11;10.1.1.1543.13;1.1.1.1439.15;1.1.1.1574.29;6.1.1.1666.13;6.1.1.1672.10;6.1.1.1676.11;12.1.1.1942.5;6.1.1.1680.13;1.1.1.1455.13;9.1.1.1663.28;9.1.1.1665.7;1.1.1.1568.29;10.1.1.1544.17;1.1.1.1567.10;11.1.1.1796.8;11.1.1.1833.5;11.1.1.1821.9;11.1.1.1825.6;10.1.1.1569.12;10.1.1…	27	0.301995	0.140228	18	2.96483	0.472817	21	1.21339	0.526928	20	2.96483	0.672381	29	4.61318	0.0431158	20	26.0615	0.0155819	16	12.4738	0.0244278	21	26.7917	0.0171825	24	3.56451	0.246348	21	8.55067	0.102907	14	0.461318	0.243328	18
Protein CutA OS=Bos taurus GN=CUTA PE=4 SV=1	342	6	tr|F1N5T0|F1N5T0_BOVIN	Protein CutA OS=Bos taurus GN=CUTA PE=4 SV=1	tr|F1MTI7|F1MTI7_BOVIN;tr|Q1RMP3|Q1RMP3_BOVIN	BOVIN	18931.8	177	33.33	3	3	TQSSLVPALTDFVR;SVHPYEVAEVIALPVEQGNSPYLQWVR;LAACVNLVPQITSIYEWK	9	9	4.1.1.1852.22;11.1.1.1764.22;4.1.1.2198.25;12.1.1.1879.26;11.1.1.1759.22;6.1.1.2301.11;5.1.1.1952.22;11.1.1.1752.12;11.1.1.1746.10	7	0.765597	0.205934	8	0.737904	0.0909317	4	1.85353	0.152419	8	0.801678	0.148707	7	1.01859	0.282201	8	0.981748	0.846372	4	2.35505	0.0308134	8	1.07647	0.418445	4	2.29087	0.0545028	7	1.03753	0.69862	4	2.35505	0.0332732	8
Trifunctional purine biosynthetic protein adenosine-3 OS=Bos taurus GN=GART PE=2 SV=1	343	6	sp|Q59A32|PUR2_BOVIN	Trifunctional purine biosynthetic protein adenosine-3 OS=Bos taurus GN=GART PE=2 SV=1		BOVIN	107906	1010	3.465	3	3	AIAFLQQPR;ENLISALEEAR;IFPSALQLVASGAVR	3	3	6.1.1.1868.10;13.1.1.1581.18;15.1.1.2168.5	2	0.285759	0.216732	2	0.428549	0.325547	1	2.58226	0.234599	2	0.496592	0.382252	2	0.432514	0.289531	2	0.660694	0.498697	1	5.64937	0.183761	2	0.751623	0.61879	1	7.72681	0.116305	2	1.72187	0.403033	1	5.91562	0.143159	2
CDH1 protein OS=Bos taurus GN=CDH1 PE=2 SV=1	344	6	tr|A6QLC4|A6QLC4_BOVIN	CDH1 protein OS=Bos taurus GN=CDH1 PE=2 SV=1		BOVIN	97973.9	883	4.643	3	3	VSFEGCAGLPR;QEPEPCIPGFGAESYTFTVPR;TVYVSDDTR	11	11	6.1.1.1294.16;9.1.1.1374.11;9.1.1.1421.21;3.1.1.976.15;1.1.1.2059.30;6.1.1.1290.15;10.1.1.1319.25;10.1.1.1323.28;1.1.1.2067.9;9.1.1.1417.16;1.1.1.2063.16	5	1.14815	0.615235	5	0.954993	0.862652	5	1.28233	0.160363	5	1.09648	0.723826	5	1.18032	0.618478	5	0.972747	0.867213	5	1.31826	0.16066	5	1.11686	0.727767	5	1.10662	0.193109	5	0.937562	0.857683	5	1.34276	0.169513	5
Endoplasmic reticulum resident protein 44 OS=Bos taurus GN=ERP44 PE=2 SV=1	345	6	sp|Q3T0L2|ERP44_BOVIN	Endoplasmic reticulum resident protein 44 OS=Bos taurus GN=ERP44 PE=2 SV=1		BOVIN	46835.7	406	13.55	3	3	TPADCPVIAIDSFR;VANILHDDCAFLAAFGVVSKPER;SDPIQELHDLAEITTPDR	7	7	6.1.1.2022.13;12.1.1.2190.5;8.1.1.1742.2;8.1.1.1738.4;6.1.1.2018.10;6.1.1.2014.8;1.1.1.1536.26	8	2.44343	0.112202	8	1.94089	0.145469	7	2.48886	0.12031	8	2.22844	0.124803	6	1.24738	0.300455	7	0.990832	0.429211	6	1.25892	0.331127	7	1.09648	0.34837	6	1.07647	0.921075	7	0.895365	0.880966	7	1.31826	0.799532	8
Collectin-11 OS=Bos taurus GN=COLEC11 PE=2 SV=1	346	6	sp|Q17QH6|COL11_BOVIN	Collectin-11 OS=Bos taurus GN=COLEC11 PE=2 SV=1		BOVIN	28333	267	13.86	3	3	DEAANALLAAYITQAGLAR;VFIGINDLER;GGTLSMPKDEAANALLAAYITQAGLAR	7	7	2.1.1.1626.10;12.1.1.2177.28;13.1.1.2197.30;3.1.1.1554.10;13.1.1.2191.30;3.1.1.1550.11;12.1.1.2181.27	6	1.72187	0.220986	6	1.01859	0.659716	4	15.2757	0.0992552	6	1.59956	0.234484	6	1.35519	0.69857	6	0.794328	0.50847	4	11.1686	0.246107	6	1.24738	0.745227	3	9.0365	0.360716	6	0.903649	0.947406	2	13.5519	0.136526	6
F-actin-capping protein subunit alpha-1 OS=Bos taurus GN=CAPZA1 PE=2 SV=1	347	6	sp|A4FUA8|CAZA1_BOVIN	F-actin-capping protein subunit alpha-1 OS=Bos taurus GN=CAPZA1 PE=2 SV=1		BOVIN	32931.6	286	15.73	3	2	TIDGQQTIIACIESHQFQPK;FTITPPTAQVVGVLK	8	5	5.1.1.1930.5;12.1.1.1856.7;1.1.1.1643.8;1.1.1.1644.21;5.1.1.1926.9	8	0.359749	0.669464	8	0.343558	0.545098	6	1.78649	0.529219	8	0.310456	0.451227	9	1.1272	0.982102	9	1.1272	0.800471	6	5.80764	0.383221	9	0.990832	0.645344	6	5.24808	0.377555	9	0.870964	0.658406	6	4.96592	0.325909	9
Resistin transcript variant 1 OS=Bos taurus GN=RETN PE=2 SV=1	348	6	tr|K9MNT8|K9MNT8_BOVIN	Resistin transcript variant 1 OS=Bos taurus GN=RETN PE=2 SV=1	sp|Q762I5|RETN_BOVIN	BOVIN	11469.3	109	40.37	3	3	TCGSACGSWDVR;AETTCHCQCAGMDWTGAR;IQEVTTSLVPGAVR	36	36	3.1.1.1583.13;3.1.1.962.28;3.1.1.1579.14;3.1.1.1587.21;9.1.1.1304.16;4.1.1.1677.21;5.1.1.1782.23;4.1.1.1689.17;4.1.1.1685.19;11.1.1.1258.22;15.1.1.1432.26;14.1.1.1412.27;4.1.1.1681.24;2.1.1.1271.17;12.1.1.1379.29;3.1.1.962.27;8.1.1.876.17;11.1.1.1595.20;16.1.1.1701.18;3.1.1.1575.19;4.1.1.1092.29;4.1.1.1087.26;11.1.1.1600.21;2.1.1.1276.19;2.1.1.1267.19;5.1.1.1205.31;11.1.1.1591.18;15.1.1.1428.21;4…	18	2.83139	0.320813	18	2.44343	0.347712	11	6.0256	0.217773	18	3.87258	0.286922	18	1.31826	0.879808	18	1.11686	0.985573	11	3.34195	0.445974	18	1.83654	0.733956	11	2.58226	0.501633	18	1.39316	0.842255	11	2.91072	0.452037	18
C-X-C motif chemokine 6 OS=Bos taurus GN=CXCL6 PE=1 SV=2	349	6	sp|P80221|CXCL6_BOVIN	C-X-C motif chemokine 6 OS=Bos taurus GN=CXCL6 PE=1 SV=2		BOVIN	11588.6	112	36.61	3	3	TVSDLQVIAAGPQCSK;CVCLTTTPGIHPK;EVCLDPEAPLIK	19	19	8.1.1.1298.6;8.1.1.1294.28;11.1.1.1128.23;1.1.1.1130.22;10.1.1.1460.26;5.1.1.1614.25;1.1.1.1349.20;5.1.1.1614.8;10.1.1.1456.26;1.1.1.1353.31;1.1.1.1361.31;10.1.1.1464.20;10.1.1.1468.27;10.1.1.1245.26;11.1.1.1132.24;1.1.1.1357.19;1.1.1.1358.18;8.1.1.1296.25;10.1.1.1468.15	13	0.724436	0.184813	14	0.359749	0.184936	9	2.46604	0.139819	14	0.140605	0.0427886	14	1.95885	0.753398	15	1.0666	0.752823	8	5.19996	0.97524	15	0.363078	0.14539	7	3.0761	0.73106	14	0.199526	0.115056	9	5.19996	0.730496	15
Uncharacterized protein OS=Bos taurus GN=LOC505658 PE=3 SV=2	350	5.84	tr|E1BEQ4|E1BEQ4_BOVIN	Uncharacterized protein OS=Bos taurus GN=LOC505658 PE=3 SV=2		BOVIN	28201.9	249	12.05	3	1	TDTLQCVQLR	14	3	6.1.1.1338.23;6.1.1.1342.25;6.1.1.1346.23	3	1.2942	0.569583	3	1.1272	0.850215	3	1.28233	0.43452	3	1.0666	0.818019	3	1.10662	0.825265	3	0.954993	0.825652	3	1.09648	0.607136	3	0.912011	0.858051	3	0.981748	0.742559	3	0.816582	0.700608	3	1.1272	0.503045	3
Peroxiredoxin-6 OS=Bos taurus GN=PRDX6 PE=1 SV=3	351	5.49	sp|O77834|PRDX6_BOVIN	Peroxiredoxin-6 OS=Bos taurus GN=PRDX6 PE=1 SV=3		BOVIN	25066.7	224	22.77	4	4	PGGLLLGDEAPNFEANTTIGR;LAPEFAK;LSILYPATTGR;DFTPVCTTELGR	14	14	1.1.1.1774.30;1.1.1.1666.26;6.1.1.1662.8;12.1.1.1618.14;6.1.1.1678.11;6.1.1.1666.10;6.1.1.1312.16;5.1.1.1397.24;6.1.1.1402.23;1.1.1.1779.31;6.1.1.1406.22;6.1.1.1670.7;6.1.1.1674.9;1.1.1.1661.27	18	0.847227	0.875529	18	0.895365	0.76984	12	4.01791	0.506761	18	0.554626	0.133042	19	1.00925	0.831214	19	1.04713	0.575578	11	4.74242	0.463891	19	0.660694	0.0759926	11	4.48745	0.464704	19	0.648634	0.101	10	4.16869	0.394156	19
Galectin-1 OS=Bos taurus GN=LGALS1 PE=1 SV=2	352	5.47	sp|P11116|LEG1_BOVIN	Galectin-1 OS=Bos taurus GN=LGALS1 PE=1 SV=2		BOVIN	14743.6	135	36.3	3	3	FNAHGDVNTIVCNSK;ACGLVASNLNLKPGECLR;LNLEAINYLSAGGDFK	8	8	10.1.1.1261.2;2.1.1.1572.31;4.1.1.1994.8;11.1.1.1884.7;2.1.1.1568.30;11.1.1.1560.30;11.1.1.1556.31;10.1.1.1258.24	4	0.501187	0.257819	4	0.387258	0.195198	3	0.831764	0.156039	4	1	0.805062	4	0.801678	0.457287	4	0.619441	0.299052	3	1.57036	0.121257	4	1.6293	0.373387	3	1.75388	0.0997382	4	1.90546	0.229802	3	2.29087	0.0883859	4
Uncharacterized protein OS=Bos taurus GN=PADI4 PE=4 SV=2	353	5.45	tr|E1BCN3|E1BCN3_BOVIN	Uncharacterized protein OS=Bos taurus GN=PADI4 PE=4 SV=2		BOVIN	74158.2	666	7.207	3	3	ALQDFLGAQQVQAPLR;GPQTGSVTDLDSFGNLEVSPPVTVR;LLLASPR	6	6	10.1.1.1908.20;12.1.1.1331.16;1.1.1.1806.21;10.1.1.1914.20;5.1.1.1912.29;12.1.1.1826.28	10	1	0.79623	10	0.990832	0.666844	10	0.809096	0.635215	10	0.870964	0.717188	10	0.946237	0.506091	10	0.937562	0.473206	10	0.765597	0.347908	10	0.824138	0.383069	10	0.801678	0.570423	10	0.862979	0.661508	10	0.809096	0.46362	10
Beta-2-microglobulin (Fragment) OS=Bos taurus PE=2 SV=1	354	5.43	tr|Q862Q3|Q862Q3_BOVIN	Beta-2-microglobulin (Fragment) OS=Bos taurus PE=2 SV=1	sp|P01888|B2MG_BOVIN	BOVIN	11043.4	93	31.18	3	3	IKSEQSDLSFSK;SEQSDLSFSK;DWSFYLLSHAEFTPNSK	5	5	11.1.1.1748.20;6.1.1.1290.26;4.1.1.1166.29;12.1.1.1870.17;12.1.1.1874.19	5	0.630957	0.231583	5	0.772681	0.507705	3	5.80764	0.47692	5	1.01859	0.837084	5	1.04713	0.985342	5	1.27057	0.520412	3	8.79023	0.343905	5	1.70608	0.372089	3	8.55067	0.264095	6	1.59956	0.293095	3	7.37904	0.326894	6
Fetuin-B OS=Bos taurus GN=FETUB PE=1 SV=1	355	5.37	sp|Q58D62|FETUB_BOVIN	Fetuin-B OS=Bos taurus GN=FETUB PE=1 SV=1		BOVIN	42662.9	387	8.527	3	3	IISVTCSFFNSQAPTPR;VVVLPFPSK;AIFYINK	15	15	15.1.1.2097.29;15.1.1.2093.26;15.1.1.2101.26;15.1.1.2089.25;15.1.1.2109.24;5.1.1.1686.16;15.1.1.2088.28;5.1.1.1682.18;15.1.1.2105.22;12.1.1.1628.23;4.1.1.1384.24;15.1.1.2097.28;6.1.1.2072.28;6.1.1.2064.28;15.1.1.2113.16	10	0.170608	0.0817329	8	0.724436	0.166281	2	11.8032	0.275627	8	1.21339	0.700019	13	2.93765	0.0635251	12	11.3763	0.00835048	3	38.7258	0.0708586	11	18.0302	0.0172028	3	26.546	0.179676	11	7.31139	0.467495	3	11.4815	0.191295	10
Peptidyl-prolyl cis-trans isomerase A OS=Bos taurus GN=PPIA PE=1 SV=2	356	5.33	sp|P62935|PPIA_BOVIN	Peptidyl-prolyl cis-trans isomerase A OS=Bos taurus GN=PPIA PE=1 SV=2		BOVIN	17869.3	164	21.34	3	3	EGMNIVEAMER;KITIADCGQI;IIPGFMCQGGDFTR	11	11	5.1.1.1624.18;9.1.1.1417.23;4.1.1.1581.26;6.1.1.1615.16;9.1.1.1421.29;12.1.1.1553.28;6.1.1.1375.24;5.1.1.1844.29;12.1.1.1781.21;6.1.1.1371.25;12.1.1.1776.20	14	0.416869	0.545872	14	0.275423	0.254476	10	0.625173	0.592108	14	0.233346	0.102473	16	0.928966	0.913291	16	0.630957	0.288891	12	1.31826	0.789201	16	0.539511	0.081195	12	1.28233	0.881604	16	0.580764	0.184769	12	1.95885	0.719455	16
Argininosuccinate synthase OS=Bos taurus GN=ASS1 PE=2 SV=1	357	5.08	sp|P14568|ASSY_BOVIN	Argininosuccinate synthase OS=Bos taurus GN=ASS1 PE=2 SV=1		BOVIN	46416.9	412	9.223	3	3	EQGYDVIAYLANIGQK;FELTCYSLAPQIK;YLLGTSLAR	5	5	4.1.1.2098.12;11.1.1.1321.10;4.1.1.1755.10;5.1.1.2182.14;11.1.1.1966.4	8	0.666807	0.196447	8	0.666807	0.723609	7	1.70608	0.73139	8	0.383707	0.234071	8	1.55597	0.106804	8	1.58489	0.141925	7	3.94457	0.299803	8	0.862979	0.625205	7	2.48886	0.853775	8	0.549541	0.375827	7	2.53513	0.96263	8
Glutaminyl-peptide cyclotransferase OS=Bos taurus GN=QPCT PE=1 SV=1	358	5.06	sp|Q28120|QPCT_BOVIN	Glutaminyl-peptide cyclotransferase OS=Bos taurus GN=QPCT PE=1 SV=1		BOVIN	41223.6	361	14.13	3	3	NYGYGGVIQDDHIPFLR;SFSNIISTLNPTAK;VFVGATDSAVPCAMMLELAR	9	7	10.1.1.1737.10;6.1.1.1885.3;12.1.1.1804.7;2.1.1.1649.12;12.1.1.2182.31;2.1.1.1654.8;2.1.1.1658.9	6	1.19124	0.321722	6	2.37684	0.0774419	3	8.01678	0.0523683	6	2.65461	0.0811435	6	0.847227	0.889677	6	1.7378	0.155195	3	7.51623	0.0928927	6	1.92309	0.165156	3	8.16582	0.101725	6	2.31206	0.18518	3	4.28548	0.500677	6
Angiopoietin-like protein 6 beta form OS=Bos taurus GN=ANGPTL6 PE=2 SV=1	359	5.05	tr|K9LYQ1|K9LYQ1_BOVIN	Angiopoietin-like protein 6 beta form OS=Bos taurus GN=ANGPTL6 PE=2 SV=1		BOVIN	51129.2	467	13.49	4	4	LATADGAVAGEVR;RQDGSVNFFTTWQHYK;VGFGQPDGEYWLGLEPVHQLTSR;YQDGVYWAEFR	5	5	8.1.1.986.10;9.1.1.1661.15;9.1.1.1662.11;4.1.1.1969.26;12.1.1.1530.13	6	0.903649	0.680398	6	1.59956	0.337072	6	1.52757	0.660765	6	1.10662	0.831474	6	1.47231	0.265763	6	2.55859	0.0596003	6	2.44343	0.208722	6	1.80302	0.132657	5	1.65959	0.577427	6	1.21339	0.541758	6	0.937562	0.873178	6
Uncharacterized protein OS=Bos taurus GN=UNC13D PE=4 SV=2	360	5.02	tr|E1BFF0|E1BFF0_BOVIN	Uncharacterized protein OS=Bos taurus GN=UNC13D PE=4 SV=2		BOVIN	123350	1090	4.679	4	4	AGTVGWFHLK;LALVYCSLIK;LQQQAATTSEELGAVTVK;SVFPLSVPDSPAR	5	5	3.1.1.1423.21;13.1.1.2128.14;5.1.1.1641.23;3.1.1.1419.27;12.1.1.1460.7	6	0.870964	0.583082	6	0.92045	0.631553	5	0.787046	0.950589	6	0.731139	0.203434	6	1.02802	0.574232	6	1.08643	0.470068	5	0.92045	0.692462	6	0.862979	0.819606	4	0.887156	0.880495	6	0.831764	0.405653	5	0.847227	0.948381	6
Uncharacterized protein OS=Bos taurus GN=CCT5 PE=1 SV=2	361	4.98	tr|F1MWD3|F1MWD3_BOVIN	Uncharacterized protein OS=Bos taurus GN=CCT5 PE=1 SV=2		BOVIN	59614.5	541	6.1	4	3	AVTIFIR;EVNPALGIDCLHK;LGFAGLVK	6	4	13.1.1.1574.3;12.1.1.1559.12;6.1.1.1404.12;13.1.1.1579.5	6	0.809096	0.666353	6	0.862979	0.596913	4	3.53183	0.299305	6	0.691831	0.425679	6	0.83946	0.677656	6	0.895365	0.471673	4	3.59749	0.262859	6	0.717794	0.342307	5	4.2462	0.16827	6	0.855067	0.322822	4	3.98107	0.159827	6
AP complex subunit beta OS=Bos taurus GN=AP1B1 PE=3 SV=1	362	4.98	tr|F1MIF2|F1MIF2_BOVIN	AP complex subunit beta OS=Bos taurus GN=AP1B1 PE=3 SV=1		BOVIN	104149	946	4.968	4	4	LASQANIAQVLAELK;VNYVVQEAIVVIK;YNDPIYVK;LQSSNIFTVAR	6	6	11.1.1.1987.23;12.1.1.1465.29;3.1.1.2074.2;5.1.1.2220.6;11.1.1.1989.2;5.1.1.1288.23	5	1.14815	0.275286	5	1.11686	0.267762	4	1.03753	0.467208	5	0.954993	0.763599	5	1.10662	0.578844	5	1.08643	0.653629	4	1	0.439807	5	0.92045	0.524418	3	0.903649	0.80703	5	0.824138	0.296083	4	0.92045	0.664713	5
Calpain-1 catalytic subunit OS=Bos taurus GN=CAPN1 PE=1 SV=3	363	4.97	sp|Q27970|CAN1_BOVIN	Calpain-1 catalytic subunit OS=Bos taurus GN=CAPN1 PE=1 SV=3		BOVIN	82206.7	716	8.101	5	5	TTGFSLESCR;ESGCSFLLALMQK;LYELIITR;LEETDDPDPDDYGGR;LEICNLTPDALK	6	6	7.1.1.918.30;11.1.1.1754.4;12.1.1.2026.7;5.1.1.2120.4;1.1.1.1611.26;6.1.1.1264.23	6	0.704693	0.157385	6	0.519996	0.121348	3	2.55859	0.649307	6	0.737904	0.458784	6	2.31206	0.203569	6	1.7378	0.0835203	4	5.97035	0.313729	6	2.44343	0.0351618	3	2.91072	0.46708	6	1.05682	0.520451	3	4.01791	0.490463	6
Glycosylation-dependent cell adhesion molecule 1 OS=Bos taurus GN=GLYCAM1 PE=1 SV=2	364	4.95	sp|P80195|GLCM1_BOVIN	Glycosylation-dependent cell adhesion molecule 1 OS=Bos taurus GN=GLYCAM1 PE=1 SV=2		BOVIN	17151.4	153	12.42	3	3	SLFSHAFEVVK;LPLSILK;SLFSHAFEVVKT	14	14	4.1.1.1529.8;4.1.1.1529.7;5.1.1.1715.10;12.1.1.1651.11;3.1.1.1365.2;11.1.1.1480.4;12.1.1.1655.10;4.1.1.1468.2;5.1.1.1708.7;11.1.1.1485.4;11.1.1.1481.22;11.1.1.1508.5;5.1.1.1711.2;4.1.1.1533.4	14	5.64937	0.127794	15	4.7863	0.175203	16	1.04713	0.555493	16	1.01859	0.920511	14	3.90841	0.264772	15	3.40408	0.394787	16	0.711214	0.23318	16	0.698232	0.385854	14	0.18197	0.0842523	14	0.180302	0.118919	15	0.20893	0.109715	14
Neuropilin OS=Bos taurus GN=NRP2 PE=3 SV=1	365	4.89	tr|E1BEL6|E1BEL6_BOVIN	Neuropilin OS=Bos taurus GN=NRP2 PE=3 SV=1		BOVIN	103923	926	3.456	3	3	LLWVIR;FLTVLTAIATQGAISR;LISPPVHLPR	6	6	15.1.1.1945.2;15.1.1.1949.2;7.1.1.1837.7;12.1.1.1407.2;7.1.1.1841.8;16.1.1.2289.3	4	0.636796	0.236808	4	0.862979	0.450722	3	0.751623	0.160426	4	2.01372	0.136277	4	0.487529	0.151755	4	0.666807	0.266907	3	0.60256	0.108673	4	1.72187	0.208905	3	1.21339	0.657639	4	3.13329	0.0548026	4	0.862979	0.335939	4
Uncharacterized protein OS=Bos taurus GN=DPYS PE=1 SV=2	366	4.87	tr|E1BFN6|E1BFN6_BOVIN	Uncharacterized protein OS=Bos taurus GN=DPYS PE=1 SV=2		BOVIN	56302.9	516	8.333	4	4	SLLLIR;DVELYEAFSR;IFNLYPR;AVTIASAVNCPLYVVHVMSK	4	4	13.1.1.1712.6;8.1.1.1335.11;13.1.1.2030.21;12.1.1.1414.5	3	0.809096	0.754656	3	1.28233	0.552239	2	5.34564	0.0324978	3	0.416869	0.127895	3	3.19154	0.0667187	3	4.48745	0.0417236	1	12.8233	0.0110271	3	1.57036	0.269587	1	6.54636	0.0287573	3	0.49204	0.163065	2	4.69894	0.0423617	3
Glucose-6-phosphate 1-dehydrogenase OS=Bos taurus GN=G6PD PE=1 SV=1	367	4.84	tr|F1MMK2|F1MMK2_BOVIN	Glucose-6-phosphate 1-dehydrogenase OS=Bos taurus GN=G6PD PE=1 SV=1		BOVIN	59336.2	515	8.35	3	3	GGYFDEFGIIR;WDGVPFILR;DLQSSNQLSNHIASLFHEDQIYR	3	3	1.1.1.1678.6;4.1.1.1741.9;12.1.1.1893.5	7	0.505825	0.160796	7	0.636796	0.504897	5	1.36773	0.719579	7	0.704693	0.797362	7	0.369828	0.0916298	7	0.457088	0.210761	5	0.912011	0.622217	7	0.510505	0.395446	5	2.46604	0.634254	7	1.39316	0.179118	5	2.01372	0.939761	7
Uncharacterized protein OS=Bos taurus PE=1 SV=2	368	4.82	tr|F1MZP8|F1MZP8_BOVIN	Uncharacterized protein OS=Bos taurus PE=1 SV=2		BOVIN	41702.4	384	9.635	3	3	VCLIGCGFSTGYGSAVK;INEGFDLLR;VIPLFIPQCGK	4	4	6.1.1.1846.3;13.1.1.1837.24;1.1.1.1592.4;5.1.1.1761.12	4	1.72187	0.139402	4	4.16869	0.0269146	3	5.19996	0.086649	4	1.83654	0.134888	4	2.42103	0.0852157	4	5.86138	0.0210411	3	6.48634	0.0575799	4	2.60615	0.082955	3	3.04789	0.51584	4	1.05682	0.965056	3	1.15878	0.107431	4
ARSG protein OS=Bos taurus GN=ARSG PE=2 SV=1	369	4.81	tr|A6QLR7|A6QLR7_BOVIN	ARSG protein OS=Bos taurus GN=ARSG PE=2 SV=1		BOVIN	56638.6	525	7.238	3	3	VPALAYWPGR;VAAALAGVLADIAR;RFDGLDVSQVLFGR	3	3	13.1.1.1726.15;12.1.1.1930.4;12.1.1.1857.3	3	0.758578	0.268297	3	0.704693	0.239846	3	0.711214	0.235559	3	0.831764	0.428243	3	0.912011	0.572035	3	0.847227	0.471798	3	0.855067	0.457476	3	0.990832	0.886967	3	0.928966	0.787104	3	1.07647	0.507941	3	1	0.967805	3
Carboxypeptidase OS=Bos taurus GN=PPGB PE=3 SV=1	370	4.74	tr|A6BML7|A6BML7_BOVIN	Carboxypeptidase OS=Bos taurus GN=PPGB PE=3 SV=1	sp|Q3MI05|PPGB_BOVIN	BOVIN	53980.9	479	6.681	3	3	FLPGLAK;DTVVVQDLGNIFTR;EFSHIAFLTIK	6	6	12.1.1.1685.28;2.1.1.1957.18;2.1.1.1965.18;12.1.1.1681.23;11.1.1.1363.10;2.1.1.1961.20	10	0.847227	0.845377	10	0.772681	0.940181	5	4.96592	0.054203	10	1.44544	0.274806	9	0.619441	0.394898	9	0.586138	0.414184	5	3.56451	0.804814	9	1.09648	0.49663	3	5.86138	0.0511042	10	1.65959	0.165093	7	5.97035	0.0843349	10
CALR protein OS=Bos taurus GN=CALR PE=2 SV=1	371	4.71	tr|A5D7J6|A5D7J6_BOVIN	CALR protein OS=Bos taurus GN=CALR PE=2 SV=1	sp|P52193|CALR_BOVIN	BOVIN	48097.3	417	9.832	3	3	FYALSAR;IDNSQVESGSLEDDWDFLPPKK;EQFLDGDGWTER	9	9	5.1.1.1338.8;8.1.1.1288.20;8.1.1.1279.19;8.1.1.1536.29;11.1.1.1246.8;8.1.1.1275.19;2.1.1.1343.19;6.1.1.1827.15;8.1.1.1283.20	13	1.28233	0.600929	12	0.731139	0.539929	10	1.19124	0.919261	13	0.559758	0.0945448	12	1.08643	0.792408	13	0.630957	0.635917	10	1.01859	0.921281	13	0.501187	0.2519	10	0.895365	0.706135	13	0.409261	0.0472666	10	1.61436	0.82756	13
Stress-induced-phosphoprotein 1 OS=Bos taurus GN=STIP1 PE=2 SV=1	372	4.64	sp|Q3ZBZ8|STIP1_BOVIN	Stress-induced-phosphoprotein 1 OS=Bos taurus GN=STIP1 PE=2 SV=1		BOVIN	62481.4	543	7.735	3	3	ALSAGNIDDALQCYSEAIK;LMDVGLIAIR;LAYINPDLALEEK	7	7	9.1.1.2053.16;9.1.1.2058.13;12.1.1.1939.3;1.1.1.1909.17;10.1.1.2017.18;1.1.1.1746.24;12.1.1.1943.5	6	0.92045	0.660685	6	0.981748	0.935256	5	1.05682	0.577903	6	0.937562	0.918796	6	1.02802	0.77947	6	1.10662	0.518296	5	1.18032	0.252349	6	1.05682	0.485753	4	1.13763	0.348892	6	1.00925	0.575722	5	1.05682	0.791714	6
CD59 molecule, complement regulatory protein OS=Bos taurus GN=CD59 PE=2 SV=1	373	4.64	tr|Q32PA1|Q32PA1_BOVIN	CD59 molecule, complement regulatory protein OS=Bos taurus GN=CD59 PE=2 SV=1		BOVIN	13662.9	121	22.31	3	3	YEECSFEFIAK;FYHQCWK;ELHYDCCQK	35	35	8.1.1.1346.24;6.1.1.1653.4;9.1.1.1807.27;6.1.1.1652.3;6.1.1.1654.28;11.1.1.1099.11;8.1.1.1289.22;8.1.1.1235.21;8.1.1.1263.20;8.1.1.1343.5;6.1.1.1831.4;9.1.1.1638.2;6.1.1.1657.2;9.1.1.1628.24;8.1.1.1351.3;8.1.1.1227.20;5.1.1.1657.7;5.1.1.1648.30;5.1.1.1645.8;3.1.1.962.12;9.1.1.1634.3;16.1.1.1781.15;6.1.1.1829.28;3.1.1.962.13;9.1.1.1623.26;2.1.1.1126.4;5.1.1.1649.12;5.1.1.1653.10;9.1.1.1629.4;5.1.1…	26	3.56451	0.133597	26	1.34276	0.574707	19	3.46737	0.656822	26	1.58489	0.514049	26	3.22107	0.11076	26	1.20226	0.469264	20	3.10456	0.470884	26	1.41906	0.418155	24	0.963829	0.252804	26	0.436516	0.282794	19	2.58226	0.997601	26
Protein disulfide-isomerase OS=Bos taurus GN=PDIA3 PE=2 SV=1	374	4.61	tr|A5D7E8|A5D7E8_BOVIN	Protein disulfide-isomerase OS=Bos taurus GN=PDIA3 PE=2 SV=1	sp|P38657|PDIA3_BOVIN	BOVIN	56929.1	505	7.327	3	3	LAPEYEAAATR;GFPTIYFSPANK;SDVLELTDDNFESR	5	5	4.1.1.1179.19;12.1.1.1630.29;3.1.1.1478.26;3.1.1.1486.27;3.1.1.1482.26	2	1.8197	0.471119	1	7.51623	0.102901	2	0.192309	0.158674	2	1.00925	0.95971	2	2.58226	0.283853	1	6.79204	0.0887118	2	0.277971	0.209274	2	1.44544	0.481341	2	0.125893	0.125086	2	0.60256	0.490055	1	0.0487529	0.029147	1
Uncharacterized protein OS=Bos taurus PE=4 SV=1	375	4.6	tr|G3MXG6|G3MXG6_BOVIN	Uncharacterized protein OS=Bos taurus PE=4 SV=1		BOVIN	14758.9	139	38.85	6	3	AVGWVR;ALEWLGGIDTGGSTGYNPGLK;ESGPSLVKPSQTLSLTCTASGFSLSDK	147	104	2.1.1.1482.29;4.1.1.1810.31;4.1.1.1991.18;11.1.1.1938.16;4.1.1.1769.26;2.1.1.1634.10;2.1.1.1630.31;11.1.1.1966.13;3.1.1.1561.27;11.1.1.1971.16;4.1.1.2034.23;2.1.1.1624.29;2.1.1.1639.24;3.1.1.1560.11;4.1.1.1778.20;2.1.1.1638.11;11.1.1.1946.14;2.1.1.1630.11;14.1.1.1224.15;6.1.1.2206.17;2.1.1.1631.22;4.1.1.1985.18;2.1.1.1642.30;2.1.1.1618.21;11.1.1.1927.16;4.1.1.1997.13;4.1.1.1661.31;3.1.1.1557.24;4…	44	1.23595	0.757628	44	0.724436	0.547664	25	8.95365	0.928742	37	2.39883	0.854226	44	2.99226	0.345012	44	1.77011	0.442096	21	15.7036	0.27451	39	5.64937	0.26168	25	7.11213	0.698424	38	2.01372	0.640593	23	10.2802	0.508761	39
Glutathione S-transferase P OS=Bos taurus GN=GSTP1 PE=1 SV=2	376	4.54	sp|P28801|GSTP1_BOVIN	Glutathione S-transferase P OS=Bos taurus GN=GSTP1 PE=1 SV=2		BOVIN	23613	210	26.19	3	3	FQDGDLTLYQSNAILR;ALPQHLKPFETLLSQNK;IHQVLAPSCLDSFPLLSAYVAR	7	7	14.1.1.2164.16;14.1.1.2167.17;10.1.1.1812.28;1.1.1.1707.31;14.1.1.2159.17;12.1.1.1609.15;14.1.1.2163.16	5	0.981748	0.886923	5	1.00925	0.970331	4	1.59956	0.163292	5	0.794328	0.439166	5	0.758578	0.229096	5	0.77983	0.195646	4	1.23595	0.80039	5	0.613762	0.105439	4	1.61436	0.183542	5	0.801678	0.379522	4	1.57036	0.158514	5
Lysozyme F1 OS=Bos taurus GN=LYZF1 PE=3 SV=1	377	4.53	tr|A0A077S9Q3|A0A077S9Q3_BOVIN	Lysozyme F1 OS=Bos taurus GN=LYZF1 PE=3 SV=1	sp|Q6B411|LYSM_BOVIN	BOVIN	18705.5	167	29.34	4	4	STDYGIFQINSR;AWVAWR;IPCSALLKDDITQAVACAK;GVSLANWVCLAR	11	11	14.1.1.1866.20;2.1.1.1393.24;13.1.1.1485.4;6.1.1.1925.10;10.1.1.1485.25;2.1.1.1837.7;14.1.1.1862.20;6.1.1.1921.12;13.1.1.1481.4;5.1.1.1406.2;10.1.1.1478.26	13	1.6293	0.644644	14	1.19124	0.516056	12	3.19154	0.426171	13	3.34195	0.208709	12	0.711214	0.377884	13	0.534564	0.471983	11	1.55597	0.571601	12	1.52757	0.881473	11	2.12814	0.694795	12	2.12814	0.325357	12	2.75423	0.853934	13
Ras-related protein Rab-7a OS=Bos taurus GN=RAB7A PE=1 SV=1	378	4.44	tr|F1MJQ1|F1MJQ1_BOVIN	Ras-related protein Rab-7a OS=Bos taurus GN=RAB7A PE=1 SV=1		BOVIN	23515.6	207	20.29	3	3	EAINVEQAFQTIAR;FQSLGVAFYR;GADCCVLVFDVTAPNTFK	8	8	10.1.1.1897.21;10.1.1.1885.20;1.1.1.1790.19;1.1.1.1794.20;6.1.1.1800.6;1.1.1.1786.20;13.1.1.1782.14;10.1.1.1898.21	10	0.672977	0.454046	9	1.01859	0.956386	8	0.724436	0.0406249	10	0.529663	0.208391	10	0.870964	0.756484	9	1.36773	0.737426	8	0.963829	0.0558765	10	0.666807	0.561842	7	1.13763	0.0801908	10	0.751623	0.513012	7	0.704693	0.0655471	9
CD97 antigen transcript variant OS=Bos taurus GN=cd97 PE=2 SV=1	379	4.41	tr|Q702I4|Q702I4_BOVIN	CD97 antigen transcript variant OS=Bos taurus GN=cd97 PE=2 SV=1	tr|F1MCN3|F1MCN3_BOVIN;tr|A6QNW8|A6QNW8_BOVIN;sp|Q8SQA4|CD97_BOVIN	BOVIN	90458.4	827	4.958	3	3	EISFPAWTAPPGIK;VTLLSAVSSVFLSNTNTEK;SLSAFFER	5	5	14.1.1.2202.17;11.1.1.1483.3;11.1.1.1487.6;4.1.1.1794.7;12.1.1.1821.7	4	1.31826	0.0568941	4	1.14815	0.255274	3	1.44544	0.00658125	4	1.43219	0.0311915	4	1.20226	0.112927	4	1.04713	0.802895	3	1.31826	0.00820471	4	1.30617	0.0514875	3	1.08643	0.0143615	4	1.07647	0.268446	3	1.24738	0.00864134	4
Ribonuclease/angiogenin inhibitor 1 OS=Bos taurus GN=RNH1 PE=1 SV=1	380	4.41	tr|Q3SZN8|Q3SZN8_BOVIN	Ribonuclease/angiogenin inhibitor 1 OS=Bos taurus GN=RNH1 PE=1 SV=1		BOVIN	48849.6	456	16.23	4	4	TNELGDGGVLLVLQGLQSPTCK;LSLQNCCLTEAGCGVLPGVLR;LGDAGLAELCPGLLSPSSQLR;LDDCGLTEVR	8	8	3.1.1.1897.16;4.1.1.1254.15;3.1.1.1135.27;3.1.1.1139.24;4.1.1.1893.19;4.1.1.2009.16;11.1.1.1981.23;4.1.1.2005.14	6	0.887156	0.373393	7	0.981748	0.701289	4	0.972747	0.469553	6	1.13763	0.0169703	5	0.903649	0.190069	6	1	0.335227	5	0.990832	0.231097	6	1.15878	0.0211748	4	1.08643	0.824476	6	1.28233	0.0129108	6	0.981748	0.701522	7
Reelin (Fragment) OS=Bos taurus GN=RELN PE=2 SV=1	381	4.39	tr|Q6Q144|Q6Q144_BOVIN	Reelin (Fragment) OS=Bos taurus GN=RELN PE=2 SV=1		BOVIN	338603	3008	1.297	4	4	IPLPSILK;ITVYLPLSTISPR;IISVELPDDAR;ITIVIPR	10	4	8.1.1.1315.16;14.1.1.1984.15;12.1.1.1482.5;8.1.1.1320.13	7	0.765597	0.438621	7	1.01859	0.678453	2	10.666	0.921312	7	0.963829	0.725893	7	0.928966	0.46862	7	1.23595	0.606131	2	11.695	0.926793	7	1.1695	0.212378	2	14.3219	0.220283	7	1.24738	0.32016	2	11.272	0.717273	7
Uncharacterized protein OS=Bos taurus GN=PLOD3 PE=4 SV=1	382	4.32	tr|F1MET0|F1MET0_BOVIN	Uncharacterized protein OS=Bos taurus GN=PLOD3 PE=4 SV=1		BOVIN	85894.9	751	8.389	5	4	SEDYVELVQR;VGVWNVPYISQAYVIR;LVGPEEALTPGEAR;IFQNLNGALDEVVLK	8	4	4.1.1.1297.21;4.1.1.1303.21;8.1.1.1101.21;13.1.1.2093.18	5	0.954993	0.554652	5	1.0666	0.0584131	5	1.1695	0.0395947	5	0.972747	0.974163	5	1.03753	0.771323	5	1.1695	0.0378972	5	1.27057	0.0274507	5	1.05682	0.423006	5	1.21339	0.030664	5	1.00925	0.57349	5	1.07647	0.00952835	5
Serotransferrin-like OS=Bos taurus GN=LOC525947 PE=2 SV=1	383	4.3	tr|Q2HJF0|Q2HJF0_BOVIN	Serotransferrin-like OS=Bos taurus GN=LOC525947 PE=2 SV=1		BOVIN	69182.6	622	8.36	6	3	DSAIGFLR;CLQDGVGDVSFVR;DLLFTDSAIGFLR	44	6	11.1.1.1984.14;11.1.1.1988.12;12.1.1.2146.17;12.1.1.2138.12;6.1.1.1536.24;12.1.1.2142.16	8	0.42462	0.415941	7	2.70396	0.631623	7	0.660694	0.717637	7	2.85759	0.227743	8	1.47231	0.102541	7	8.79023	0.0283153	7	2.22844	0.275328	7	8.55067	0.0154608	7	1.69044	0.936848	7	5.91562	0.196673	6	0.30479	0.561772	6
Calpain-2 catalytic subunit OS=Bos taurus GN=CAPN2 PE=2 SV=2	384	4.26	sp|Q27971|CAN2_BOVIN	Calpain-2 catalytic subunit OS=Bos taurus GN=CAPN2 PE=2 SV=2		BOVIN	79934.5	700	6.571	3	3	GHAYSVTGAEEVESR;EFYILWTK;GSLLGCSIDITSAADSEAITFQK	4	4	1.1.1.1975.25;2.1.1.1069.4;11.1.1.1720.16;8.1.1.869.17	6	1.07647	0.516205	7	1.1272	0.686806	2	9.72747	0.322072	7	1.13763	0.413792	6	0.794328	0.54582	7	0.831764	0.420402	2	8.01678	0.374822	6	0.83946	0.671741	2	7.58578	0.380023	6	1.04713	0.846333	2	7.37904	0.369422	7
D-3-phosphoglycerate dehydrogenase OS=Bos taurus GN=PHGDH PE=2 SV=3	385	4.25	sp|Q5EAD2|SERA_BOVIN	D-3-phosphoglycerate dehydrogenase OS=Bos taurus GN=PHGDH PE=2 SV=3	tr|A0A140T866|A0A140T866_BOVIN	BOVIN	56451	533	4.315	2	2	ALGALMQAWAGSPK;VLGILGLGR	9	9	15.1.1.2080.2;15.1.1.2076.3;15.1.1.2084.2;14.1.1.2126.3;14.1.1.2121.23;14.1.1.2111.6;14.1.1.2116.2;14.1.1.2120.4;15.1.1.2072.2	6	0.831764	0.482657	7	0.316228	0.220542	4	1.30617	0.12858	9	0.465586	0.370494	7	1.21339	0.511173	10	0.461318	0.231767	3	1.72187	0.133947	11	0.636796	0.391908	4	1.70608	0.239297	10	0.534564	0.798565	6	3.10456	0.530173	10
Osteomodulin OS=Bos taurus GN=OMD PE=4 SV=1	386	4.24	tr|G3X6Y4|G3X6Y4_BOVIN	Osteomodulin OS=Bos taurus GN=OMD PE=4 SV=1	sp|O77742|OMD_BOVIN	BOVIN	49143.1	422	4.739	2	2	IFLGYNEISR;LMQLNLCNNR	7	7	5.1.1.1514.25;11.1.1.1526.11;5.1.1.1680.15;12.1.1.1463.28;5.1.1.1682.13;5.1.1.1686.11;11.1.1.1530.14	8	0.597035	0.313766	8	0.758578	0.655059	3	28.0543	0.0264711	8	4.05509	0.0471411	8	0.299226	0.0614283	8	0.369828	0.0937381	3	18.8799	0.0724058	8	2.12814	0.193508	3	32.2107	0.017975	8	6.42688	0.0286952	2	31.0456	0.0225686	8
HNRNPR protein OS=Bos taurus GN=HNRNPR PE=1 SV=1	387	4.21	tr|A3KMV6|A3KMV6_BOVIN	HNRNPR protein OS=Bos taurus GN=HNRNPR PE=1 SV=1	tr|F1MCT8|F1MCT8_BOVIN;tr|A7E355|A7E355_BOVIN	BOVIN	70955.8	633	3.318	2	2	NLATTVTEEILEK;LFVGSIPK	3	3	12.1.1.1482.25;8.1.1.1750.2;12.1.1.1477.17	4	0.862979	0.659353	4	0.847227	0.769274	2	2.93765	0.0576781	4	1.67494	0.0636305	4	0.630957	0.317313	4	0.619441	0.371007	3	2.44343	0.0866326	4	1.25892	0.0974871	3	3.22107	0.0461182	4	1.90546	0.0503833	3	3.37287	0.0496956	4
Proteasome subunit alpha type-1 OS=Bos taurus GN=PSMA1 PE=1 SV=1	388	4.21	sp|Q3T0X5|PSA1_BOVIN	Proteasome subunit alpha type-1 OS=Bos taurus GN=PSMA1 PE=1 SV=1		BOVIN	29585.4	263	8.745	2	2	NQYDNDVTVWSPQGR;LVSLIGSK	3	3	12.1.1.1609.14;5.1.1.1392.30;12.1.1.1613.12	4	1.21339	0.657965	4	1.45881	0.510355	2	10.9648	0.00965843	4	0.903649	0.45808	4	0.619441	0.278884	4	0.744732	0.355344	1	6.19441	0.014849	4	0.465586	0.101261	2	9.90832	0.0107064	4	0.737904	0.289802	2	8.31764	0.0113479	4
Actin-related protein 3 OS=Bos taurus GN=ACTR3 PE=1 SV=3	389	4.19	sp|P61157|ARP3_BOVIN	Actin-related protein 3 OS=Bos taurus GN=ACTR3 PE=1 SV=3		BOVIN	47370.8	418	15.07	3	3	AEPEDHYFLLTEPPLNTPENR;GVDDLDFFIGDEAIEKPTYATK;LGYAGNTEPQFIIPSCIAIK	4	4	6.1.1.1976.11;6.1.1.1692.23;4.1.1.1962.11;4.1.1.1967.21	2	0.642688	0.259921	2	0.816582	0.437403	2	0.515229	0.195251	2	0.772681	0.407497	2	0.981748	0.979978	2	1.24738	0.481071	2	0.787046	0.541493	2	1.18032	0.52058	2	0.794328	0.552987	2	1.19124	0.510085	2	0.625173	0.303159	2
Putative uncharacterized protein OS=Bos taurus PE=2 SV=1	390	4.17	tr|A6H7J7|A6H7J7_BOVIN	Putative uncharacterized protein OS=Bos taurus PE=2 SV=1		BOVIN	24546.1	235	50.21	28	2	WFQQIPGSAPK;LAVLTQPSSVSGSLGQR	1999	4	13.1.1.1723.30;13.1.1.1727.31;13.1.1.1719.30;12.1.1.1540.31	0	0	-	0	0	-	0	0	-	0	0	-	0	0	-	0	0	-	0	0	-	0	0	-	0	0	-	0	0	-	0	0	-	0
IGLL1 protein OS=Bos taurus GN=IGLL1 PE=2 SV=1	391	4.14	tr|A4IFI0|A4IFI0_BOVIN	IGLL1 protein OS=Bos taurus GN=IGLL1 PE=2 SV=1		BOVIN	24763.4	235	63.83	29	7	VSITCSGSSTNIGI;VSITCSGSSTNIGIYGV;TAVFGGGTTLTVLGQPK;VNWYQQVPGSGLK;SGNTATLTINSLQ;YGVNWYQQVPGSGLK;AVFGGGTTLTVLGQPK	2144	92	12.1.1.1685.11;13.1.1.1862.9;4.1.1.1632.11;12.1.1.1696.11;12.1.1.1661.29;10.1.1.1222.21;12.1.1.1720.18;12.1.1.1618.28;12.1.1.1754.30;12.1.1.1652.31;12.1.1.1724.30;9.1.1.1330.8;3.1.1.1436.21;12.1.1.1620.28;10.1.1.1634.11;12.1.1.1722.31;12.1.1.1697.26;11.1.1.1225.27;12.1.1.1725.31;12.1.1.1686.30;4.1.1.1619.31;5.1.1.1781.11;6.1.1.1243.31;2.1.1.1392.31;12.1.1.1649.31;12.1.1.1709.13;12.1.1.1647.16;12.…	0	0	-	0	0	-	0	0	-	0	0	-	0	0	-	0	0	-	0	0	-	0	0	-	0	0	-	0	0	-	0	0	-	0
Uncharacterized protein OS=Bos taurus GN=LOC404103 PE=4 SV=1	392	4.14	tr|G3X7A8|G3X7A8_BOVIN	Uncharacterized protein OS=Bos taurus GN=LOC404103 PE=4 SV=1	sp|P04815|BPT2_BOVIN	BOVIN	10828.5	100	30	2	1	AGFCETFVYGGCK	55	35	9.1.1.1502.7;9.1.1.1498.10;1.1.1.1341.13;10.1.1.1458.13;10.1.1.1454.31;10.1.1.1450.12;10.1.1.1471.13;10.1.1.1449.19;2.1.1.1367.13;1.1.1.1349.11;9.1.1.1526.28;10.1.1.1453.20;1.1.1.1366.12;1.1.1.1370.8;10.1.1.1463.29;10.1.1.1460.17;10.1.1.1465.15;1.1.1.1337.30;2.1.1.1367.31;10.1.1.1480.12;1.1.1.1294.22;1.1.1.1362.30;9.1.1.1474.26;9.1.1.1510.25;1.1.1.1357.14;10.1.1.1446.31;1.1.1.1299.26;1.1.1.1310.3…	26	4.57088	0.3453	27	3.16228	0.415737	26	0.737904	0.59032	27	3.56451	0.39527	26	3.98107	0.389697	27	2.72898	0.477814	26	0.630957	0.504823	27	3.0761	0.452067	25	0.164437	0.250463	26	0.731139	0.8374	26	0.242103	0.288046	27
SCGB2A2 protein OS=Bos taurus GN=SCGB2A2 PE=2 SV=1	393	4.14	tr|A6QPK0|A6QPK0_BOVIN	SCGB2A2 protein OS=Bos taurus GN=SCGB2A2 PE=2 SV=1		BOVIN	10427	92	28.26	2	2	SVDPTVSKDEYR;GSSGCSLLDNVVEK	2	2	6.1.1.1528.11;4.1.1.1108.16	3	1.00925	0.949667	3	0.963829	0.995386	3	1.00925	0.546847	3	1.2942	0.530306	3	0.809096	0.665562	3	0.765597	0.70831	3	0.809096	0.778748	3	1.03753	0.753048	3	0.990832	0.519038	3	1.27057	0.503752	3	1.04713	0.549502	3
Amine oxidase OS=Bos taurus PE=3 SV=1	394	4.13	tr|E1BJN3|E1BJN3_BOVIN	Amine oxidase OS=Bos taurus PE=3 SV=1		BOVIN	70070.9	628	16.24	9	2	EALAIVFFGK;SQVPPGLAPPLQFHPQGPR	73	5	12.1.1.2002.12;4.1.1.1395.21;13.1.1.1557.23;12.1.1.2006.12;12.1.1.1997.11	7	0.613762	0.399848	7	2.35505	0.207885	6	0.946237	0.799232	7	1.1695	0.451182	7	1.40605	0.551093	7	5.39511	0.0690061	6	2.26987	0.276609	7	2.72898	0.114158	6	1.57036	0.521214	7	1.94089	0.184933	6	0.405508	0.16749	7
Vitamin D-binding protein OS=Bos taurus GN=GC PE=2 SV=1	395	4.12	sp|Q3MHN5|VTDB_BOVIN	Vitamin D-binding protein OS=Bos taurus GN=GC PE=2 SV=1		BOVIN	53341.4	474	72.36	48	3	TQIPEVFLTK;KTQIPEVFLTK;EDFTSLSMVLYSR	1528	20	3.1.1.1294.17;2.1.1.1361.18;3.1.1.1726.22;11.1.1.1345.19;11.1.1.1349.6;12.1.1.2222.11;2.1.1.1533.20;11.1.1.1357.14;10.1.1.1359.12;10.1.1.1639.3;10.1.1.1647.2;10.1.1.1355.7;10.1.1.1643.4;2.1.1.1354.4;11.1.1.1347.31;2.1.1.1286.13;11.1.1.1353.18;2.1.1.1537.17;11.1.1.1345.5;2.1.1.1357.19	19	0.613762	0.497388	14	3.34195	0.47845	19	0.128233	0.155781	19	0.203236	0.192582	17	0.177011	0.31135	14	1.35519	0.874753	17	0.0436516	0.128789	16	0.0704693	0.153197	19	0.203236	0.205056	19	0.322107	0.272036	14	0.0340408	0.12386	13
PDGFD protein OS=Bos taurus GN=PDGFD PE=2 SV=1	396	4.11	tr|A4IFC0|A4IFC0_BOVIN	PDGFD protein OS=Bos taurus GN=PDGFD PE=2 SV=1		BOVIN	42165.1	364	9.066	3	3	LTNVVFFPR;RDETIEVTGHGHVQSPR;NLLLTWR	5	5	14.1.1.1802.6;14.1.1.1795.14;2.1.1.1042.2;14.1.1.1791.7;6.1.1.1619.9	6	0.816582	0.846753	6	0.972747	0.319719	0	0	-	7	0.505825	0.389788	6	1.22462	0.635972	6	1.45881	0.241507	0	0	-	7	0.751623	0.528629	0	0	-	6	0.608135	0.320832	0	0	-	6
Malate dehydrogenase, mitochondrial OS=Bos taurus GN=MDH2 PE=1 SV=1	397	4.1	sp|Q32LG3|MDHM_BOVIN	Malate dehydrogenase, mitochondrial OS=Bos taurus GN=MDH2 PE=1 SV=1		BOVIN	35668.2	338	12.43	3	3	VAVLGASGGIGQPLSLLLK;IFGVTTLDIVR;SALARPAGAALR	3	3	12.1.1.1946.9;14.1.1.2183.7;1.1.1.1355.13	2	0.47863	0.104801	2	0.474242	0.103277	2	0.539511	0.144333	2	0.544503	0.142222	2	1.10662	0.730469	2	1.09648	0.746109	2	1.25892	0.463835	2	1.24738	0.473185	2	1.1272	0.665212	2	1.1272	0.678176	2	1.13763	0.650776	2
Phospholipase A1 member A OS=Bos taurus GN=PLA1A PE=2 SV=1	398	4.08	sp|Q5E9H0|PLA1A_BOVIN	Phospholipase A1 member A OS=Bos taurus GN=PLA1A PE=2 SV=1		BOVIN	50120.3	456	9.43	2	2	LDPGDALFVEAIHTDTDNLGIR;MVCLPEPVNLQASETVSHDLK	12	12	9.1.1.2238.10;9.1.1.2288.15;9.1.1.2260.15;9.1.1.2229.15;9.1.1.2247.5;9.1.1.2275.14;9.1.1.2255.6;9.1.1.2243.7;9.1.1.2234.12;9.1.1.2269.15;9.1.1.2251.5;1.1.1.1535.23	13	2.42103	0.384285	13	1.57036	0.489995	11	1.52757	0.497597	12	4.74242	0.137186	12	1.40605	0.654412	12	0.887156	0.823044	8	0.912011	0.294962	11	2.88403	0.208819	8	0.642688	0.19384	10	1.94089	0.320806	10	0.954993	0.238742	12
Kininogen-1 OS=Bos taurus GN=KNG1 PE=1 SV=1	399	4.05	tr|A0A140T8C8|A0A140T8C8_BOVIN	Kininogen-1 OS=Bos taurus GN=KNG1 PE=1 SV=1		BOVIN	68964.8	621	54.91	33	4	SVQVMKTEGSTTVSVPHSAMSPVQDEER;VYPTVNCQSLGQTSLM;TEGSTTVSVPHSAMSPVQDEER;VYPTVNCQSLGQTSLMK	427	19	11.1.1.1428.23;2.1.1.1456.20;2.1.1.1104.23;8.1.1.931.27;2.1.1.1380.30;2.1.1.1355.24;11.1.1.1425.22;2.1.1.1452.23;11.1.1.1432.27;3.1.1.1397.25;10.1.1.1445.28;10.1.1.1544.25;4.1.1.1137.28;10.1.1.1599.28;3.1.1.1024.28;4.1.1.1598.29;1.1.1.1353.24;2.1.1.1460.18;3.1.1.1011.31	8	2.33346	0.562938	8	1.88799	0.363836	6	4.48745	0.303365	8	1.30617	0.560605	8	2.18776	0.641948	8	1.7378	0.402347	6	4.16869	0.330807	8	1.20226	0.639157	6	2.05116	0.464653	8	0.539511	0.996088	6	2.48886	0.767552	8
Microfibril-associated glycoprotein 4 OS=Bos taurus GN=MFAP4 PE=1 SV=2	400	4.05	sp|P55918|MFAP4_BOVIN	Microfibril-associated glycoprotein 4 OS=Bos taurus GN=MFAP4 PE=1 SV=2		BOVIN	28557.9	255	12.16	3	2	ADGEYWLGLQNMHLLTLK;GFYYSLK	16	14	5.1.1.1914.26;12.1.1.2030.15;12.1.1.2026.17;12.1.1.2033.16;3.1.1.1223.19;4.1.1.1848.20;4.1.1.1333.24;12.1.1.2033.2;2.1.1.1283.16;11.1.1.1714.18;12.1.1.2035.17;11.1.1.1709.18;2.1.1.1287.14;4.1.1.1329.25	14	1.25892	0.278094	14	1.15878	0.624708	14	0.666807	0.249574	13	2.1677	0.208855	14	1.08643	0.555586	14	1	0.914463	14	0.570164	0.087825	13	1.92309	0.219812	14	0.524808	0.044993	13	1.8197	0.272765	13	0.559758	0.164394	13
Alpha-2-macroglobulin variant 20 OS=Bos taurus GN=A2M PE=2 SV=1	401	4.04	tr|K4JDT2|K4JDT2_BOVIN	Alpha-2-macroglobulin variant 20 OS=Bos taurus GN=A2M PE=2 SV=1		BOVIN	98342.8	881	56.3	44	2	FSGQLNNEGCFSQQVNTK;YEVEHCLDNK	542	20	10.1.1.1400.29;2.1.1.1123.8;10.1.1.1410.26;3.1.1.1034.15;9.1.1.1456.25;10.1.1.1378.28;10.1.1.1390.30;10.1.1.1394.29;3.1.1.1038.19;3.1.1.1042.12;6.1.1.1473.26;6.1.1.1443.29;10.1.1.1414.30;4.1.1.1155.10;10.1.1.1386.26;2.1.1.1127.11;9.1.1.1376.31;10.1.1.1382.29;9.1.1.1518.24;6.1.1.1477.28	18	0.363078	0.105789	19	0.625173	0.636892	13	5.59758	0.301339	19	0.349945	0.173462	19	2.39883	0.159641	20	4.48745	0.0466476	8	24.4343	0.0235648	20	2.48886	0.098783	8	12.0226	0.052145	19	0.990832	0.532276	10	8.70964	0.193059	20
Actin, alpha cardiac muscle 1 OS=Bos taurus GN=ACTC1 PE=2 SV=1	402	4.04	sp|Q3ZC07|ACTC_BOVIN	Actin, alpha cardiac muscle 1 OS=Bos taurus GN=ACTC1 PE=2 SV=1		BOVIN	42018.6	377	55.17	23	5	EKLCYVALDFENEMATAASSSSLEK;LCYVALDFENEMATAASSSSLEK;VAPEEHPTLLTEAPLNPK;QEYDEAGPSIVHR;YPIEHGIITNWDDMEK	716	16	10.1.1.2245.31;9.1.1.2272.27;9.1.1.1586.10;9.1.1.2267.24;6.1.1.1517.26;9.1.1.1532.5;9.1.1.2276.23;5.1.1.1728.29;9.1.1.2262.26;9.1.1.2371.22;9.1.1.1615.8;9.1.1.2385.27;9.1.1.1611.6;1.1.1.1655.29;9.1.1.2111.22;5.1.1.1725.31	2	0.765597	0.630954	2	0.990832	0.97799	2	1.03753	0.954906	2	0.679204	0.519309	2	0.801678	0.804978	2	1.03753	0.772703	2	1.08643	0.752625	2	0.711214	0.654709	2	1.34276	0.600357	2	0.879022	0.822441	2	1.04713	0.976859	2
Nucleosome assembly protein 1-like 1 OS=Bos taurus GN=NAP1L1 PE=2 SV=1	403	4.04	sp|A6H767|NP1L1_BOVIN	Nucleosome assembly protein 1-like 1 OS=Bos taurus GN=NAP1L1 PE=2 SV=1		BOVIN	45375.8	391	6.905	2	2	LDGLVETPTGYIESLPR;FYEEVHDLER	7	7	4.1.1.1405.6;9.1.1.2174.28;1.1.1.2004.29;1.1.1.1998.24;1.1.1.2002.27;1.1.1.2011.30;1.1.1.2006.25	6	2.35505	0.31358	7	1.35519	0.303999	4	2.67917	0.572246	7	0.972747	0.326275	6	0.704693	0.116211	6	0.42462	0.118854	2	0.981748	0.0792734	6	0.30761	0.0338593	3	1.24738	0.574133	6	0.383707	0.119692	3	2.01372	0.555603	7
T-complex protein 1 subunit delta OS=Bos taurus GN=CCT4 PE=3 SV=2	404	4.03	tr|F1N0E5|F1N0E5_BOVIN	T-complex protein 1 subunit delta OS=Bos taurus GN=CCT4 PE=3 SV=2	sp|Q2T9X2|TCPD_BOVIN	BOVIN	58160.9	542	3.69	2	2	AYILNLVK;IGLIQFCLSAPK	2	2	11.1.1.1595.7;13.1.1.1985.26	0	0	-	0	0	-	0	0	-	0	0	-	0	0	-	0	0	-	0	0	-	0	0	-	0	0	-	0	0	-	0	0	-	0
Complement component C7 OS=Bos taurus GN=C7 PE=2 SV=1	405	4.02	sp|Q29RQ1|CO7_BOVIN	Complement component C7 OS=Bos taurus GN=C7 PE=2 SV=1		BOVIN	93089.5	843	58.48	45	4	QCEDEELEHLR;EDEELEHLR;GLSISVTGIRPCVAEA;SCIGETSETRQCEDEELEHLR	662	31	7.1.1.846.30;7.1.1.944.19;7.1.1.852.4;7.1.1.848.6;7.1.1.856.4;7.1.1.844.4;7.1.1.938.20;7.1.1.956.7;7.1.1.914.2;7.1.1.840.3;3.1.1.1404.9;7.1.1.861.22;16.1.1.1460.5;7.1.1.909.6;7.1.1.969.22;7.1.1.856.8;7.1.1.865.6;7.1.1.842.7;7.1.1.957.4;8.1.1.934.15;7.1.1.973.16;7.1.1.851.3;7.1.1.936.16;7.1.1.860.5;1.1.1.1129.21;7.1.1.949.22;7.1.1.953.6;7.1.1.965.10;7.1.1.961.4;8.1.1.938.14;7.1.1.785.12	12	1.52757	0.70476	12	1.58489	0.568354	5	12.3595	0.242517	12	0.990832	0.835706	10	0.195884	0.962883	10	0.190546	0.777968	5	2.70396	0.288308	10	0.138038	0.887971	5	10.2802	0.295589	12	0.636796	0.852347	6	9.37562	0.339915	12
14-3-3 protein eta OS=Bos taurus GN=YWHAH PE=1 SV=2	406	4.02	sp|P68509|1433F_BOVIN	14-3-3 protein eta OS=Bos taurus GN=YWHAH PE=1 SV=2		BOVIN	28211.5	246	17.07	4	2	NCNDFQYESK;AVTELNEPLSNEDR	27	2	2.1.1.1220.30;3.1.1.1000.31	2	1.01859	0.96817	2	1.01859	0.951707	2	1.21339	0.272487	2	1.03753	0.930893	2	0.831764	0.581161	2	0.824138	0.59164	1	0.981748	0.401612	2	0.83946	0.605333	1	1.1695	0.278081	2	1	0.96252	2	1.18032	0.281069	2
Keratin, type II cytoskeletal 75 OS=Bos taurus GN=KRT75 PE=2 SV=1	408	4.01	sp|Q08D91|K2C75_BOVIN	Keratin, type II cytoskeletal 75 OS=Bos taurus GN=KRT75 PE=2 SV=1		BOVIN	59035.3	543	10.5	7	2	AQYEEIANR;SRAEAESWYQTK	93	4	3.1.1.999.19;8.1.1.878.9;2.1.1.1095.13;2.1.1.1091.9	10	1.90546	0.767831	8	5.24808	0.0690083	8	1.23595	0.273154	6	7.11213	0.0749108	9	1.34276	0.744772	8	3.7325	0.068696	7	0.990832	0.277867	7	6.98232	0.0745432	7	0.751623	0.236438	6	4.69894	0.0784165	5	0.253513	0.0274946	4
Angiopoietin-like 3 OS=Bos taurus GN=ANGPTL3 PE=2 SV=1	409	4.01	tr|Q2KJB3|Q2KJB3_BOVIN	Angiopoietin-like 3 OS=Bos taurus GN=ANGPTL3 PE=2 SV=1	tr|B2Z4B1|B2Z4B1_BOVIN	BOVIN	53310.5	459	5.664	2	2	NQPQIQEYLEVTSLK;YLEDQLTDLIK	5	5	9.1.1.2023.21;9.1.1.2030.3;9.1.1.1793.11;9.1.1.1790.8;9.1.1.2031.21	5	1.92309	0.366232	5	1.95885	0.396077	0	0	-	5	2.96483	0.225573	5	0.794328	0.670376	5	0.809096	0.603824	2	17.0608	0.052317	5	1.23595	0.660022	2	16.5959	0.0499824	5	1.5417	0.452669	2	17.0608	0.0494102	5
Nucleobindin 2 OS=Bos taurus GN=NUCB2 PE=1 SV=1	410	4.01	tr|Q0IIH5|Q0IIH5_BOVIN	Nucleobindin 2 OS=Bos taurus GN=NUCB2 PE=1 SV=1		BOVIN	49188.1	415	8.193	2	2	LHDVNSDGFLDEQELEALFTK;QVIDVLETDSHFR	2	2	8.1.1.1575.8;9.1.1.2306.4	1	1.92309	0.333678	2	1.52757	0.464283	0	0	-	1	1.21339	0.691502	1	1.10662	0.822495	1	0.870964	0.800187	0	0	-	1	0.691831	0.527494	0	0	-	1	0.619441	0.44139	0	0	-	2
Uncharacterized protein OS=Bos taurus GN=IHH PE=4 SV=1	411	4.01	tr|F6QA78|F6QA78_BOVIN	Uncharacterized protein OS=Bos taurus GN=IHH PE=4 SV=1	tr|Q08D77|Q08D77_BOVIN	BOVIN	33756.9	309	13.92	2	2	ATFASQVQPGQYVLVAGVPGLQPAR;VAAVSTHVALGAYAPLTR	2	2	13.1.1.1666.19;13.1.1.1967.23	3	0.744732	0.316494	3	0.731139	0.300058	2	0.787046	0.404154	3	0.765597	0.351643	3	1.03753	0.843726	3	1.02802	0.886182	2	1.09648	0.667412	3	1.0666	0.763876	2	1.04713	0.809128	3	1.01859	0.915526	3	1.0666	0.768372	3
Coronin OS=Bos taurus GN=CORO1C PE=3 SV=1	412	4.01	tr|G3MWI5|G3MWI5_BOVIN	Coronin OS=Bos taurus GN=CORO1C PE=3 SV=1	tr|A2VDN8|A2VDN8_BOVIN	BOVIN	58265	524	5.534	2	2	VTWDSSFCAVNPR;AIFLADGNVFTTGFSR	5	5	6.1.1.2086.29;6.1.1.2090.29;11.1.1.1397.27;13.1.1.2037.27;13.1.1.2041.30	6	1.38038	0.962553	6	1.00925	0.980912	5	1.5417	0.325379	6	0.625173	0.42195	5	0.334195	0.535672	5	0.246604	0.505569	2	0.387258	0.55879	5	0.155597	0.267968	4	1.10662	0.334579	6	0.457088	0.408151	5	1.48594	0.320868	6
Aldehyde dehydrogenase, mitochondrial OS=Bos taurus GN=ALDH2 PE=1 SV=2	413	4.01	sp|P20000|ALDH2_BOVIN	Aldehyde dehydrogenase, mitochondrial OS=Bos taurus GN=ALDH2 PE=1 SV=2		BOVIN	56652.3	520	5.192	2	2	AAFQLGSPWR;VAEQTPLTALYVANLIK	3	3	5.1.1.2226.16;13.1.1.1621.21;5.1.1.2219.11	2	1.15878	0.962141	4	0.903649	0.931538	2	1.25892	0.558065	3	0.77983	0.259644	2	2.10863	0.0825061	4	1.6293	0.0896192	2	2.29087	0.0597509	4	1.40605	0.240525	2	1.07647	0.586028	2	0.672977	0.248455	2	1.38038	0.510548	4
CDC42 protein OS=Bos taurus GN=CDC42 PE=2 SV=1	414	4.01	tr|B6VAP7|B6VAP7_BOVIN	CDC42 protein OS=Bos taurus GN=CDC42 PE=2 SV=1	sp|Q2KJ93|CDC42_BOVIN	BOVIN	21243.3	191	14.14	2	2	YVECSALTQK;NVFDEAILAALEPPEPK	3	3	5.1.1.1272.28;9.1.1.2349.9;9.1.1.2353.10	5	1.21339	0.964371	5	0.862979	0.396677	5	0.862979	0.378977	5	0.83946	0.375111	5	1	0.880906	5	0.704693	0.44211	4	0.711214	0.422145	5	0.685488	0.41778	4	0.704693	0.362251	5	0.685488	0.358583	4	1	0.964214	5
Osteoclast-stimulating factor 1 OS=Bos taurus GN=OSTF1 PE=2 SV=1	415	4.01	sp|Q8MJ50|OSTF1_BOVIN	Osteoclast-stimulating factor 1 OS=Bos taurus GN=OSTF1 PE=2 SV=1		BOVIN	23841.6	214	14.95	3	3	ALYTFEPR;GYADIVQLLLEK;LGDTALHAAAWK	4	4	11.1.1.2110.2;10.1.1.1359.11;1.1.1.1242.10;5.1.1.2300.2	4	0.972747	0.598759	3	0.801678	0.139554	3	1.01859	0.0658839	4	0.654636	0.0685944	4	1	0.471656	3	0.824138	0.167197	3	1.04713	0.0582186	4	0.672977	0.0783831	4	1.03753	0.0911577	4	0.666807	0.0514125	3	1.25892	0.0259286	4
Complement C5a anaphylatoxin OS=Bos taurus GN=C5 PE=1 SV=2	416	4	tr|F1MY85|F1MY85_BOVIN	Complement C5a anaphylatoxin OS=Bos taurus GN=C5 PE=1 SV=2		BOVIN	189045	1677	60.11	94	5	IPYSVVR;SICNSLLWLLEK;LWLLEK;SVFLEMNIPYSVVR;YVDQNQNSICNSLLWLLEK	1380	58	6.1.1.1887.24;13.1.1.1873.11;12.1.1.1802.27;13.1.1.2039.24;12.1.1.2006.20;12.1.1.1942.13;12.1.1.1994.24;5.1.1.1873.24;5.1.1.1915.26;4.1.1.1759.29;3.1.1.1655.29;3.1.1.1659.24;6.1.1.2083.22;16.1.1.2332.5;5.1.1.2087.17;11.1.1.1680.21;16.1.1.2328.10;4.1.1.1803.24;11.1.1.1722.26;12.1.1.1796.27;11.1.1.1692.25;4.1.1.1767.30;11.1.1.1689.22;5.1.1.1877.22;4.1.1.1755.28;5.1.1.2091.15;6.1.1.2079.23;4.1.1.176…	16	1.41906	0.620555	16	1.64437	0.636905	3	39.0841	0.180021	16	1.45881	0.650266	16	1.05682	0.88397	16	1.22462	0.906809	3	32.8095	0.208224	16	1.08643	0.925096	3	33.1131	0.221052	16	1.01859	0.957981	3	27.0396	0.218366	16
Uncharacterized protein OS=Bos taurus GN=C8A PE=4 SV=1	417	4	tr|F1MX87|F1MX87_BOVIN	Uncharacterized protein OS=Bos taurus GN=C8A PE=4 SV=1		BOVIN	66276.1	589	72.84	29	2	GGSSGWGGSLTQDSSLVTYR;GVPVTVTAGVSMSK	461	46	1.1.1.1262.4;11.1.1.1160.21;10.1.1.1592.15;10.1.1.1593.31;10.1.1.1597.30;10.1.1.1570.29;16.1.1.1719.9;11.1.1.1164.31;10.1.1.1269.9;10.1.1.1562.30;1.1.1.1480.28;10.1.1.1594.31;14.1.1.1595.31;1.1.1.1287.25;10.1.1.1262.17;1.1.1.1148.12;11.1.1.1283.28;12.1.1.1177.23;1.1.1.1450.30;11.1.1.1281.8;10.1.1.1558.31;14.1.1.1614.31;10.1.1.1598.29;10.1.1.1588.15;9.1.1.1372.12;1.1.1.1474.31;10.1.1.1564.14;1.1.1…	29	1.85353	0.735807	30	1.70608	0.804307	25	0.744732	0.359636	30	0.816582	0.78756	28	1.72187	0.702779	30	1.40605	0.768305	26	0.660694	0.371555	30	0.731139	0.824306	26	0.432514	0.292851	28	0.444631	0.575428	26	0.474242	0.309093	31
Histidine-rich glycoprotein OS=Bos taurus GN=BTHRG PE=2 SV=1	418	4	tr|Q9BGU1|Q9BGU1_BOVIN	Histidine-rich glycoprotein OS=Bos taurus GN=BTHRG PE=2 SV=1		BOVIN	61947.7	546	45.79	24	2	HWDDCELNVSR;KHWDDCELNVSR	413	4	4.1.1.1152.7;4.1.1.1148.4;5.1.1.1199.6;8.1.1.889.10	5	0.83946	0.463569	5	1.18032	0.588179	5	0.879022	0.618603	5	0.954993	0.943561	5	0.981748	0.956506	5	1.38038	0.302291	5	1.01859	0.7012	5	1.10662	0.469397	5	1.03753	0.736796	5	1.1272	0.489774	5	0.737904	0.386811	5
Non-muscle myosin heavy chain (Fragment) OS=Bos taurus PE=2 SV=2	419	4	tr|O02717|O02717_BOVIN	Non-muscle myosin heavy chain (Fragment) OS=Bos taurus PE=2 SV=2		BOVIN	72370.4	625	19.36	9	2	IAQLEEQLDNETK;IAQLEEQLDNETKER	16	5	8.1.1.1409.12;7.1.1.961.5;8.1.1.1514.2;8.1.1.1532.3;8.1.1.1526.5	3	1.03753	0.933953	3	0.824138	0.621159	2	1.44544	0.567314	3	0.505825	0.314325	3	0.831764	0.630049	3	0.666807	0.434676	2	1.15878	0.840777	3	0.409261	0.25033	1	1.38038	0.529203	3	0.483059	0.329886	2	1.7378	0.377284	3
Phospholipase A(2) (Fragment) OS=Bos taurus GN=PLA2G2D2 PE=2 SV=1	420	4	tr|Q5W1P3|Q5W1P3_BOVIN	Phospholipase A(2) (Fragment) OS=Bos taurus GN=PLA2G2D2 PE=2 SV=1		BOVIN	15241	133	42.86	5	2	DILDLNEMIR;IPIFFYSSYGCYCR	19	13	1.1.1.1768.5;13.1.1.2021.28;13.1.1.2025.29;1.1.1.1756.8;1.1.1.1760.6;9.1.1.1917.6;9.1.1.1904.9;1.1.1.1764.4;9.1.1.1908.6;8.1.1.1275.12;1.1.1.1443.16;9.1.1.1912.9;14.1.1.2002.26	4	1.67494	0.468309	4	2.12814	0.365876	4	1.18032	0.911284	4	2.24905	0.35021	4	1.09648	0.780832	4	1.40605	0.571326	4	0.77983	0.653131	4	1.48594	0.539032	4	0.698232	0.511469	4	1.33045	0.69184	4	0.544503	0.394049	4
Uncharacterized protein OS=Bos taurus PE=4 SV=1	421	4	tr|G3MXD9|G3MXD9_BOVIN	Uncharacterized protein OS=Bos taurus PE=4 SV=1	tr|G3MZH0|G3MZH0_BOVIN	BOVIN	14943	140	54.29	6	3	SQVSLSVSSVTPEDTATYYCAR;ESGPSLVKPSQTLSLTCTVSGFSLSSNGVVWVR;ALEWLGGICSGGSTSFNPALK	55	45	9.1.1.1623.20;1.1.1.1373.31;11.1.1.1962.12;6.1.1.1624.26;13.1.1.2133.16;6.1.1.1620.25;6.1.1.2175.11;9.1.1.1627.20;12.1.1.2158.17;6.1.1.2272.12;5.1.1.2200.23;6.1.1.2187.13;9.1.1.1698.22;6.1.1.2195.18;6.1.1.2203.15;6.1.1.2208.17;9.1.1.1614.22;6.1.1.1606.31;10.1.1.1490.30;6.1.1.2211.19;6.1.1.2181.14;6.1.1.2239.17;13.1.1.2143.20;10.1.1.1655.30;13.1.1.2139.16;9.1.1.1610.27;9.1.1.1618.17;6.1.1.1628.30;…	18	2.0893	0.440694	19	1.69044	0.250148	11	6.42688	0.20039	19	2.26987	0.191554	17	1.64437	0.75687	19	1.35519	0.354165	11	5.05825	0.264497	19	1.83654	0.249642	8	2.70396	0.313308	18	1.09648	0.293088	12	3.76704	0.629211	19
Tyrosine 3-monooxygenase/tryptophan 5-monooxygenase activation protein, theta polypeptide OS=Bos taurus GN=YWHAQ PE=2 SV=1	422	4	tr|B0JYM5|B0JYM5_BOVIN	Tyrosine 3-monooxygenase/tryptophan 5-monooxygenase activation protein, theta polypeptide OS=Bos taurus GN=YWHAQ PE=2 SV=1	sp|Q3SZI4|1433T_BOVIN	BOVIN	27763.9	245	17.96	4	2	AVTEQGAELSNEER;SICTTVLELLDK	30	5	7.1.1.718.21;4.1.1.2196.2;7.1.1.797.30;4.1.1.2192.2;3.1.1.2084.4	3	0.394457	0.550912	4	0.235505	0.352383	1	4.96592	0.389988	4	0.172187	0.236332	3	0.275423	0.324426	4	0.16293	0.237411	0	0	-	4	0.130617	0.176852	1	10.2802	0.263698	4	0.42462	0.335704	2	12.8233	0.202246	4
Serpin peptidase inhibitor, clade A (Alpha-1 antiproteinase, antitrypsin), member 7 OS=Bos taurus GN=SERPINA7 PE=2 SV=1	423	4	tr|Q3SYR0|Q3SYR0_BOVIN	Serpin peptidase inhibitor, clade A (Alpha-1 antiproteinase, antitrypsin), member 7 OS=Bos taurus GN=SERPINA7 PE=2 SV=1	sp|Q9TT36|THBG_BOVIN	BOVIN	46034.8	411	8.516	3	3	SILFLGK;NALALFVLPK;FLNQPETTLLHPIIQFDR	10	8	13.1.1.1917.19;13.1.1.1916.18;12.1.1.2012.15;12.1.1.2003.9;12.1.1.2003.10;12.1.1.2007.16;12.1.1.1556.17;12.1.1.1552.16	7	0.124738	0.21823	7	0.270396	0.493331	3	9.63829	0.305564	7	0.10666	0.20331	7	1.34276	0.712245	7	3.13329	0.26454	1	32.2107	0.120758	7	1.10662	0.836003	2	27.7971	0.132831	7	0.816582	0.860883	3	17.0608	0.208584	7
GNB4 protein OS=Bos taurus GN=GNB4 PE=2 SV=1	424	4	tr|A5PKD6|A5PKD6_BOVIN	GNB4 protein OS=Bos taurus GN=GNB4 PE=2 SV=1	sp|P11017|GBB2_BOVIN	BOVIN	37536.8	340	7.353	2	1	SELEQLRQEAEQLR	2	1	8.1.1.1634.12	0	0	-	0	0	-	0	0	-	0	0	-	0	0	-	0	0	-	0	0	-	0	0	-	0	0	-	0	0	-	0	0	-	0
Exportin-2 OS=Bos taurus GN=CSE1L PE=2 SV=1	425	4	sp|A5D785|XPO2_BOVIN	Exportin-2 OS=Bos taurus GN=CSE1L PE=2 SV=1		BOVIN	110374	971	2.575	2	2	LLQAFLER;LLQTDDEEEAGLLELLK	3	3	13.1.1.2045.3;13.1.1.2041.3;8.1.1.1986.5	3	1.45881	0.567161	3	1.11686	0.716097	0	0	-	3	0.937562	0.835014	2	0.207014	0.0371045	2	0.151356	0.0364042	0	0	-	2	0.144544	0.0349216	0	0	-	3	0.636796	0.477408	0	0	-	3
Polyadenylate-binding protein 1 OS=Bos taurus GN=PABPC1 PE=2 SV=1	426	4	sp|P61286|PABP1_BOVIN	Polyadenylate-binding protein 1 OS=Bos taurus GN=PABPC1 PE=2 SV=1		BOVIN	70670.4	636	4.088	2	2	FSPAGPILSIR;GYGFVHFETQEAAER	2	2	9.1.1.1422.11;5.1.1.1678.15	2	0.787046	0.66578	2	0.870964	0.800013	2	1.39316	0.544107	2	1.25892	0.653557	2	0.751623	0.607938	2	0.831764	0.729031	2	1.33045	0.593703	2	1.19124	0.716815	2	1.75388	0.384476	2	1.58489	0.446399	2	1.58489	0.443562	2
Uncharacterized protein OS=Bos taurus GN=NAPSA PE=3 SV=2	427	4	tr|E1BJW6|E1BJW6_BOVIN	Uncharacterized protein OS=Bos taurus GN=NAPSA PE=3 SV=2		BOVIN	46049	425	9.176	3	2	GCAAILDTGTSLITGPTEEIR;AIGAVPLLMGK	6	4	1.1.1.1838.19;1.1.1.1843.18;1.1.1.1847.27;12.1.1.1718.18	4	1.99526	0.420337	4	1.1272	0.913921	2	8.47227	0.304352	4	2.85759	0.268503	4	1.30617	0.793817	4	0.744732	0.564264	2	6.72977	0.50715	4	1.85353	0.423026	2	5.01187	0.636618	4	1.40605	0.51937	2	7.31139	0.323756	4
Renin receptor OS=Bos taurus GN=ATP6AP2 PE=4 SV=1	428	4	tr|G8JKY4|G8JKY4_BOVIN	Renin receptor OS=Bos taurus GN=ATP6AP2 PE=4 SV=1	sp|P81134|RENR_BOVIN	BOVIN	39480.8	351	7.407	2	2	LFQENSVLTSLPLNSLSR;DISSLLSR	6	6	13.1.1.2203.31;6.1.1.2252.31;13.1.1.2199.31;2.1.1.1366.4;6.1.1.2256.30;6.1.1.2254.29	5	0.855067	0.607571	5	0.666807	0.757064	2	4.44631	0.529341	5	1.11686	0.538073	6	0.772681	0.885508	6	0.570164	0.710428	1	5.01187	0.98632	6	1.02802	0.997885	1	6.48634	0.872316	6	1.30617	0.887557	3	7.65597	0.699481	6
Ubiquitinyl hydrolase 1 OS=Bos taurus GN=USP5 PE=1 SV=2	429	4	tr|F1N3P2|F1N3P2_BOVIN	Ubiquitinyl hydrolase 1 OS=Bos taurus GN=USP5 PE=1 SV=2	tr|A1L548|A1L548_BOVIN	BOVIN	95814.3	858	3.263	2	2	VTSAVEALLSADSASR;IVILPDYLEIAR	14	14	11.1.1.2054.18;11.1.1.1966.10;11.1.1.2030.9;11.1.1.1962.8;11.1.1.1954.19;11.1.1.1962.17;11.1.1.2058.11;11.1.1.2046.13;11.1.1.2026.15;11.1.1.2022.6;11.1.1.2094.18;11.1.1.2034.11;11.1.1.2062.13;11.1.1.2086.16	6	0.92045	0.780015	6	0.912011	0.807465	6	0.895365	0.591751	6	0.879022	0.755484	6	0.879022	0.82741	6	0.862979	0.856107	6	0.847227	0.62663	6	0.83946	0.80162	6	0.954993	0.765186	6	0.946237	0.971904	6	0.972747	0.739043	6
Septin-7 OS=Bos taurus GN=SEPT7 PE=3 SV=2	430	4	tr|F1MIH2|F1MIH2_BOVIN	Septin-7 OS=Bos taurus GN=SEPT7 PE=3 SV=2	tr|F1MBT8|F1MBT8_BOVIN;tr|A6QNM0|A6QNM0_BOVIN;sp|Q6Q137|SEPT7_BOVIN	BOVIN	50695.7	437	5.95	2	2	VNIIPLIAK;NLEGYVGFANLPNQVYR	3	3	12.1.1.1760.14;4.1.1.1799.30;12.1.1.1708.17	3	2.1677	0.899917	3	1.83654	0.536404	1	6.25173	0.256007	3	1.2942	0.630168	3	1.52757	0.92094	3	1.30617	0.652058	1	5.19996	0.286755	3	0.928966	0.772631	1	4.52898	0.272398	3	0.60256	0.705862	1	3.80189	0.382416	3
Eukaryotic translation elongation factor 1 gamma (Fragment) OS=Bos taurus GN=EEF1G PE=2 SV=1	431	4	tr|Q1JPA2|Q1JPA2_BOVIN	Eukaryotic translation elongation factor 1 gamma (Fragment) OS=Bos taurus GN=EEF1G PE=2 SV=1	tr|F1MG05|F1MG05_BOVIN;sp|Q3SZV3|EF1G_BOVIN	BOVIN	50230.5	439	5.695	2	2	WFLTCINQPQFR;ALIAAQYSGAQVR	6	6	15.1.1.1946.28;11.1.1.1240.25;15.1.1.1950.29;4.1.1.1291.28;15.1.1.1942.11;4.1.1.1292.29	5	0.691831	0.423907	4	0.887156	0.738342	3	1.21339	0.612176	5	0.862979	0.593333	4	0.405508	0.132145	3	0.519996	0.15936	3	0.704693	0.220007	3	0.501187	0.148197	3	1.72187	0.298942	5	1.22462	0.689581	3	1.34276	0.460202	4
Granulin OS=Bos taurus GN=GRN PE=2 SV=1	432	4	tr|Q2HJI6|Q2HJI6_BOVIN	Granulin OS=Bos taurus GN=GRN PE=2 SV=1	tr|E1BHY6|E1BHY6_BOVIN	BOVIN	63053.7	587	7.325	2	2	LQSGAWGCCPFVQAVCCEDHVHCCPSGFR;SCEKEVDPVHPAVR	6	6	3.1.1.960.9;4.1.1.1648.25;4.1.1.1643.26;3.1.1.1547.27;3.1.1.1543.27;3.1.1.1539.29	6	0.887156	0.602473	6	1.44544	0.514617	6	1.03753	0.923422	6	1.39316	0.642787	6	1.03753	0.872649	6	1.69044	0.379695	6	1.20226	0.759412	6	1.61436	0.456655	6	1.15878	0.656075	6	1.55597	0.406075	6	0.704693	0.476712	6
Proteasome subunit alpha type-3 OS=Bos taurus GN=PSMA3 PE=1 SV=3	433	4	sp|Q58DU5|PSA3_BOVIN	Proteasome subunit alpha type-3 OS=Bos taurus GN=PSMA3 PE=1 SV=3		BOVIN	28404.9	255	10.2	2	2	AVENSSTAIGIR;HVGMAVAGLLADAR	4	4	9.1.1.1334.25;12.1.1.1565.3;5.1.1.1232.25;12.1.1.1569.2	4	1.02802	0.843799	4	1.05682	0.968391	3	1	0.750223	4	0.887156	0.697556	4	1.0666	0.999835	4	1.09648	0.814245	3	1.03753	0.897049	4	0.92045	0.835856	3	0.963829	0.896888	4	0.847227	0.835701	3	0.937562	0.723695	4
Heterogeneous nuclear ribonucleoprotein F OS=Bos taurus GN=HNRNPF PE=2 SV=3	434	4	sp|Q5E9J1|HNRPF_BOVIN	Heterogeneous nuclear ribonucleoprotein F OS=Bos taurus GN=HNRNPF PE=2 SV=3		BOVIN	45688.6	414	8.213	2	2	ITGEAFVQFASQELAEK;ATENDIYNFFSPLNPVR	4	4	10.1.1.2242.9;2.1.1.2152.14;10.1.1.2232.12;12.1.1.2145.29	3	0.972747	0.947375	3	1.04713	0.805654	1	2.0893	0.526857	3	1.01859	0.86748	1	0.630957	0.428725	2	0.685488	0.549529	1	1.39316	0.284169	2	0.666807	0.513233	1	2.14783	0.556661	3	1.03753	0.81792	1	1.97697	0.433528	3
Angiogenin, ribonuclease, RNase A family, 5 OS=Bos taurus GN=ANG PE=2 SV=1	435	4	tr|Q2NKV1|Q2NKV1_BOVIN	Angiogenin, ribonuclease, RNase A family, 5 OS=Bos taurus GN=ANG PE=2 SV=1	sp|P10152|ANG1_BOVIN	BOVIN	17003.4	148	20.95	2	2	VIVVGCENGLPVHFDESFITPR;SEFQITICK	27	27	1.1.1.1326.26;10.1.1.1435.25;4.1.1.1940.18;2.1.1.2001.14;10.1.1.1431.6;2.1.1.1988.21;4.1.1.1939.20;3.1.1.1850.18;11.1.1.1843.18;11.1.1.1847.19;3.1.1.1849.21;4.1.1.1948.19;3.1.1.1845.16;10.1.1.2062.20;2.1.1.1987.13;3.1.1.1853.16;9.1.1.1487.21;1.1.1.1321.22;4.1.1.1943.18;9.1.1.1492.21;4.1.1.1936.21;11.1.1.1845.19;3.1.1.1905.25;2.1.1.1993.17;10.1.1.1431.29;4.1.1.1944.15;4.1.1.1947.14	27	2.07014	0.626871	27	1.31826	0.908519	14	7.7983	0.464046	27	1.2942	0.772098	27	1.59956	0.5333	27	0.990832	0.768113	13	5.64937	0.404434	27	0.972747	0.650986	13	3.90841	0.727679	27	0.608135	0.820411	15	6.19441	0.508008	27
S-formylglutathione hydrolase OS=Bos taurus GN=ESD PE=2 SV=1	436	4	sp|Q08E20|ESTD_BOVIN	S-formylglutathione hydrolase OS=Bos taurus GN=ESD PE=2 SV=1		BOVIN	31547.7	282	10.99	2	2	ELPQLVNDNFPVDPQR;SVSAFAPLCNPVLCR	3	3	13.1.1.1760.29;9.1.1.1811.30;5.1.1.1765.27	3	0.990832	0.771545	3	1.03753	0.999283	3	1.03753	0.508645	3	0.928966	0.891665	3	0.772681	0.381265	3	0.809096	0.472905	2	0.809096	0.287308	3	0.724436	0.426609	2	1.03753	0.656846	3	0.928966	0.872338	3	0.990832	0.508277	3
Purine nucleoside phosphorylase OS=Bos taurus GN=PNP PE=1 SV=3	437	4	sp|P55859|PNPH_BOVIN	Purine nucleoside phosphorylase OS=Bos taurus GN=PNP PE=1 SV=3	tr|Q687I9|Q687I9_BOVIN	BOVIN	32036.4	289	10.03	2	2	VFGFSLITNK;LEQFVSLLMASIPVSGHTG	2	2	13.1.1.1907.22;14.1.1.2194.23	1	0.824138	0.718037	1	0.711214	0.554237	1	0.42462	0.275444	1	1.09648	0.843858	1	1.35519	0.569521	1	1.1695	0.739276	1	0.698232	0.537553	1	1.80302	0.369105	1	0.510505	0.340008	1	1.31826	0.600792	1	0.591562	0.412147	1
Uncharacterized protein OS=Bos taurus GN=PGLYRP2 PE=4 SV=2	438	4	tr|E1BH94|E1BH94_BOVIN	Uncharacterized protein OS=Bos taurus GN=PGLYRP2 PE=4 SV=2		BOVIN	59829.5	556	5.755	2	2	EFTEAFLGCPAIHPR;QLVPTECPGDLLFNLLR	3	3	3.1.1.1445.10;12.1.1.2213.29;2.1.1.1488.9	2	1.20226	0.555371	2	1.23595	0.541086	2	1.23595	0.37545	2	1.35519	0.407459	2	1.52757	0.338469	2	1.57036	0.332195	2	1.55597	0.255643	2	1.72187	0.271203	2	1.01859	0.630958	2	1.11686	0.703098	2	0.990832	0.648648	2
Fructose-bisphosphate aldolase OS=Bos taurus GN=ALDOA PE=1 SV=1	439	4	tr|A6QLL8|A6QLL8_BOVIN	Fructose-bisphosphate aldolase OS=Bos taurus GN=ALDOA PE=1 SV=1		BOVIN	39435.8	364	11.54	2	2	GILAADESTGSIAK;YASICQQNGIVPIVEPEILPDGDHDLKR	2	2	5.1.1.1363.28;9.1.1.1883.22	2	0.847227	0.790987	1	9.28966	0.0926666	2	0.293765	0.20998	2	2.39883	0.3727	2	0.887156	0.874971	1	8.87156	0.0908068	2	0.30761	0.219871	2	2.48886	0.34686	2	0.343558	0.235368	2	2.80543	0.315619	1	0.0436516	0.0295786	1
LOC788112 protein OS=Bos taurus GN=LOC788112 PE=1 SV=1	440	4	tr|A5PJH7|A5PJH7_BOVIN	LOC788112 protein OS=Bos taurus GN=LOC788112 PE=1 SV=1		BOVIN	19642.4	172	17.44	2	2	LLSLNCVPDRELEPEPR;GLSYEEIVTQALK	36	36	2.1.1.1809.5;9.1.1.1949.4;3.1.1.1742.3;10.1.1.1909.7;1.1.1.1804.25;3.1.1.1749.6;2.1.1.1822.21;10.1.1.1897.25;2.1.1.1810.27;1.1.1.1794.3;2.1.1.1806.28;2.1.1.1794.6;2.1.1.1798.26;9.1.1.1937.4;10.1.1.1894.3;1.1.1.1795.4;2.1.1.1802.27;9.1.1.1644.11;1.1.1.1807.4;9.1.1.1941.20;10.1.1.1901.29;9.1.1.1640.12;2.1.1.1814.6;1.1.1.1800.3;1.1.1.1796.3;8.1.1.1444.9;10.1.1.1901.5;2.1.1.1803.6;2.1.1.1807.6;9.1.1.…	33	4.32514	0.303043	35	2.65461	0.355776	31	2.55859	0.413468	32	5.34564	0.302396	33	1.5417	0.841418	35	0.895365	0.945292	31	0.847227	0.775303	32	1.88799	0.838522	29	0.570164	0.64541	30	1.09648	0.996913	31	0.937562	0.824881	32
Fructose-1,6-bisphosphatase 1 OS=Bos taurus GN=FBP1 PE=2 SV=3	441	4	sp|Q3SZB7|F16P1_BOVIN	Fructose-1,6-bisphosphatase 1 OS=Bos taurus GN=FBP1 PE=2 SV=3		BOVIN	36728	338	7.692	2	2	DFDPALTEYVQR;ETVLDIVPTDIHQK	3	3	8.1.1.1296.18;9.1.1.1579.8;5.1.1.1613.26	2	1.78649	0.365429	2	2.55859	0.2488	2	1.61436	0.426642	2	2.39883	0.275116	2	1.24738	0.619472	2	1.78649	0.362619	2	1.1272	0.759872	2	1.67494	0.416837	2	0.895365	0.823455	2	1.33045	0.645901	2	0.625173	0.45148	2
Angiopoietin-related protein 4 OS=Bos taurus GN=ANGPTL4 PE=2 SV=1	442	4	sp|Q2KJ51|ANGL4_BOVIN	Angiopoietin-related protein 4 OS=Bos taurus GN=ANGPTL4 PE=2 SV=1		BOVIN	45553.1	410	4.39	2	2	DCQELFEEGER;IQQLFQK	4	4	7.1.1.944.27;7.1.1.940.25;11.1.1.1417.17;11.1.1.1421.14	2	1.09648	0.929511	2	1.43219	0.328731	2	2.22844	0.0840493	3	0.787046	0.560836	2	1.13763	0.872914	2	1.48594	0.384804	2	2.31206	0.0876554	2	0.824138	0.45881	2	1.99526	0.0852939	3	0.711214	0.520956	2	1.5417	0.109267	2
Poly(RC) binding protein 2 OS=Bos taurus GN=PCBP2 PE=1 SV=1	443	4	tr|Q3SYT9|Q3SYT9_BOVIN	Poly(RC) binding protein 2 OS=Bos taurus GN=PCBP2 PE=1 SV=1		BOVIN	36800.8	349	8.309	2	2	IITLAGPTNAIFK;AITIAGIPQSIIECVK	5	5	5.1.1.2179.8;13.1.1.1906.3;11.1.1.1973.5;11.1.1.1969.5;5.1.1.2184.8	4	0.831764	0.952995	4	0.685488	0.664128	2	1.03753	0.0984901	4	0.954993	0.902525	4	0.539511	0.674319	5	0.457088	0.478437	2	0.698232	0.106449	4	0.630957	0.795276	3	1.1695	0.0973844	4	1.13763	0.857115	3	1.45881	0.0904004	4
Protein S100 OS=Bos taurus GN=S100A1 PE=3 SV=1	444	4	tr|H9KUV1|H9KUV1_BOVIN	Protein S100 OS=Bos taurus GN=S100A1 PE=3 SV=1	sp|P02639|S10A1_BOVIN	BOVIN	16435.1	150	24	2	2	GSELETAMETLINVFHAHSGK;ELLQTELSGFLDAQK	17	17	10.1.1.2150.5;10.1.1.2142.5;10.1.1.2141.4;9.1.1.2223.4;1.1.1.2051.5;2.1.1.2072.21;9.1.1.2228.12;11.1.1.2110.10;10.1.1.2146.5;2.1.1.2059.11;2.1.1.2068.4;9.1.1.2219.3;10.1.1.2147.29;2.1.1.2064.7;1.1.1.2046.9;10.1.1.2155.3;2.1.1.2055.10	9	3.76704	0.490673	13	1.00925	0.868413	6	1.90546	0.367217	13	0.685488	0.580427	8	1.18032	0.927253	11	0.258226	0.404931	3	0.554626	0.227245	11	0.183654	0.305809	3	0.564937	0.236513	10	0.183654	0.322178	6	1.72187	0.411061	13
Uncharacterized protein OS=Bos taurus GN=PRAP1 PE=4 SV=1	445	4	tr|E1BA00|E1BA00_BOVIN	Uncharacterized protein OS=Bos taurus GN=PRAP1 PE=4 SV=1		BOVIN	16187.3	144	20.14	2	2	APAETEDALGHVLGPR;VGAEQDTEVWDAR	4	4	8.1.1.996.23;8.1.1.1150.2;8.1.1.1000.20;6.1.1.1491.9	4	0.972747	0.964106	4	1.27057	0.257156	4	0.879022	0.68084	4	1.15878	0.404956	4	0.816582	0.356681	4	1.0666	0.615932	4	0.737904	0.271759	4	0.972747	0.81655	4	0.903649	0.653866	4	1.18032	0.417987	4	0.685488	0.212243	4
Alpha S1 casein OS=Bos taurus GN=CSN1S1 PE=2 SV=1	446	4	tr|B5B3R8|B5B3R8_BOVIN	Alpha S1 casein OS=Bos taurus GN=CSN1S1 PE=2 SV=1	sp|P02662|CASA1_BOVIN	BOVIN	24442.7	214	10.28	2	2	FFVAPFPEVFGK;YLGYLEQLLR	5	5	13.1.1.2053.13;12.1.1.2212.9;13.1.1.2214.23;13.1.1.2049.16;13.1.1.2215.4	3	3.28095	0.280926	3	1.23595	0.54819	2	6.42688	0.283721	3	0.487529	0.442734	3	3.01995	0.310109	3	1.21339	0.642196	2	4.57088	0.313468	3	0.47863	0.389025	2	1.7378	0.984822	3	0.151356	0.186495	2	4.28548	0.433496	3
Cathepsin S OS=Bos taurus GN=CTSS PE=1 SV=2	447	4	sp|P25326|CATS_BOVIN	Cathepsin S OS=Bos taurus GN=CTSS PE=1 SV=2		BOVIN	37175.8	331	8.761	2	2	YIELPFGSEEALK;LVSLSAQNLVDCSTAK	2	2	1.1.1.1766.6;3.1.1.1527.10	1	1.69044	0.400878	1	1.88799	0.347667	0	0	-	1	1.02802	0.945524	1	1.70608	0.399641	1	1.88799	0.346705	0	0	-	1	1.02802	0.941976	0	0	-	1	0.597035	0.420617	0	0	-	1
Uncharacterized protein OS=Bos taurus PE=4 SV=1	448	4	tr|G3MX06|G3MX06_BOVIN	Uncharacterized protein OS=Bos taurus PE=4 SV=1		BOVIN	16563.4	147	18.37	2	2	LLIYYATSR;DIQVTQSPSYLSASLGDR	28	28	13.1.1.1394.11;10.1.1.1585.30;15.1.1.1623.28;15.1.1.1790.6;14.1.1.1373.19;15.1.1.1617.27;13.1.1.1750.14;9.1.1.1613.30;1.1.1.1468.29;9.1.1.1628.29;1.1.1.1472.29;16.1.1.1660.6;13.1.1.1746.15;14.1.1.1744.11;9.1.1.1621.28;15.1.1.1795.8;15.1.1.1799.9;13.1.1.1743.18;13.1.1.1742.15;14.1.1.1736.15;13.1.1.1754.16;13.1.1.1756.19;9.1.1.1617.31;16.1.1.2053.4;6.1.1.1649.27;14.1.1.1627.11;9.1.1.1660.19;14.1.1.…	16	1.05682	0.543713	13	8.01678	0.186197	7	8.47227	0.14312	16	3.25087	0.2635	16	0.353183	0.31585	14	2.93765	0.654887	10	4.48745	0.346148	17	1.14815	0.734902	11	9.54993	0.177092	17	3.25087	0.39376	8	1.92309	0.483887	14
60S ribosomal protein L30 OS=Bos taurus GN=RPL30 PE=3 SV=3	449	4	sp|Q3T0D5|RL30_BOVIN	60S ribosomal protein L30 OS=Bos taurus GN=RPL30 PE=3 SV=3		BOVIN	12783.9	115	24.35	2	2	VCTLAIIDPGDSDIIR;LVILANNCPALR	5	5	9.1.1.2005.27;13.1.1.1748.22;1.1.1.1843.13;1.1.1.1847.22;13.1.1.1752.27	6	0.660694	0.682694	6	0.597035	0.591388	4	2.10863	0.954122	6	2.39883	0.651608	6	0.474242	0.601219	6	0.428549	0.52418	4	1.38038	0.843112	6	1.78649	0.741487	4	3.37287	0.719217	6	3.59749	0.454675	4	3.63078	0.621908	6
Uncharacterized protein OS=Bos taurus GN=LOC785756 PE=4 SV=1	450	4	tr|G3MXE3|G3MXE3_BOVIN	Uncharacterized protein OS=Bos taurus GN=LOC785756 PE=4 SV=1		BOVIN	12288.2	116	25	2	2	VQDCFNEAGFDAK;CPVFYGGVAALLLGSK	2	2	14.1.1.2182.6;8.1.1.1122.31	1	0.809096	0.699064	1	0.809096	0.690427	1	1.30617	0.610737	1	0.380189	0.246159	1	0.630957	0.456925	1	0.630957	0.452219	1	1.01859	0.95736	1	0.296483	0.199253	1	1.59956	0.439052	1	0.461318	0.302375	1	1.59956	0.434647	1
NEDD4L protein (Fragment) OS=Bos taurus GN=NEDD4L PE=2 SV=1	451	3.96	tr|Q32PG4|Q32PG4_BOVIN	NEDD4L protein (Fragment) OS=Bos taurus GN=NEDD4L PE=2 SV=1		BOVIN	61665.6	527	3.416	2	2	EWFFLLSK;LLQFVTGTSR	3	3	14.1.1.1865.11;12.1.1.1957.10;14.1.1.1869.12	3	0.597035	0.566378	3	1	0.862552	2	8.01678	0.640069	3	0.83946	0.899544	3	0.60256	0.550024	3	1	0.889189	2	7.58578	0.660195	3	0.83946	0.872744	2	10.0925	0.385387	3	1.39316	0.632435	2	7.04693	0.749494	3
Uncharacterized protein OS=Bos taurus GN=BPIFA2B PE=4 SV=1	452	3.91	tr|F1N4C3|F1N4C3_BOVIN	Uncharacterized protein OS=Bos taurus GN=BPIFA2B PE=4 SV=1	sp|P79125|SPL2B_BOVIN	BOVIN	26526.7	240	8.333	2	2	ELLESLDAECVEK;IFQVVSR	3	3	13.1.1.1566.9;8.1.1.1417.7;13.1.1.1570.8	3	0.77983	0.707588	3	1.07647	0.785031	3	0.887156	0.669344	3	6.25173	0.204296	3	0.801678	0.568609	3	1.09648	0.97393	3	0.912011	0.539898	3	5.91562	0.225943	3	1.1272	0.950978	3	7.65597	0.177025	3	0.824138	0.52552	3
14-3-3 protein beta/alpha OS=Bos taurus GN=YWHAB PE=1 SV=2	453	3.89	sp|P68250|1433B_BOVIN	14-3-3 protein beta/alpha OS=Bos taurus GN=YWHAB PE=1 SV=2	tr|A0A140T894|A0A140T894_BOVIN	BOVIN	28081.2	246	30.89	6	4	YLIPNATQPESK;YLSEVASGDNK;DNLTLWTSENQGDEGD;QTTVSNSQQAYQEAFEISK	29	4	8.1.1.1372.26;1.1.1.1179.29;5.1.1.1559.28;4.1.1.1122.27	2	1.09648	0.848277	2	0.685488	0.526247	0	0	-	2	0.570164	0.397013	2	0.77983	0.661441	2	0.49204	0.330177	0	0	-	2	0.409261	0.269292	0	0	-	2	0.519996	0.349802	0	0	-	2
Bifunctional purine biosynthesis protein PURH OS=Bos taurus GN=ATIC PE=2 SV=1	454	3.86	sp|Q0VCK0|PUR9_BOVIN	Bifunctional purine biosynthesis protein PURH OS=Bos taurus GN=ATIC PE=2 SV=1		BOVIN	64482	592	4.054	2	2	TLHPAVHAGILAR;VVVCNLYPFGK	3	3	12.1.1.1642.4;12.1.1.1158.4;12.1.1.1643.26	5	0.870964	0.951563	5	1.02802	0.694801	4	1.95885	0.27988	5	1.23595	0.443832	5	0.724436	0.150518	5	0.847227	0.496541	3	1.6293	0.434353	5	1.02802	0.812058	4	2.22844	0.278	5	1.40605	0.20696	4	1.90546	0.371184	5
GTP-binding nuclear protein Ran OS=Bos taurus GN=RAN PE=3 SV=1	455	3.82	tr|G5E619|G5E619_BOVIN	GTP-binding nuclear protein Ran OS=Bos taurus GN=RAN PE=3 SV=1	tr|B0JYN2|B0JYN2_BOVIN;sp|Q3T054|RAN_BOVIN	BOVIN	24305.8	216	11.57	2	2	SNYNFEKPFLWLAR;FNVWDTAGQEK	2	2	13.1.1.1931.18;1.1.1.1360.29	2	1.04713	0.788894	2	0.666807	0.326649	2	0.972747	0.961654	2	0.724436	0.38665	2	1.04713	0.80235	2	0.660694	0.323084	2	0.963829	0.946786	2	0.717794	0.381836	2	0.912011	0.755227	2	0.679204	0.325368	2	1.44544	0.336145	2
SPARC OS=Bos taurus GN=SPARC PE=1 SV=2	456	3.7	sp|P13213|SPRC_BOVIN	SPARC OS=Bos taurus GN=SPARC PE=1 SV=2		BOVIN	34612.9	303	9.571	2	2	LEAGDHPVELLAR;YIPPCLDSELTEFPLR	4	4	10.1.1.2167.2;10.1.1.2173.3;6.1.1.1397.5;6.1.1.1401.4	5	1.36773	0.62319	5	0.895365	0.710994	3	8.70964	0.237638	5	0.787046	0.517275	5	1.40605	0.666544	5	0.92045	0.664141	3	9.28966	0.24592	5	0.809096	0.486956	3	5.97035	0.311065	5	0.559758	0.352168	3	10.666	0.202235	5
Ras-related protein Rab-11B OS=Bos taurus GN=RAB11B PE=2 SV=3	457	3.67	sp|Q3MHP2|RB11B_BOVIN	Ras-related protein Rab-11B OS=Bos taurus GN=RAB11B PE=2 SV=3	tr|F2Z4D5|F2Z4D5_BOVIN;sp|Q2TA29|RB11A_BOVIN	BOVIN	24488.3	218	20.18	4	4	VVLIGDSGVGK;AQIWDTAGQER;GTRDDEYDYLFK;STIGVEFATR	5	4	9.1.1.1394.19;6.1.1.1312.28;9.1.1.1398.15;8.1.1.1301.26	5	0.816582	0.268284	5	0.981748	0.597538	4	0.824138	0.316516	5	0.887156	0.392315	5	1.03753	0.825719	5	1.24738	0.370174	5	1.04713	0.700266	5	1.1272	0.563377	5	1	0.864085	5	1.07647	0.705351	5	0.831764	0.555164	5
T-complex protein 1 subunit beta OS=Bos taurus GN=CCT2 PE=1 SV=3	458	3.66	sp|Q3ZBH0|TCPB_BOVIN	T-complex protein 1 subunit beta OS=Bos taurus GN=CCT2 PE=1 SV=3		BOVIN	57474.7	535	4.486	2	2	GATQQILDEAER;ASLSLAPVNIFK	8	8	12.1.1.2133.8;5.1.1.2204.13;12.1.1.2128.8;2.1.1.1229.23;7.1.1.966.13;12.1.1.2122.5;12.1.1.2139.12;3.1.1.1172.26	2	0.580764	0.397418	2	1.00925	0.879368	2	0.428549	0.239634	2	1.09648	0.908602	2	1.04713	0.971407	2	1.78649	0.431714	2	0.765597	0.470623	2	1.95885	0.359645	2	0.724436	0.457921	2	1.87068	0.368015	2	0.420727	0.257285	2
Putative uncharacterized protein OS=Bos taurus PE=2 SV=1	459	3.61	tr|A6QM09|A6QM09_BOVIN	Putative uncharacterized protein OS=Bos taurus PE=2 SV=1		BOVIN	24732.4	232	51.29	27	4	ITCSGDLLDKK;ITCSGDLLDK;YKLTQPTSVSVALGQTAK;LTQPTSVSVALGQTAK	1832	15	2.1.1.1381.25;10.1.1.1597.21;8.1.1.1077.17;1.1.1.1496.19;1.1.1.1484.12;10.1.1.1605.20;10.1.1.1609.19;6.1.1.1326.4;5.1.1.1426.6;5.1.1.1428.24;10.1.1.1601.16;1.1.1.1500.12;5.1.1.1422.5;2.1.1.1502.24;11.1.1.1341.17	6	1.22462	0.674721	6	1.85353	0.519976	4	4.48745	0.456589	5	2.48886	0.538909	6	3.16228	0.188008	6	4.7863	0.169546	4	8.16582	0.160856	5	5.64937	0.171981	4	3.76704	0.662552	5	2.03236	0.800491	4	2.33346	0.869768	5
Insulin-like growth factor-binding protein 4 OS=Bos taurus GN=IGFBP4 PE=2 SV=1	460	3.54	sp|Q05716|IBP4_BOVIN	Insulin-like growth factor-binding protein 4 OS=Bos taurus GN=IGFBP4 PE=2 SV=1	tr|Q8WN14|Q8WN14_BOVIN	BOVIN	27889.7	258	12.02	2	2	GELDCHQLADSFRE;EEARPVPQGSCQSELHR	3	3	4.1.1.1271.11;8.1.1.1006.4;1.1.1.1019.3	4	1.00925	0.497323	4	0.630957	0.894877	4	1.78649	0.179833	4	2.46604	0.0946701	4	0.855067	0.895043	4	0.524808	0.378785	4	1.47231	0.401785	4	1.97697	0.177775	3	1.70608	0.351441	4	2.26987	0.159677	4	2.65461	0.161428	4
Eukaryotic initiation factor 4A-I OS=Bos taurus GN=EIF4A1 PE=2 SV=1	461	3.53	sp|Q3SZ54|IF4A1_BOVIN	Eukaryotic initiation factor 4A-I OS=Bos taurus GN=EIF4A1 PE=2 SV=1		BOVIN	46153.5	406	5.172	2	2	ATQALVLAPTR;VLITTDLLAR	2	2	11.1.1.1635.10;11.1.1.1200.23	3	1.04713	0.855229	3	0.895365	0.757204	2	1.72187	0.0801378	3	0.765597	0.448896	3	1.41906	0.321381	3	1.21339	0.533549	2	1.94089	0.0476393	3	1.03753	0.883629	2	1.88799	0.0897165	3	0.724436	0.372101	2	2.10863	0.0668664	3
Poly(rC)-binding protein 1 OS=Bos taurus GN=PCBP1 PE=2 SV=1	462	3.52	sp|Q5E9A3|PCBP1_BOVIN	Poly(rC)-binding protein 1 OS=Bos taurus GN=PCBP1 PE=2 SV=1		BOVIN	37497.5	356	8.146	2	2	AITIAGVPQSVTECVK;IITLTGPTNAIFK	7	7	13.1.1.1901.29;10.1.1.1613.14;6.1.1.1935.2;13.1.1.1894.7;1.1.1.1499.9;13.1.1.1896.22;13.1.1.1898.4	7	0.895365	0.512741	7	0.831764	0.513993	7	0.990832	0.783986	7	0.887156	0.643792	7	0.972747	0.809733	7	0.903649	0.807957	7	1.07647	0.531329	7	0.963829	0.652519	7	1.09648	0.680868	7	0.981748	0.825934	7	1.18032	0.682467	7
alpha-1,2-Mannosidase OS=Bos taurus GN=MAN1A1 PE=3 SV=2	463	3.48	tr|E1BNG2|E1BNG2_BOVIN	alpha-1,2-Mannosidase OS=Bos taurus GN=MAN1A1 PE=3 SV=2		BOVIN	73551.3	659	4.856	2	2	RGEEDAPGDPAASLEDNLAR;FGAIFFLPDSSK	4	4	13.1.1.2101.2;13.1.1.2106.3;13.1.1.2097.5;1.1.1.1206.23	1	0.887156	0.825186	1	1.21339	0.696238	1	1.39316	0.542304	1	1.09648	0.842618	1	0.895365	0.840711	1	1.22462	0.683242	1	1.40605	0.532999	1	1.10662	0.827068	1	1.55597	0.453766	1	1.22462	0.687708	1	1.13763	0.78102	1
Spliceosome RNA helicase DDX39B OS=Bos taurus GN=DDX39B PE=2 SV=1	464	3.47	sp|Q3T147|DX39B_BOVIN	Spliceosome RNA helicase DDX39B OS=Bos taurus GN=DDX39B PE=2 SV=1		BOVIN	48963.9	428	5.374	2	2	VAVFFGGLSIK;LTLHGLQQYYVK	5	5	14.1.1.2105.2;14.1.1.2099.13;14.1.1.2103.15;14.1.1.2095.19;11.1.1.1387.7	4	0.519996	0.494746	4	0.272898	0.288227	2	7.24436	0.877877	4	0.666807	0.723756	4	1	0.901191	4	0.529663	0.539644	0	0	-	4	1.2942	0.607061	1	11.3763	0.561836	4	1.28233	0.678286	1	16.4437	0.31383	4
Adenine phosphoribosyltransferase OS=Bos taurus GN=APRT PE=2 SV=1	465	3.47	sp|Q56JW4|APT_BOVIN	Adenine phosphoribosyltransferase OS=Bos taurus GN=APRT PE=2 SV=1		BOVIN	19536.6	180	12.78	2	2	IDYIAGLDSR;SFPNFPIPGVLFR	2	2	1.1.1.1540.5;15.1.1.2187.3	4	1.41906	0.402691	4	1.18032	0.641058	3	6.79204	0.0632171	4	1.67494	0.219778	4	0.510505	0.173021	4	0.42462	0.122353	2	2.58226	0.580926	4	0.613762	0.304374	2	4.52898	0.111869	4	1.18032	0.550937	3	5.7544	0.0833988	4
Uncharacterized protein OS=Bos taurus PE=3 SV=1	466	3.3	tr|G3X861|G3X861_BOVIN	Uncharacterized protein OS=Bos taurus PE=3 SV=1	sp|Q3ZCI9|TCPQ_BOVIN	BOVIN	60004.6	552	3.986	2	2	LFVTNDAATILR;FAEAFEAIPR	2	2	2.1.1.1756.8;11.1.1.1634.9	2	1.27057	0.617948	2	1.31826	0.919222	2	0.972747	0.784208	2	1.04713	0.768984	2	1.47231	0.338427	2	1.52757	0.241156	2	1.1272	0.222977	2	1.21339	0.294518	2	0.758578	0.48847	2	0.816582	0.811754	2	0.737904	0.859105	2
Proteasome subunit beta type-9 OS=Bos taurus GN=PSMB9 PE=1 SV=1	467	3.21	sp|Q3SZC2|PSB9_BOVIN	Proteasome subunit beta type-9 OS=Bos taurus GN=PSMB9 PE=1 SV=1		BOVIN	23404.3	219	13.7	2	2	VILGDELPR;DGSSGGVIYLATITGAGVDHR	2	2	3.1.1.1482.15;6.1.1.1494.8	2	1	0.985153	2	0.870964	0.649585	2	0.648634	0.322659	2	1.0666	0.770867	2	1.34276	0.415075	2	1.1695	0.622895	2	0.870964	0.69751	2	1.43219	0.344664	2	0.642688	0.319195	2	1.05682	0.783974	2	0.737904	0.445583	2
Uncharacterized protein OS=Bos taurus GN=AP1G1 PE=4 SV=1	468	3.18	tr|G3MZH4|G3MZH4_BOVIN	Uncharacterized protein OS=Bos taurus GN=AP1G1 PE=4 SV=1	tr|F1MF68|F1MF68_BOVIN	BOVIN	91768	825	2.667	2	2	IGYLGAMLLLDER;VLAINILGR	4	4	14.1.1.1841.4;14.1.1.1833.4;12.1.1.2211.11;14.1.1.1837.2	3	0.912011	0.917459	3	0.772681	0.662119	3	0.862979	0.585002	3	0.660694	0.460983	3	0.870964	0.827555	3	0.737904	0.596808	3	0.824138	0.529806	3	0.630957	0.422675	3	0.937562	0.640833	3	0.717794	0.499883	3	1.10662	0.888932	3
Threonine--tRNA ligase, cytoplasmic OS=Bos taurus GN=TARS PE=2 SV=1	469	3.15	sp|Q3ZBV8|SYTC_BOVIN	Threonine--tRNA ligase, cytoplasmic OS=Bos taurus GN=TARS PE=2 SV=1		BOVIN	83491.4	723	7.331	3	3	TTPYQIACGISQGLADNTVIAK;TVYSIFGFSFK;DQELYFFHELSPGSCFFLPK	5	5	4.1.1.2049.22;4.1.1.2050.27;11.1.1.1924.19;4.1.1.2156.7;14.1.1.2130.20	2	0.887156	0.309007	3	0.928966	0.282877	1	0.685488	0.103187	3	0.963829	0.864735	3	1.1272	0.529892	3	1.18032	0.127998	2	0.862979	0.186813	3	1.21339	0.234546	1	0.765597	0.148137	2	1.0666	0.341793	3	0.724436	0.0318349	4
Uncharacterized protein OS=Bos taurus GN=SYTL4 PE=4 SV=1	470	3.08	tr|E1BPE2|E1BPE2_BOVIN	Uncharacterized protein OS=Bos taurus GN=SYTL4 PE=4 SV=1		BOVIN	76202.3	671	2.981	2	2	GYLLPLR;QDTINPLYDEILR	2	2	6.1.1.1842.24;11.1.1.1342.3	2	3.19154	0.0946908	3	2.39883	0.240745	3	0.405508	0.367079	3	1.0666	0.737445	2	2.39883	0.103695	3	1.90546	0.304527	3	0.30761	0.279874	3	0.847227	0.904588	2	0.113763	0.0318424	2	0.299226	0.0353295	3	0.185353	0.153933	3
Uncharacterized protein OS=Bos taurus GN=GLG1 PE=1 SV=1	471	3.07	tr|G3N2K4|G3N2K4_BOVIN	Uncharacterized protein OS=Bos taurus GN=GLG1 PE=1 SV=1		BOVIN	121075	1062	3.296	2	2	VAELSSDDFHLDR;TETGQELECLQDHLDDLAVECR	2	2	8.1.1.1715.23;5.1.1.1551.4	2	1.07647	0.855299	2	0.92045	0.840949	1	1.27057	0.38148	2	0.895365	0.842907	2	1.38038	0.488982	2	1.18032	0.680484	1	1.61436	0.264366	2	1.15878	0.678884	1	1.1695	0.433855	2	0.824138	0.713453	1	1.35519	0.335375	2
Vascular cell adhesion molecule-1 7D variant OS=Bos taurus GN=VCAM1 PE=2 SV=1	472	3.06	tr|Q9GKR3|Q9GKR3_BOVIN	Vascular cell adhesion molecule-1 7D variant OS=Bos taurus GN=VCAM1 PE=2 SV=1	tr|Q9GKR2|Q9GKR2_BOVIN	BOVIN	81397.4	739	2.977	2	2	VQDFLEPSEK;TLIDSPLNGNVR	2	2	6.1.1.1440.19;5.1.1.1532.28	2	1.27057	0.568066	2	0.862979	0.714131	2	1.5417	0.359405	2	0.831764	0.66108	2	1.2942	0.53361	2	0.887156	0.76415	2	1.59956	0.343065	2	0.862979	0.707056	2	1.21339	0.581123	2	0.654636	0.395885	2	1.78649	0.2876	2
Serpin A3-3 OS=Bos taurus GN=SERPINA3-3 PE=1 SV=2	473	3.05	sp|Q3ZEJ6|SPA33_BOVIN	Serpin A3-3 OS=Bos taurus GN=SERPINA3-3 PE=1 SV=2		BOVIN	46325.8	411	37.71	16	3	LTPEMLTR;VLYSSEAFPTNFRDPEAAK;TELVLVNYVYFK	111	7	5.1.1.2093.5;11.1.1.1895.26;11.1.1.1897.4;10.1.1.1603.8;5.1.1.2097.6;11.1.1.1902.23;1.1.1.1206.8	13	0.440555	0.202423	13	0.946237	0.978422	6	6.19441	0.275709	13	0.544503	0.419856	14	2.07014	0.137138	14	4.52898	0.049742	7	18.7068	0.02875	14	2.77971	0.0818561	7	11.1686	0.0785009	14	1.34276	0.479274	8	6.0256	0.2829	14
OGN protein OS=Bos taurus GN=OGN PE=2 SV=1	474	3.01	tr|Q3T085|Q3T085_BOVIN	OGN protein OS=Bos taurus GN=OGN PE=2 SV=1	tr|G3N088|G3N088_BOVIN;tr|A5D9E8|A5D9E8_BOVIN;sp|P19879|MIME_BOVIN	BOVIN	34197	299	5.351	2	2	DFADIPNLR;LTLFNAK	3	3	12.1.1.1467.23;6.1.1.1552.13;11.1.1.1365.16	3	0.474242	0.354531	3	0.285759	0.0917562	3	0.519996	0.738467	3	0.544503	0.656116	3	1.02802	0.967701	3	0.636796	0.250056	3	1.31826	0.948063	3	1.24738	0.617061	3	1.20226	0.941735	3	1.1695	0.590898	3	1.95885	0.488348	3
FCNB protein OS=Bos taurus GN=FCNB PE=2 SV=1	475	2.94	tr|A4FV99|A4FV99_BOVIN	FCNB protein OS=Bos taurus GN=FCNB PE=2 SV=1	sp|Q5I2E5|FCN2_BOVIN	BOVIN	42950.8	400	13.75	2	2	QGFGSQLGEFWLGNDNIHALTAQGTSELR;LVLGAFVEGNAGDSLTDHGNHFFSTK	3	3	11.1.1.1740.16;12.1.1.2110.29;12.1.1.2105.30	3	1.13763	0.54016	3	1.30617	0.435176	2	3.04789	0.195369	3	1.52757	0.326811	3	0.691831	0.424013	3	0.794328	0.524413	2	1.87068	0.499402	3	0.928966	0.768845	3	2.65461	0.263708	3	1.33045	0.536086	3	2.31206	0.304608	3
Uncharacterized protein OS=Bos taurus PE=4 SV=1	476	2.91	tr|A0A0A0MPA3|A0A0A0MPA3_BOVIN	Uncharacterized protein OS=Bos taurus PE=4 SV=1	sp|P46164|DEFB6_BOVIN	BOVIN	7230.6	64	15.63	2	2	IYGGFCVPIR;GFCVPIR	6	6	5.1.1.1687.18;5.1.1.1683.17;11.1.1.1201.5;12.1.1.1317.14;2.1.1.1199.6;11.1.1.1205.8	7	1.40605	0.478731	5	4.69894	0.527199	5	3.16228	0.868069	7	0.280543	0.20381	7	1.6293	0.435151	5	4.83059	0.476538	5	3.56451	0.967119	7	0.316228	0.214303	5	2.51189	0.422351	7	0.195884	0.152827	3	1.08643	0.46168	5
RASA3 protein OS=Bos taurus GN=RASA3 PE=2 SV=1	477	2.75	tr|A5D7I7|A5D7I7_BOVIN	RASA3 protein OS=Bos taurus GN=RASA3 PE=2 SV=1	sp|Q28013|RASA3_BOVIN	BOVIN	95471.8	834	2.638	2	2	NFLDLISSSGR;YTAVSSFIFLR	2	2	12.1.1.1762.12;14.1.1.2045.10	3	0.597035	0.335989	3	0.77983	0.672852	1	0.862979	0.964141	3	0.586138	0.322145	3	0.452898	0.18799	3	0.586138	0.278699	1	0.630957	0.371305	3	0.440555	0.183303	1	1.43219	0.327104	3	0.972747	0.943439	1	1.09648	0.646286	3
Myotrophin OS=Bos taurus GN=MTPN PE=1 SV=3	478	2.73	sp|Q3T0F7|MTPN_BOVIN	Myotrophin OS=Bos taurus GN=MTPN PE=1 SV=3		BOVIN	12894.7	118	23.73	2	2	DYVAKGEDVNR;GPDGLTAFEATDNQAIK	2	2	8.1.1.1218.14;1.1.1.1759.20	1	0.717794	0.557819	1	0.724436	0.574294	1	0.847227	0.753298	1	0.731139	0.576073	1	1.0666	0.885118	1	1.08643	0.858886	1	1.25892	0.652532	1	1.08643	0.856145	1	1.1695	0.744214	1	1.00925	0.969814	1	1.14815	0.767713	1
Polyubiquitin-C OS=Bos taurus GN=UBC PE=1 SV=1	479	2.71	sp|P0CH28|UBC_BOVIN	Polyubiquitin-C OS=Bos taurus GN=UBC PE=1 SV=1	sp|P63048|RL40_BOVIN;sp|P62992|RS27A_BOVIN;tr|E1B9K1|E1B9K1_BOVIN;sp|P0CG53|UBB_BOVIN	BOVIN	77569.7	690	32.61	2	2	TITLEVEPSDTIENVK;TLSDYNIQK	3	3	5.1.1.1674.19;8.1.1.1367.14;6.1.1.1310.7	4	0.744732	0.147121	4	1.0666	0.77857	4	0.539511	0.0538715	4	0.831764	0.186383	4	0.928966	0.998496	4	1.31826	0.184711	4	0.666807	0.21035	4	1.03753	0.770654	4	0.711214	0.210003	4	1.10662	0.772041	4	0.496592	0.0624627	4
RNASE2 protein OS=Bos taurus GN=RNASE2 PE=2 SV=1	480	2.69	tr|A5PJY7|A5PJY7_BOVIN	RNASE2 protein OS=Bos taurus GN=RNASE2 PE=2 SV=1		BOVIN	18091.1	158	13.29	2	2	IFIVACDNR;YPVVPVHLDNII	5	5	3.1.1.1807.16;11.1.1.1379.15;11.1.1.1371.17;12.1.1.1476.25;11.1.1.1375.16	12	1.80302	0.399109	11	2.18776	0.457302	10	1.00925	0.775415	12	0.887156	0.968284	12	1.48594	0.862243	11	1.77011	0.989435	10	0.765597	0.368769	12	0.679204	0.466627	10	0.580764	0.330715	12	0.465586	0.410297	9	0.519996	0.371959	11
Nicotinate-nucleotide pyrophosphorylase [carboxylating] OS=Bos taurus GN=QPRT PE=3 SV=1	481	2.68	tr|F1MHB8|F1MHB8_BOVIN	Nicotinate-nucleotide pyrophosphorylase [carboxylating] OS=Bos taurus GN=QPRT PE=3 SV=1	sp|Q3T063|NADC_BOVIN	BOVIN	31184.6	299	8.361	2	2	YGLLVGGAAAHR;LFAEGATPVPHAR	2	2	11.1.1.1187.5;11.1.1.1190.3	2	2.01372	0.336616	2	1.57036	0.473378	1	17.378	0.065498	2	1.24738	0.66832	2	2.39883	0.277773	2	1.87068	0.370398	1	17.0608	0.062714	2	1.49969	0.497833	1	9.0365	0.0794248	2	0.613762	0.459044	1	9.37562	0.0737115	2
Uncharacterized protein OS=Bos taurus GN=SLFN14 PE=4 SV=1	482	2.65	tr|G3MZA6|G3MZA6_BOVIN	Uncharacterized protein OS=Bos taurus GN=SLFN14 PE=4 SV=1		BOVIN	103900	913	3.176	4	3	LEELMK;IIQATCALLNSGGGVIK;GLEELMK	7	3	8.1.1.1864.2;8.1.1.1860.3;14.1.1.2175.7	1	2.12814	0.30211	1	1.57036	0.448961	1	1.47231	0.494531	1	1.1272	0.793616	1	1.87068	0.351843	1	1.38038	0.551729	0	0	-	1	0.990832	0.993182	0	0	-	1	0.529663	0.353731	0	0	-	1
Uncharacterized protein OS=Bos taurus GN=FAM129A PE=1 SV=2	483	2.64	tr|F1N2F1|F1N2F1_BOVIN	Uncharacterized protein OS=Bos taurus GN=FAM129A PE=1 SV=2		BOVIN	103568	933	2.465	2	2	NDFAVESYENR;GGSASSQLDESK	2	2	2.1.1.1163.28;13.1.1.1791.23	3	0.824138	0.216401	3	0.990832	0.809497	3	0.887156	0.736884	3	0.895365	0.345758	3	0.937562	0.745108	3	1.1272	0.373579	3	1.00925	0.413051	3	1.01859	0.868532	3	1.0666	0.296971	3	1.07647	0.631643	3	0.879022	0.921573	3
L-lactate dehydrogenase A chain OS=Bos taurus GN=LDHA PE=2 SV=2	484	2.61	sp|P19858|LDHA_BOVIN	L-lactate dehydrogenase A chain OS=Bos taurus GN=LDHA PE=2 SV=2		BOVIN	36597.4	332	11.45	4	3	LVIITAGAR;QVVDSAYEVIK;FIIPNIVK	5	3	12.1.1.1713.13;12.1.1.1443.8;5.1.1.1537.10	4	0.879022	0.674475	4	0.912011	0.56771	4	0.831764	0.797745	4	1.01859	0.710767	4	1.04713	0.730054	4	1.08643	0.856277	4	0.990832	0.614253	4	1.21339	0.320256	4	0.937562	0.863536	4	1.14815	0.457125	4	0.903649	0.73675	4
PDZ and LIM domain 1 OS=Bos taurus GN=PDLIM1 PE=1 SV=1	485	2.6	tr|A6H7E3|A6H7E3_BOVIN	PDZ and LIM domain 1 OS=Bos taurus GN=PDLIM1 PE=1 SV=1		BOVIN	35820.3	328	12.8	3	3	VTPPEGYDVITVFPK;SAVPFTASPASSSAPR;CGTGIVGVFVK	3	3	1.1.1.1688.8;3.1.1.1371.5;11.1.1.1116.31	3	1.08643	0.685116	3	1.28233	0.0961604	3	0.801678	0.541802	3	0.937562	0.714946	3	1.05682	0.997538	3	1.24738	0.104678	3	0.77983	0.390643	3	0.912011	0.492607	3	0.731139	0.391461	3	0.855067	0.493812	3	0.613762	0.0331074	3
Spondin-1 OS=Bos taurus GN=SPON1 PE=1 SV=1	486	2.59	sp|Q9GLX9|SPON1_BOVIN	Spondin-1 OS=Bos taurus GN=SPON1 PE=1 SV=1		BOVIN	90975.6	807	2.85	2	2	AAPSAEFSVDR;AQWPAWQPLNVR	2	2	4.1.1.1151.19;13.1.1.1741.30	4	0.731139	0.535434	4	0.816582	0.761092	3	0.772681	0.47695	4	0.954993	0.905718	4	1.70608	0.383446	4	1.87068	0.27206	3	1.80302	0.429831	4	2.12814	0.18579	3	1.03753	0.911274	4	1.30617	0.47348	3	0.937562	0.654925	4
Cullin-associated NEDD8-dissociated protein 1 OS=Bos taurus GN=CAND1 PE=2 SV=1	487	2.56	sp|A7MBJ5|CAND1_BOVIN	Cullin-associated NEDD8-dissociated protein 1 OS=Bos taurus GN=CAND1 PE=2 SV=1		BOVIN	136374	1230	2.114	2	2	ITSEALLVTQQLVK;LTLIDPETLLPR	5	5	5.1.1.2216.12;11.1.1.1995.15;5.1.1.2220.19;5.1.1.2224.14;3.1.1.1937.9	1	1.2942	0.715235	4	0.685488	0.531458	0	0	-	4	1.25892	0.714676	1	0.260615	0.0349369	2	0.152757	0.0324703	0	0	-	2	0.277971	0.0349389	0	0	-	3	0.972747	0.999312	1	4.16869	0.116264	4
Annexin A2 OS=Bos taurus GN=ANXA2 PE=1 SV=2	488	2.56	sp|P04272|ANXA2_BOVIN	Annexin A2 OS=Bos taurus GN=ANXA2 PE=1 SV=2		BOVIN	38611.7	339	8.85	2	2	GVDEVTIVNILTNR;GLGTDEDSLIEIICSR	5	5	11.1.1.1869.15;9.1.1.2180.23;8.1.1.1827.8;8.1.1.1832.5;9.1.1.2173.20	3	0.416869	0.41287	3	0.564937	0.621434	3	0.0328095	0.0904398	3	0.436516	0.45086	3	0.765597	0.932452	3	1.07647	0.686452	3	0.0591562	0.109085	3	0.801678	0.971187	3	0.0751623	0.111092	3	1.03753	0.904097	3	0.0554626	0.0999739	3
Lysyl oxidase homolog 1 OS=Bos taurus GN=LOXL1 PE=2 SV=1	489	2.55	tr|A0JNB6|A0JNB6_BOVIN	Lysyl oxidase homolog 1 OS=Bos taurus GN=LOXL1 PE=2 SV=1	sp|Q95L39|LOXL1_BOVIN	BOVIN	64554.9	592	4.561	2	2	ASFCLEDSTCDFGNLKR;VLEPPYLPVR	2	2	10.1.1.1534.20;3.1.1.1489.16	3	0.928966	0.678827	3	0.831764	0.403968	2	0.787046	0.323146	3	0.801678	0.32592	3	1.11686	0.586344	3	1	0.948867	3	0.946237	0.874988	3	0.963829	0.881754	3	0.83946	0.498054	3	0.855067	0.502551	3	0.937562	0.825518	3
Serine--tRNA ligase, cytoplasmic OS=Bos taurus GN=SARS PE=2 SV=3	490	2.52	sp|Q9GMB8|SYSC_BOVIN	Serine--tRNA ligase, cytoplasmic OS=Bos taurus GN=SARS PE=2 SV=3		BOVIN	58604.5	514	4.669	2	2	KLDLEAWFPGSGAFR;YAGLSTCFR	3	3	2.1.1.1236.14;13.1.1.1996.7;13.1.1.2000.11	5	0.847227	0.3203	5	0.751623	0.382086	5	0.855067	0.86403	5	0.963829	0.939575	5	0.928966	0.554565	5	0.816582	0.29133	5	0.928966	0.997749	5	1.04713	0.654785	5	1	0.852684	5	1.1272	0.330694	5	1.1272	0.678042	5
IGK protein OS=Bos taurus GN=IGK PE=2 SV=1	491	2.5	tr|Q05B55|Q05B55_BOVIN	IGK protein OS=Bos taurus GN=IGK PE=2 SV=1		BOVIN	26590.6	240	53.75	16	1	LLIWQISNR	410	4	15.1.1.1878.3;15.1.1.1874.8;15.1.1.1889.5;15.1.1.1882.3	3	0.474242	0.322688	3	0.380189	0.253598	0	0	-	3	0.83946	0.723529	3	1.36773	0.573068	3	1.09648	0.863315	0	0	-	3	2.42103	0.279391	0	0	-	3	1.75388	0.408798	0	0	-	3
Beta-1,4-galactosyltransferase 1 OS=Bos taurus GN=B4GALT1 PE=1 SV=3	492	2.48	sp|P08037|B4GT1_BOVIN	Beta-1,4-galactosyltransferase 1 OS=Bos taurus GN=B4GALT1 PE=1 SV=3		BOVIN	44842.2	402	3.731	2	2	LLNVGFK;VAIIIPFR	5	5	15.1.1.1904.9;14.1.1.1857.2;12.1.1.1537.18;14.1.1.1865.5;14.1.1.1861.3	4	1.87068	0.329366	4	1.57036	0.508221	2	10.1859	0.192944	4	4.28548	0.226172	4	0.937562	0.901325	4	0.787046	0.520022	2	8.01678	0.421159	4	2.208	0.577564	2	6.79204	0.386294	4	2.26987	0.520333	2	8.31764	0.269076	4
SUB1 protein OS=Bos taurus GN=SUB1 PE=1 SV=1	493	2.47	tr|A7YWC6|A7YWC6_BOVIN	SUB1 protein OS=Bos taurus GN=SUB1 PE=1 SV=1		BOVIN	14369.2	127	18.9	2	2	EQISDIDDAVR;GISLNPEQWSQLK	2	2	7.1.1.995.13;2.1.1.1670.12	2	0.260615	0.0370593	2	0.175388	0.0340558	2	0.192309	0.0341262	2	0.301995	0.0379191	2	0.831764	0.724549	2	0.519996	0.297935	2	0.49204	0.303013	2	0.972747	0.954309	2	0.591562	0.378689	2	1.1272	0.763285	2	1	0.975446	2
Uncharacterized protein OS=Bos taurus GN=IPO5 PE=1 SV=2	494	2.42	tr|F1MPE5|F1MPE5_BOVIN	Uncharacterized protein OS=Bos taurus GN=IPO5 PE=1 SV=2		BOVIN	125019	1110	2.703	2	2	ICDIAAELAR;LVLEQVVTSIASVADTAEEK	2	2	9.1.1.1821.7;10.1.1.2305.21	2	0.816582	0.720873	2	1.97697	0.348552	0	0	-	2	1.57036	0.470302	2	0.239883	0.182953	1	0.559758	0.423598	0	0	-	1	0.444631	0.320364	0	0	-	2	1.85353	0.361637	0	0	-	2
MHC class I antigen OS=Bos taurus GN=BoLA PE=2 SV=1	495	2.4	tr|K7QF88|K7QF88_BOVIN	MHC class I antigen OS=Bos taurus GN=BoLA PE=2 SV=1	tr|K7QEP5|K7QEP5_BOVIN;tr|Q95476|Q95476_BOVIN	BOVIN	40844.9	360	10.28	3	2	WVALVVPSGEEQR;YLEVGYVDDTQFVR	8	2	11.1.1.1635.18;6.1.1.1830.28	3	0.698232	0.58891	3	0.887156	0.697206	3	1.1695	0.768586	3	1.51356	0.593144	3	1.1272	0.760177	3	1.43219	0.640262	3	1.90546	0.36863	3	2.33346	0.309504	3	1.64437	0.460102	3	2.10863	0.374995	3	1.31826	0.535071	3
Uncharacterized protein OS=Bos taurus GN=DNAH17 PE=4 SV=2	496	2.4	tr|E1BLB4|E1BLB4_BOVIN	Uncharacterized protein OS=Bos taurus GN=DNAH17 PE=4 SV=2		BOVIN	501314	4392	0.3871	2	2	LVESEAPEK;DVEFPLIK	3	3	1.1.1.1838.6;1.1.1.1834.11;2.1.1.1537.10	8	0.60256	0.941825	8	0.461318	0.227759	8	0.270396	0.0897152	9	0.457088	0.370171	8	2.67917	0.195251	9	1.95885	0.918369	8	0.847227	0.330441	10	1.83654	0.562502	7	0.432514	0.0857132	8	0.794328	0.344003	8	0.398107	0.298853	9
Triosephosphate isomerase OS=Bos taurus GN=TPI1 PE=2 SV=3	497	2.4	sp|Q5E956|TPIS_BOVIN	Triosephosphate isomerase OS=Bos taurus GN=TPI1 PE=2 SV=3		BOVIN	26689.3	249	16.87	3	3	FFVGGNWK;VPADTEVVCAPPTAYIDFAR;DLGATWVVLGHSER	4	4	3.1.1.1362.5;1.1.1.1774.31;3.1.1.1366.6;13.1.1.1666.27	2	0.679204	0.515416	2	1.10662	0.820781	0	0	-	2	0.529663	0.360306	2	1.30617	0.615544	2	2.12814	0.304096	0	0	-	2	1.01859	0.956452	0	0	-	2	0.772681	0.64605	0	0	-	2
Cartilage oligomeric matrix protein OS=Bos taurus GN=COMP PE=4 SV=2	498	2.39	tr|F1MTZ9|F1MTZ9_BOVIN	Cartilage oligomeric matrix protein OS=Bos taurus GN=COMP PE=4 SV=2	sp|P35445|COMP_BOVIN	BOVIN	81901.1	755	7.55	5	2	DTDLDGFPDEK;ELQETNAALQDVR	20	2	7.1.1.1006.11;3.1.1.1204.29	2	0.809096	0.556482	2	1.1272	0.546365	2	1.25892	0.187001	2	1	0.936957	2	1.0666	0.813993	2	1.47231	0.294987	2	1.64437	0.140928	2	1.31826	0.432864	2	1.52757	0.150795	2	1.22462	0.521046	2	1.11686	0.247445	2
Proteasome (Prosome, macropain) activator subunit 1 (PA28 alpha) OS=Bos taurus GN=PSME1 PE=2 SV=1	499	2.39	tr|Q2KJE7|Q2KJE7_BOVIN	Proteasome (Prosome, macropain) activator subunit 1 (PA28 alpha) OS=Bos taurus GN=PSME1 PE=2 SV=1	sp|Q4U5R3|PSME1_BOVIN	BOVIN	28692.8	249	7.631	2	2	IVVLLQR;QLVHELDEAEYR	3	3	13.1.1.1721.3;14.1.1.1710.5;8.1.1.1156.9	2	1.21339	0.604785	2	1.02802	0.996341	2	4.09261	0.157156	2	1.02802	0.736403	2	0.946237	0.900947	2	0.801678	0.545554	2	3.19154	0.198876	2	0.801678	0.74012	1	3.34195	0.189858	2	0.83946	0.828765	2	3.94457	0.157375	2
60S acidic ribosomal protein P0 OS=Bos taurus GN=RPLP0 PE=3 SV=1	500	2.35	tr|F1MDN4|F1MDN4_BOVIN	60S acidic ribosomal protein P0 OS=Bos taurus GN=RPLP0 PE=3 SV=1	tr|A7E336|A7E336_BOVIN;tr|Q862I9|Q862I9_BOVIN;sp|Q95140|RLA0_BOVIN;tr|Q862E2|Q862E2_BOVIN	BOVIN	35488	320	6.875	2	2	TSFFQALGITTK;IIQLLDDYPK	5	5	13.1.1.1975.19;13.1.1.1971.27;13.1.1.1965.26;13.1.1.1969.4;3.1.1.1897.22	4	0.862979	0.842727	4	0.625173	0.351769	3	2.18776	0.0934888	4	0.963829	0.842034	3	0.903649	0.849316	4	0.654636	0.349853	3	2.31206	0.0936387	4	1.00925	0.835483	3	2.53513	0.0970566	4	1.10662	0.702013	3	3.49945	0.075591	4
Asporin OS=Bos taurus GN=ASPN PE=2 SV=1	501	2.35	sp|Q3ZBN5|ASPN_BOVIN	Asporin OS=Bos taurus GN=ASPN PE=2 SV=1		BOVIN	42118.7	370	3.784	1	1	GLTSLYALILNNNK	7	7	13.1.1.2183.4;13.1.1.2183.28;13.1.1.2192.4;13.1.1.2176.5;13.1.1.2178.11;13.1.1.2185.6;13.1.1.2180.6	8	1.78649	0.244275	9	1.34276	0.516349	7	4.28548	0.185276	9	2.51189	0.238279	8	1.36773	0.605929	9	0.981748	0.829888	6	3.34195	0.437772	9	1.83654	0.589287	5	2.22844	0.756471	8	1.35519	0.978313	7	3.01995	0.351255	9
F-actin-capping protein subunit alpha-2 OS=Bos taurus GN=CAPZA2 PE=1 SV=3	502	2.33	sp|Q5E997|CAZA2_BOVIN	F-actin-capping protein subunit alpha-2 OS=Bos taurus GN=CAPZA2 PE=1 SV=3		BOVIN	32978.8	286	19.23	4	3	FTITPSTTQVVGILK;FIIHAPPGEFNEVFNDVR;ADLEEQLSDEEK	7	4	12.1.1.1851.8;7.1.1.1241.3;7.1.1.1245.3;3.1.1.1767.14	3	0.660694	0.623304	3	1.15878	0.707372	2	1.57036	0.645256	3	1.38038	0.773732	3	0.37325	0.433364	2	0.642688	0.956958	1	1.67494	0.446006	3	0.831764	0.879513	1	2.46604	0.968869	3	2.14783	0.486535	2	1.69044	0.464534	3
Uncharacterized protein OS=Bos taurus GN=LTBP1 PE=4 SV=2	503	2.31	tr|F1MJM5|F1MJM5_BOVIN	Uncharacterized protein OS=Bos taurus GN=LTBP1 PE=4 SV=2	tr|A7YY58|A7YY58_BOVIN	BOVIN	146951	1338	1.345	1	1	CVDIDECAQDQHLCSQGR	1	1	8.1.1.910.23	5	1.09648	0.176813	5	1.15878	0.133863	5	1.03753	0.562005	5	1.07647	0.403285	5	1.01859	0.611732	5	1.0666	0.296947	5	0.954993	0.832825	5	1	0.797593	5	0.928966	0.973491	5	0.972747	0.951783	5	0.887156	0.834464	5
Glucosidase 2 subunit beta OS=Bos taurus GN=PRKCSH PE=2 SV=1	504	2.28	sp|Q28034|GLU2B_BOVIN	Glucosidase 2 subunit beta OS=Bos taurus GN=PRKCSH PE=2 SV=1		BOVIN	60150.7	533	4.315	3	2	VWAAIR;SLEDQVEVLR	4	2	8.1.1.1101.9;12.1.1.1380.4	2	1.35519	0.58166	2	1.09648	0.7862	2	1.43219	0.446534	2	1.23595	0.655514	2	1.15878	0.76259	2	0.928966	0.98013	2	1.22462	0.569068	2	1.05682	0.861735	2	1.04713	0.751025	2	0.903649	0.892452	2	1.30617	0.557173	2
Pentraxin-related protein PTX3 OS=Bos taurus GN=PTX3 PE=2 SV=1	505	2.28	sp|Q0VCG9|PTX3_BOVIN	Pentraxin-related protein PTX3 OS=Bos taurus GN=PTX3 PE=2 SV=1	tr|G3X6Q8|G3X6Q8_BOVIN	BOVIN	42020.4	382	5.497	2	2	LCGPEAPSETR;ALDDLLQASR	2	2	3.1.1.982.26;1.1.1.1540.3	3	1.83654	0.128892	3	1.88799	0.122448	3	1.15878	0.602055	3	2.05116	0.0990396	3	1.2942	0.383833	3	1.31826	0.357388	3	0.816582	0.512908	3	1.43219	0.264702	3	0.619441	0.198557	3	1.09648	0.71037	3	0.608135	0.186968	3
Signal transducer and activator of transcription OS=Bos taurus GN=STAT1 PE=2 SV=1	506	2.27	tr|B0JYL6|B0JYL6_BOVIN	Signal transducer and activator of transcription OS=Bos taurus GN=STAT1 PE=2 SV=1	tr|Q05FF2|Q05FF2_BOVIN	BOVIN	86929.8	747	3.748	2	2	QDWEHAANDVSFATIR;SQWYELQQLESK	2	2	6.1.1.1609.12;6.1.1.1964.19	1	1.07647	0.860503	1	1.02802	0.936997	1	0.679204	0.512888	1	1.1695	0.748252	1	1.01859	0.95738	1	0.972747	0.964158	1	0.642688	0.465147	1	1.09648	0.836999	1	0.625173	0.446755	1	1.0666	0.877558	1	0.654636	0.481583	1
Uncharacterized protein OS=Bos taurus GN=KCTD12 PE=1 SV=1	507	2.23	tr|G3N3D4|G3N3D4_BOVIN	Uncharacterized protein OS=Bos taurus GN=KCTD12 PE=1 SV=1		BOVIN	35722.4	326	3.988	1	1	CTVVSVPDSLLWR	1	1	12.1.1.1813.26	3	0.751623	0.435039	3	0.847227	0.643586	2	1.48594	0.157227	3	0.972747	0.955896	3	0.717794	0.368911	3	0.809096	0.545444	2	1.57036	0.179216	3	0.928966	0.829527	2	2.208	0.0861607	3	1.27057	0.460613	2	1.88799	0.110451	3
40S ribosomal protein SA OS=Bos taurus GN=RPSA PE=2 SV=1	508	2.21	tr|F8UZU9|F8UZU9_BOVIN	40S ribosomal protein SA OS=Bos taurus GN=RPSA PE=2 SV=1	sp|P26452|RSSA_BOVIN;tr|Q862H8|Q862H8_BOVIN	BOVIN	32883.8	295	10.17	2	2	AIVAIENPADVSVISSR;FAAATGATPIAGR	3	3	2.1.1.1207.22;1.1.1.1622.24;1.1.1.1626.27	1	1.20226	0.704654	1	1.23595	0.673722	1	0.946237	0.924693	1	1.24738	0.665557	1	1.31826	0.596563	1	1.35519	0.571559	1	1.03753	0.926717	1	1.36773	0.564992	1	0.77983	0.647047	1	1.01859	0.949605	1	0.758578	0.619166	1
von Willebrand factor OS=Bos taurus GN=VWF PE=4 SV=2	509	2.19	tr|F1N0R5|F1N0R5_BOVIN	von Willebrand factor OS=Bos taurus GN=VWF PE=4 SV=2		BOVIN	307677	2808	37.18	73	3	HGGGVALDGQDIQIPLLQGDLR;EGGPSQVGNALSFAAR;LKHGGGVALDGQDIQIPLLQGDLR	442	28	10.1.1.1916.14;2.1.1.1838.15;4.1.1.1836.20;2.1.1.1834.8;2.1.1.1842.16;3.1.1.1769.13;10.1.1.1924.14;3.1.1.1761.14;3.1.1.1765.15;2.1.1.1838.14;2.1.1.1854.8;10.1.1.1920.14;2.1.1.1830.14;10.1.1.1944.9;2.1.1.1858.10;10.1.1.1927.18;10.1.1.1922.17;10.1.1.1955.5;2.1.1.1826.15;11.1.1.1747.12;4.1.1.1744.17;10.1.1.1930.15;3.1.1.1757.15;2.1.1.1846.13;4.1.1.1842.18;9.1.1.2007.5;2.1.1.1831.18;2.1.1.1832.14	17	2.01372	0.542804	17	1.24738	0.924665	12	4.32514	0.590745	17	1.02802	0.794108	17	1.05682	0.874602	17	0.660694	0.573115	12	2.39883	0.952511	17	0.539511	0.497009	12	2.33346	0.920941	17	0.501187	0.439945	11	3.63078	0.544953	17
Clusterin OS=Bos taurus PE=3 SV=2	510	2.18	tr|F1MWI1|F1MWI1_BOVIN	Clusterin OS=Bos taurus PE=3 SV=2		BOVIN	42585.1	381	13.12	3	2	LFNSFPITVTVPQEVSSPDFMENAVEK;LYNQLLQSYQQK	167	8	10.1.1.2232.18;5.1.1.2226.22;10.1.1.2224.17;10.1.1.2236.15;12.1.1.2057.25;12.1.1.2006.30;12.1.1.2186.28;10.1.1.2228.15	0	0	-	0	0	-	0	0	-	0	0	-	0	0	-	0	0	-	0	0	-	0	0	-	0	0	-	0	0	-	0	0	-	0
Elongation factor 1-beta OS=Bos taurus GN=EEF1B PE=2 SV=3	511	2.18	sp|Q5E983|EF1B_BOVIN	Elongation factor 1-beta OS=Bos taurus GN=EEF1B PE=2 SV=3		BOVIN	24804.5	225	15.11	3	2	SIQADGLVWGSSK;SPAGLQVLNDYLADK	4	3	2.1.1.1841.7;10.1.1.1449.13;10.1.1.1926.4	2	0.363078	0.57778	2	0.376704	0.608021	1	1.88799	0.505265	2	0.420727	0.653028	2	0.413047	0.432142	2	0.428549	0.451354	1	2.48886	0.692108	2	0.487529	0.480078	1	5.34564	0.328183	2	1.15878	0.889707	1	5.19996	0.339975	2
[truncated: 208 more rows]
[truncated: 14 more columns]

## Sheet: bTB PCR-P vs bTB PCR-N
N	Accession	Name	Samesets	Diff_state	bTB PCR-P : bTB PCR-N	PVal bTB PCR-P : bTB PCR-N	GO_function(Biological_Process)	GO_function(Cellular_Component)	GO_function(Molecular_Function)	COG_function	Kegg_function	GO_enrichment(Biological_Process)	GO_enrichment(Cellular_Component)	GO_enrichment(Molecular_Function)	Kegg_enrichment
[truncated: 107 more rows]

[truncated: 3 more sheets: bTB PCR-P vs NC, bTB PCR-N vs NC, bTB vs NC]
