# Supplementary material for: Interleukin 8 and Pentaxin (C-Reactive Protein) as Potential New Biomarkers of Bovine Tuberculosis
Source: J Clin Microbiol. 2019 Sep 24;57(10):e00274-19. doi: 10.1128/JCM.00274-19 (PMC6760949; doi:10.1128/JCM.00274-19)
Supplement: Supplemental file 6 [file JCM.00274-19-s0006.xlsx]

## Sheet: Serum proteins
Accession	Protein name	Peptide sequence	Parent (m/z) (Q1)	Best Retention Time	Average Mass Error PPM	Isotope Dot Product	Library Dot Product	Transition Count
A0A140T881	Apolipoprotein E (APOE)	AYKEELEGQLGPMAQETQAR	750.367075 (+3)	16.52	15	0.9916	0.9748	8
		FGPLVEQGQSR	609.317294 (+2)	9.2	5.2	0.894	0.9704	8
		RLAVYQAGASEGAER	526.605865 (+3)	5.78	9.6	0.9271	0.9184	11
B0JYN6	Alpha-2-HS-glycoprotein (AHSG)	QDGQFSVLFTK	635.327327 (+2)	30.34	20	0.9598	0.8734	8
E1BJF9	Serum amyloid A protein	EANYKDADKYFHAR	432.708859 (+4)	6.35	15.5	0.9896	0.9469	8
F1MM86	Complement component C6 (C6)	SHNPIPGVQLMGMGFHFLAGEPR	623.813598 (+4)	58.31	20.3	0.9895	0.9484	8
		TKDLQLSDVFLK	703.898117 (+2)	26.7	7.7	0.9893	0.909	8
F1MMK9	Protein AMBP (AMBP)	GVCESISGTYEK	665.303192 (+2)	7.19	23.4	0.9684	0.9399	8
F1N045	Complement component C7 (C7)	LTPLYELVK	538.323525 (+2)	31.56	-1.4	0.9605	0.9191	8
G3X6N3	Serotransferrin (TF)	EPYFGYSGAFK	633.295496 (+2)	22.36	13.7	0.9773	0.9209	8
G3X6Y4	Osteomodulin (OMD)	IFLGYNEISR	606.324588 (+2)	21.7	-4.6	0.9092	0.9056	8
I7CT57	Vitamin D binding protein	/	/	/	/	/	/	/
P01030	Complement C4 (Fragments) C4	ITQVLHFTK	362.881719 (+3)	8.74	11.4	0.9952	0.8659	8
P23805	Conglutinin (CGN1)	VTILDGHLR	512.300915 (+2)	10.17	1.6	0.9259	0.8714	8
P34955	Alpha-1-antiproteinase (SERPINA1)	VLDPNTVFALVNYISFK	970.530026 (+2)	73.83	15	0.9739	0.6883	10
Q3ZBN5	Asporin (ASPN)	VVHCSDLGLSSVPSNIPFDTR	767.382836 (+3)	32.91	10.7	0.942	0.8942	8
Q5GN72	Alpha-1-acid glycoprotein (agp)	AIQAAFFYLEPR	713.379894 (+2)	45.75	10.4	0.9963	0.8842	8
Q862Q3	Beta-2-microglobulin (Fragment)	/	/	/	/	/	/	/

## Sheet: Plasma proteins
Accession	Protein name	Peptide sequence	Parent (m/z)	Best Retention Time	Average Mass Error PPM	Isotope Dot Product	Library Dot Product	Transition Count
			(Q1)
A8DBT6	Monocyte differentiation antigen CD14	LKLGAAQVPAQLLVAVLR	620.731289 (+3)	64.93	29.3	0.9934	0.9307	8
		SALTMGVSGALALLQGAR	858.477271 (+2)	72.34	22.3	0.9634	0.9616	8
C4T8B4	Pentaxin	ETENSYVSLK	585.287868 (+2)	8.08	22.9	0.9788	0.9699	8
	(CRP)	QQPNEILIFWSK	751.903733 (+2)	50.01	27.9	0.9914	0.9311	9
F1MM86	Complement component C6 (C6)	SAYAAALAWEK	590.803488 (+2)	20.2	22.7	22.7	0.9448	8
		VFSDWLESVK	605.311146 (+2)	39.19	25.1	0.9811	0.9041	8
F1MMK9	Protein AMBP （AMB）	KGVCESISGTYEK	729.350673 (+2)	5.88	21.7	0.9902	0.9631	8
		WFNVAVGSTCPWLKR	607.647008 (+3)	37.07	30.4	0.9947	0.9852	7
G3LUN8	Multifunctional fusion protein (IL-8)	VIESGPHCENSEIIVK	604.304976 (+3)	7.07	23.9	0.9778	0.9296	8
G3X6N3	Serotransferrin (TF)	EPYFGYSGAFK	633.295496 (+2)	23.01	26.5	0.9796	0.9032	8
		KTYDSYLGDDYVR	532.250977 (+3)	12.11	25.9	0.9761	0.9342	8
		LYKELPDPQESIQR	572.636943 (+3)	11.27	17.3	0.9601	0.9571	8
		YYGYTGAFR	549.256174 (+2)	13.02	28.6	0.945	0.9484	8
G3X6Y4	Osteomodulin (OMD)	/	/	/	/	/	/	/
O02659	Mannose-binding protein C (MBL)	/	/	/	/	/	/	/
O77482	Interleukin-1 receptor antagonist protein GN=IL1RN	/	/	/	/	/	/	/
P07224	Vitamin K-dependent protein S (PROS）	/	/	/	/	/	/	/
Q0IIG2	EGF-containing fibulin-like extracellular matrix protein 2 (EFEMP2)	IGPECVDIDECR	731.818683 (+2)	12.57	24	0.9276	0.9181	7
Q2KIF2	Leucine-rich alpha-2-glycoprotein 1 （LRG1）	LQVLGEGLLAPQPK	731.935033 (+2)	34.44	0.1	0.977	0.9428	8
		NLKDGFDISNNPWICDQNLADLYR	961.123973 (+3)	58.93	27.5	0.9879	0.9403	8
Q2KIX7	Protein HP-25 homolog 1	/	/	/	/	/	/	/
Q5E9C0	Ras suppressor protein 1 (RSU1)	ALYLSDNDFEILPPDIGKLTK	788.089536 (+3)	60.39	6.2	0.9656	0.9083	8
Q5GN72	Alpha-1-acid glycoprotein (agp)	AIQAAFFYLEPR	713.379894 (+2)	46.17	24.7	0.9958	0.9164	8
		NVGVSFYADKPEVTQEQKK	723.039175 (+3)	8.46	21.9	0.9758	0.9571	7
